# Supplementary material for: Identification of a 13-Gene Immune Signature in Liver Fibrosis Reveals GABRE as a Novel Candidate Biomarker
Source: Int J Mol Sci. 2025 Aug 28;26(17):8387. doi: 10.3390/ijms26178387 (PMC12429109; doi:10.3390/ijms26178387)
Supplement: Supplementary file 1 [file ijms-26-08387-s001.zip]

Archive with 14 entries (14 files):
- Clinical.xlsx
- diff.txt
- FDR.xlsx
- GO.txt
- GS_MM.xls
- GSE103580/ann.txt
- GSE103580/GSE103580_series_matrix.txt.gz
- GSE139602/ann.txt
- GSE197112/ann.txt
- ijms-3792046-supplementary.pdf
- interGenes.txt
- KEGG.txt
- refer.methodLists.xls
- ROC.result.xls
