# Supplementary material for: Identification of a 13-Gene Immune Signature in Liver Fibrosis Reveals GABRE as a Novel Candidate Biomarker
Source: Int J Mol Sci. 2025 Aug 28;26(17):8387. doi: 10.3390/ijms26178387 (PMC12429109; doi:10.3390/ijms26178387)
Supplement: Supplementary file 1 [file ijms-26-08387-s001.zip › Clinical.xlsx]

## Sheet: GSE103580
!Sample_submission_date	!Sample_last_update_date	!Sample_type	!Sample_channel_count	!Sample_source_name_ch1	!Sample_organism_ch1	!Sample_characteristics_ch1	!Sample_characteristics_ch1	!Sample_treatment_protocol_ch1	!Sample_growth_protocol_ch1	!Sample_molecule_ch1	!Sample_extract_protocol_ch1	!Sample_label_ch1	!Sample_label_protocol_ch1	!Sample_taxid_ch1	!Sample_hyb_protocol	!Sample_scan_protocol	!Sample_data_processing	!Sample_platform_id	!Sample_contact_name	!Sample_contact_email	!Sample_contact_institute	!Sample_contact_address	!Sample_contact_city	!Sample_contact_state	!Sample_contact_zip/postal_code	!Sample_contact_country	!Sample_supplementary_file	!Sample_data_row_count
Sep 07 2017	Feb 18 2018	RNA	1	Alcoholic_cirrhosis, liver tissue	Homo sapiens	disease status: Alcoholic cirrhosis	tissue: liver	na	na	total RNA	RNA was isolated using AllPrepDNA/RNA mini kit (Qiagen) according to manufacturer鈥檚 protocol.	biotin	Refer to the Affymetrix assay system manual	9606	Refer to the Affymetrix assay system manual	Refer to the Affymetrix assay system manual	Raw scan data (.cel files) were normalized by Robust Multiarray Average (RMA) algorithm implemented in GenePattern ExpressionFileCreator module (www.broadinstitute.org/genepattern).	GPL13667	Yujin,,Hoshida	Yujin.Hoshida@UTSouthwestern.edu	University of Texas Southwestern Medical Center	5323 Harry Hines Blvd	Dallas	TX	75390	USA	ftp://ftp.ncbi.nlm.nih.gov/geo/samples/GSM2774nnn/GSM2774700/suppl/GSM2774700_A2299-086.CEL.gz	49386
Sep 07 2017	Feb 18 2018	RNA	1	Alcoholic_cirrhosis, liver tissue	Homo sapiens	disease status: Alcoholic cirrhosis	tissue: liver	na	na	total RNA	RNA was isolated using AllPrepDNA/RNA mini kit (Qiagen) according to manufacturer鈥檚 protocol.	biotin	Refer to the Affymetrix assay system manual	9606	Refer to the Affymetrix assay system manual	Refer to the Affymetrix assay system manual	Raw scan data (.cel files) were normalized by Robust Multiarray Average (RMA) algorithm implemented in GenePattern ExpressionFileCreator module (www.broadinstitute.org/genepattern).	GPL13667	Yujin,,Hoshida	Yujin.Hoshida@UTSouthwestern.edu	University of Texas Southwestern Medical Center	5323 Harry Hines Blvd	Dallas	TX	75390	USA	ftp://ftp.ncbi.nlm.nih.gov/geo/samples/GSM2774nnn/GSM2774701/suppl/GSM2774701_A2299-087.CEL.gz	49386
Sep 07 2017	Feb 18 2018	RNA	1	Alcoholic_cirrhosis, liver tissue	Homo sapiens	disease status: Alcoholic cirrhosis	tissue: liver	na	na	total RNA	RNA was isolated using AllPrepDNA/RNA mini kit (Qiagen) according to manufacturer鈥檚 protocol.	biotin	Refer to the Affymetrix assay system manual	9606	Refer to the Affymetrix assay system manual	Refer to the Affymetrix assay system manual	Raw scan data (.cel files) were normalized by Robust Multiarray Average (RMA) algorithm implemented in GenePattern ExpressionFileCreator module (www.broadinstitute.org/genepattern).	GPL13667	Yujin,,Hoshida	Yujin.Hoshida@UTSouthwestern.edu	University of Texas Southwestern Medical Center	5323 Harry Hines Blvd	Dallas	TX	75390	USA	ftp://ftp.ncbi.nlm.nih.gov/geo/samples/GSM2774nnn/GSM2774702/suppl/GSM2774702_A2299-088.CEL.gz	49386
Sep 07 2017	Feb 18 2018	RNA	1	Alcoholic_cirrhosis, liver tissue	Homo sapiens	disease status: Alcoholic cirrhosis	tissue: liver	na	na	total RNA	RNA was isolated using AllPrepDNA/RNA mini kit (Qiagen) according to manufacturer鈥檚 protocol.	biotin	Refer to the Affymetrix assay system manual	9606	Refer to the Affymetrix assay system manual	Refer to the Affymetrix assay system manual	Raw scan data (.cel files) were normalized by Robust Multiarray Average (RMA) algorithm implemented in GenePattern ExpressionFileCreator module (www.broadinstitute.org/genepattern).	GPL13667	Yujin,,Hoshida	Yujin.Hoshida@UTSouthwestern.edu	University of Texas Southwestern Medical Center	5323 Harry Hines Blvd	Dallas	TX	75390	USA	ftp://ftp.ncbi.nlm.nih.gov/geo/samples/GSM2774nnn/GSM2774703/suppl/GSM2774703_A2299-090.CEL.gz	49386
Sep 07 2017	Feb 18 2018	RNA	1	Mild_acute_alcoholic_hepatitis, liver tissue	Homo sapiens	disease status: Mild acute alcoholic hepatitis	tissue: liver	na	na	total RNA	RNA was isolated using AllPrepDNA/RNA mini kit (Qiagen) according to manufacturer鈥檚 protocol.	biotin	Refer to the Affymetrix assay system manual	9606	Refer to the Affymetrix assay system manual	Refer to the Affymetrix assay system manual	Raw scan data (.cel files) were normalized by Robust Multiarray Average (RMA) algorithm implemented in GenePattern ExpressionFileCreator module (www.broadinstitute.org/genepattern).	GPL13667	Yujin,,Hoshida	Yujin.Hoshida@UTSouthwestern.edu	University of Texas Southwestern Medical Center	5323 Harry Hines Blvd	Dallas	TX	75390	USA	ftp://ftp.ncbi.nlm.nih.gov/geo/samples/GSM2774nnn/GSM2774704/suppl/GSM2774704_A2299-097.CEL.gz	49386
Sep 07 2017	Feb 18 2018	RNA	1	Mild_acute_alcoholic_hepatitis, liver tissue	Homo sapiens	disease status: Mild acute alcoholic hepatitis	tissue: liver	na	na	total RNA	RNA was isolated using AllPrepDNA/RNA mini kit (Qiagen) according to manufacturer鈥檚 protocol.	biotin	Refer to the Affymetrix assay system manual	9606	Refer to the Affymetrix assay system manual	Refer to the Affymetrix assay system manual	Raw scan data (.cel files) were normalized by Robust Multiarray Average (RMA) algorithm implemented in GenePattern ExpressionFileCreator module (www.broadinstitute.org/genepattern).	GPL13667	Yujin,,Hoshida	Yujin.Hoshida@UTSouthwestern.edu	University of Texas Southwestern Medical Center	5323 Harry Hines Blvd	Dallas	TX	75390	USA	ftp://ftp.ncbi.nlm.nih.gov/geo/samples/GSM2774nnn/GSM2774705/suppl/GSM2774705_A2299-098.CEL.gz	49386
Sep 07 2017	Feb 18 2018	RNA	1	Alcoholic_cirrhosis, liver tissue	Homo sapiens	disease status: Alcoholic cirrhosis	tissue: liver	na	na	total RNA	RNA was isolated using AllPrepDNA/RNA mini kit (Qiagen) according to manufacturer鈥檚 protocol.	biotin	Refer to the Affymetrix assay system manual	9606	Refer to the Affymetrix assay system manual	Refer to the Affymetrix assay system manual	Raw scan data (.cel files) were normalized by Robust Multiarray Average (RMA) algorithm implemented in GenePattern ExpressionFileCreator module (www.broadinstitute.org/genepattern).	GPL13667	Yujin,,Hoshida	Yujin.Hoshida@UTSouthwestern.edu	University of Texas Southwestern Medical Center	5323 Harry Hines Blvd	Dallas	TX	75390	USA	ftp://ftp.ncbi.nlm.nih.gov/geo/samples/GSM2774nnn/GSM2774706/suppl/GSM2774706_A2465-081.CEL.gz	49386
Sep 07 2017	Feb 18 2018	RNA	1	Alcoholic_cirrhosis, liver tissue	Homo sapiens	disease status: Alcoholic cirrhosis	tissue: liver	na	na	total RNA	RNA was isolated using AllPrepDNA/RNA mini kit (Qiagen) according to manufacturer鈥檚 protocol.	biotin	Refer to the Affymetrix assay system manual	9606	Refer to the Affymetrix assay system manual	Refer to the Affymetrix assay system manual	Raw scan data (.cel files) were normalized by Robust Multiarray Average (RMA) algorithm implemented in GenePattern ExpressionFileCreator module (www.broadinstitute.org/genepattern).	GPL13667	Yujin,,Hoshida	Yujin.Hoshida@UTSouthwestern.edu	University of Texas Southwestern Medical Center	5323 Harry Hines Blvd	Dallas	TX	75390	USA	ftp://ftp.ncbi.nlm.nih.gov/geo/samples/GSM2774nnn/GSM2774707/suppl/GSM2774707_A2465-082.CEL.gz	49386
Sep 07 2017	Feb 18 2018	RNA	1	Alcoholic_cirrhosis, liver tissue	Homo sapiens	disease status: Alcoholic cirrhosis	tissue: liver	na	na	total RNA	RNA was isolated using AllPrepDNA/RNA mini kit (Qiagen) according to manufacturer鈥檚 protocol.	biotin	Refer to the Affymetrix assay system manual	9606	Refer to the Affymetrix assay system manual	Refer to the Affymetrix assay system manual	Raw scan data (.cel files) were normalized by Robust Multiarray Average (RMA) algorithm implemented in GenePattern ExpressionFileCreator module (www.broadinstitute.org/genepattern).	GPL13667	Yujin,,Hoshida	Yujin.Hoshida@UTSouthwestern.edu	University of Texas Southwestern Medical Center	5323 Harry Hines Blvd	Dallas	TX	75390	USA	ftp://ftp.ncbi.nlm.nih.gov/geo/samples/GSM2774nnn/GSM2774708/suppl/GSM2774708_A2465-083.CEL.gz	49386
Sep 07 2017	Feb 18 2018	RNA	1	Alcoholic_cirrhosis, liver tissue	Homo sapiens	disease status: Alcoholic cirrhosis	tissue: liver	na	na	total RNA	RNA was isolated using AllPrepDNA/RNA mini kit (Qiagen) according to manufacturer鈥檚 protocol.	biotin	Refer to the Affymetrix assay system manual	9606	Refer to the Affymetrix assay system manual	Refer to the Affymetrix assay system manual	Raw scan data (.cel files) were normalized by Robust Multiarray Average (RMA) algorithm implemented in GenePattern ExpressionFileCreator module (www.broadinstitute.org/genepattern).	GPL13667	Yujin,,Hoshida	Yujin.Hoshida@UTSouthwestern.edu	University of Texas Southwestern Medical Center	5323 Harry Hines Blvd	Dallas	TX	75390	USA	ftp://ftp.ncbi.nlm.nih.gov/geo/samples/GSM2774nnn/GSM2774709/suppl/GSM2774709_A2465-084.CEL.gz	49386
Sep 07 2017	Feb 18 2018	RNA	1	Alcoholic_cirrhosis, liver tissue	Homo sapiens	disease status: Alcoholic cirrhosis	tissue: liver	na	na	total RNA	RNA was isolated using AllPrepDNA/RNA mini kit (Qiagen) according to manufacturer鈥檚 protocol.	biotin	Refer to the Affymetrix assay system manual	9606	Refer to the Affymetrix assay system manual	Refer to the Affymetrix assay system manual	Raw scan data (.cel files) were normalized by Robust Multiarray Average (RMA) algorithm implemented in GenePattern ExpressionFileCreator module (www.broadinstitute.org/genepattern).	GPL13667	Yujin,,Hoshida	Yujin.Hoshida@UTSouthwestern.edu	University of Texas Southwestern Medical Center	5323 Harry Hines Blvd	Dallas	TX	75390	USA	ftp://ftp.ncbi.nlm.nih.gov/geo/samples/GSM2774nnn/GSM2774710/suppl/GSM2774710_A2465-085.CEL.gz	49386
Sep 07 2017	Feb 18 2018	RNA	1	Alcoholic_cirrhosis, liver tissue	Homo sapiens	disease status: Alcoholic cirrhosis	tissue: liver	na	na	total RNA	RNA was isolated using AllPrepDNA/RNA mini kit (Qiagen) according to manufacturer鈥檚 protocol.	biotin	Refer to the Affymetrix assay system manual	9606	Refer to the Affymetrix assay system manual	Refer to the Affymetrix assay system manual	Raw scan data (.cel files) were normalized by Robust Multiarray Average (RMA) algorithm implemented in GenePattern ExpressionFileCreator module (www.broadinstitute.org/genepattern).	GPL13667	Yujin,,Hoshida	Yujin.Hoshida@UTSouthwestern.edu	University of Texas Southwestern Medical Center	5323 Harry Hines Blvd	Dallas	TX	75390	USA	ftp://ftp.ncbi.nlm.nih.gov/geo/samples/GSM2774nnn/GSM2774711/suppl/GSM2774711_A2465-086.CEL.gz	49386
Sep 07 2017	Feb 18 2018	RNA	1	Alcoholic_cirrhosis, liver tissue	Homo sapiens	disease status: Alcoholic cirrhosis	tissue: liver	na	na	total RNA	RNA was isolated using AllPrepDNA/RNA mini kit (Qiagen) according to manufacturer鈥檚 protocol.	biotin	Refer to the Affymetrix assay system manual	9606	Refer to the Affymetrix assay system manual	Refer to the Affymetrix assay system manual	Raw scan data (.cel files) were normalized by Robust Multiarray Average (RMA) algorithm implemented in GenePattern ExpressionFileCreator module (www.broadinstitute.org/genepattern).	GPL13667	Yujin,,Hoshida	Yujin.Hoshida@UTSouthwestern.edu	University of Texas Southwestern Medical Center	5323 Harry Hines Blvd	Dallas	TX	75390	USA	ftp://ftp.ncbi.nlm.nih.gov/geo/samples/GSM2774nnn/GSM2774712/suppl/GSM2774712_A2465-087.CEL.gz	49386
Sep 07 2017	Feb 18 2018	RNA	1	Alcoholic_cirrhosis, liver tissue	Homo sapiens	disease status: Alcoholic cirrhosis	tissue: liver	na	na	total RNA	RNA was isolated using AllPrepDNA/RNA mini kit (Qiagen) according to manufacturer鈥檚 protocol.	biotin	Refer to the Affymetrix assay system manual	9606	Refer to the Affymetrix assay system manual	Refer to the Affymetrix assay system manual	Raw scan data (.cel files) were normalized by Robust Multiarray Average (RMA) algorithm implemented in GenePattern ExpressionFileCreator module (www.broadinstitute.org/genepattern).	GPL13667	Yujin,,Hoshida	Yujin.Hoshida@UTSouthwestern.edu	University of Texas Southwestern Medical Center	5323 Harry Hines Blvd	Dallas	TX	75390	USA	ftp://ftp.ncbi.nlm.nih.gov/geo/samples/GSM2774nnn/GSM2774713/suppl/GSM2774713_A2465-088.CEL.gz	49386
Sep 07 2017	Feb 18 2018	RNA	1	Alcoholic_cirrhosis, liver tissue	Homo sapiens	disease status: Alcoholic cirrhosis	tissue: liver	na	na	total RNA	RNA was isolated using AllPrepDNA/RNA mini kit (Qiagen) according to manufacturer鈥檚 protocol.	biotin	Refer to the Affymetrix assay system manual	9606	Refer to the Affymetrix assay system manual	Refer to the Affymetrix assay system manual	Raw scan data (.cel files) were normalized by Robust Multiarray Average (RMA) algorithm implemented in GenePattern ExpressionFileCreator module (www.broadinstitute.org/genepattern).	GPL13667	Yujin,,Hoshida	Yujin.Hoshida@UTSouthwestern.edu	University of Texas Southwestern Medical Center	5323 Harry Hines Blvd	Dallas	TX	75390	USA	ftp://ftp.ncbi.nlm.nih.gov/geo/samples/GSM2774nnn/GSM2774714/suppl/GSM2774714_A2465-089.CEL.gz	49386
Sep 07 2017	Feb 18 2018	RNA	1	Alcoholic_cirrhosis, liver tissue	Homo sapiens	disease status: Alcoholic cirrhosis	tissue: liver	na	na	total RNA	RNA was isolated using AllPrepDNA/RNA mini kit (Qiagen) according to manufacturer鈥檚 protocol.	biotin	Refer to the Affymetrix assay system manual	9606	Refer to the Affymetrix assay system manual	Refer to the Affymetrix assay system manual	Raw scan data (.cel files) were normalized by Robust Multiarray Average (RMA) algorithm implemented in GenePattern ExpressionFileCreator module (www.broadinstitute.org/genepattern).	GPL13667	Yujin,,Hoshida	Yujin.Hoshida@UTSouthwestern.edu	University of Texas Southwestern Medical Center	5323 Harry Hines Blvd	Dallas	TX	75390	USA	ftp://ftp.ncbi.nlm.nih.gov/geo/samples/GSM2774nnn/GSM2774715/suppl/GSM2774715_A2465-090.CEL.gz	49386
Sep 07 2017	Feb 18 2018	RNA	1	Alcoholic_cirrhosis, liver tissue	Homo sapiens	disease status: Alcoholic cirrhosis	tissue: liver	na	na	total RNA	RNA was isolated using AllPrepDNA/RNA mini kit (Qiagen) according to manufacturer鈥檚 protocol.	biotin	Refer to the Affymetrix assay system manual	9606	Refer to the Affymetrix assay system manual	Refer to the Affymetrix assay system manual	Raw scan data (.cel files) were normalized by Robust Multiarray Average (RMA) algorithm implemented in GenePattern ExpressionFileCreator module (www.broadinstitute.org/genepattern).	GPL13667	Yujin,,Hoshida	Yujin.Hoshida@UTSouthwestern.edu	University of Texas Southwestern Medical Center	5323 Harry Hines Blvd	Dallas	TX	75390	USA	ftp://ftp.ncbi.nlm.nih.gov/geo/samples/GSM2774nnn/GSM2774716/suppl/GSM2774716_A2465-091.CEL.gz	49386
Sep 07 2017	Feb 18 2018	RNA	1	Alcoholic_cirrhosis, liver tissue	Homo sapiens	disease status: Alcoholic cirrhosis	tissue: liver	na	na	total RNA	RNA was isolated using AllPrepDNA/RNA mini kit (Qiagen) according to manufacturer鈥檚 protocol.	biotin	Refer to the Affymetrix assay system manual	9606	Refer to the Affymetrix assay system manual	Refer to the Affymetrix assay system manual	Raw scan data (.cel files) were normalized by Robust Multiarray Average (RMA) algorithm implemented in GenePattern ExpressionFileCreator module (www.broadinstitute.org/genepattern).	GPL13667	Yujin,,Hoshida	Yujin.Hoshida@UTSouthwestern.edu	University of Texas Southwestern Medical Center	5323 Harry Hines Blvd	Dallas	TX	75390	USA	ftp://ftp.ncbi.nlm.nih.gov/geo/samples/GSM2774nnn/GSM2774717/suppl/GSM2774717_A2465-092.CEL.gz	49386
Sep 07 2017	Feb 18 2018	RNA	1	Alcoholic_cirrhosis, liver tissue	Homo sapiens	disease status: Alcoholic cirrhosis	tissue: liver	na	na	total RNA	RNA was isolated using AllPrepDNA/RNA mini kit (Qiagen) according to manufacturer鈥檚 protocol.	biotin	Refer to the Affymetrix assay system manual	9606	Refer to the Affymetrix assay system manual	Refer to the Affymetrix assay system manual	Raw scan data (.cel files) were normalized by Robust Multiarray Average (RMA) algorithm implemented in GenePattern ExpressionFileCreator module (www.broadinstitute.org/genepattern).	GPL13667	Yujin,,Hoshida	Yujin.Hoshida@UTSouthwestern.edu	University of Texas Southwestern Medical Center	5323 Harry Hines Blvd	Dallas	TX	75390	USA	ftp://ftp.ncbi.nlm.nih.gov/geo/samples/GSM2774nnn/GSM2774718/suppl/GSM2774718_A2465-093.CEL.gz	49386
Sep 07 2017	Feb 18 2018	RNA	1	Alcoholic_cirrhosis, liver tissue	Homo sapiens	disease status: Alcoholic cirrhosis	tissue: liver	na	na	total RNA	RNA was isolated using AllPrepDNA/RNA mini kit (Qiagen) according to manufacturer鈥檚 protocol.	biotin	Refer to the Affymetrix assay system manual	9606	Refer to the Affymetrix assay system manual	Refer to the Affymetrix assay system manual	Raw scan data (.cel files) were normalized by Robust Multiarray Average (RMA) algorithm implemented in GenePattern ExpressionFileCreator module (www.broadinstitute.org/genepattern).	GPL13667	Yujin,,Hoshida	Yujin.Hoshida@UTSouthwestern.edu	University of Texas Southwestern Medical Center	5323 Harry Hines Blvd	Dallas	TX	75390	USA	ftp://ftp.ncbi.nlm.nih.gov/geo/samples/GSM2774nnn/GSM2774719/suppl/GSM2774719_A2465-094.CEL.gz	49386
Sep 07 2017	Feb 18 2018	RNA	1	Alcoholic_cirrhosis, liver tissue	Homo sapiens	disease status: Alcoholic cirrhosis	tissue: liver	na	na	total RNA	RNA was isolated using AllPrepDNA/RNA mini kit (Qiagen) according to manufacturer鈥檚 protocol.	biotin	Refer to the Affymetrix assay system manual	9606	Refer to the Affymetrix assay system manual	Refer to the Affymetrix assay system manual	Raw scan data (.cel files) were normalized by Robust Multiarray Average (RMA) algorithm implemented in GenePattern ExpressionFileCreator module (www.broadinstitute.org/genepattern).	GPL13667	Yujin,,Hoshida	Yujin.Hoshida@UTSouthwestern.edu	University of Texas Southwestern Medical Center	5323 Harry Hines Blvd	Dallas	TX	75390	USA	ftp://ftp.ncbi.nlm.nih.gov/geo/samples/GSM2774nnn/GSM2774720/suppl/GSM2774720_A2465-095.CEL.gz	49386
Sep 07 2017	Feb 18 2018	RNA	1	Alcoholic_cirrhosis, liver tissue	Homo sapiens	disease status: Alcoholic cirrhosis	tissue: liver	na	na	total RNA	RNA was isolated using AllPrepDNA/RNA mini kit (Qiagen) according to manufacturer鈥檚 protocol.	biotin	Refer to the Affymetrix assay system manual	9606	Refer to the Affymetrix assay system manual	Refer to the Affymetrix assay system manual	Raw scan data (.cel files) were normalized by Robust Multiarray Average (RMA) algorithm implemented in GenePattern ExpressionFileCreator module (www.broadinstitute.org/genepattern).	GPL13667	Yujin,,Hoshida	Yujin.Hoshida@UTSouthwestern.edu	University of Texas Southwestern Medical Center	5323 Harry Hines Blvd	Dallas	TX	75390	USA	ftp://ftp.ncbi.nlm.nih.gov/geo/samples/GSM2774nnn/GSM2774721/suppl/GSM2774721_A2465-096.CEL.gz	49386
Sep 07 2017	Feb 18 2018	RNA	1	Alcoholic_cirrhosis, liver tissue	Homo sapiens	disease status: Alcoholic cirrhosis	tissue: liver	na	na	total RNA	RNA was isolated using AllPrepDNA/RNA mini kit (Qiagen) according to manufacturer鈥檚 protocol.	biotin	Refer to the Affymetrix assay system manual	9606	Refer to the Affymetrix assay system manual	Refer to the Affymetrix assay system manual	Raw scan data (.cel files) were normalized by Robust Multiarray Average (RMA) algorithm implemented in GenePattern ExpressionFileCreator module (www.broadinstitute.org/genepattern).	GPL13667	Yujin,,Hoshida	Yujin.Hoshida@UTSouthwestern.edu	University of Texas Southwestern Medical Center	5323 Harry Hines Blvd	Dallas	TX	75390	USA	ftp://ftp.ncbi.nlm.nih.gov/geo/samples/GSM2774nnn/GSM2774722/suppl/GSM2774722_A2465-097.CEL.gz	49386
Sep 07 2017	Feb 18 2018	RNA	1	Alcoholic_cirrhosis, liver tissue	Homo sapiens	disease status: Alcoholic cirrhosis	tissue: liver	na	na	total RNA	RNA was isolated using AllPrepDNA/RNA mini kit (Qiagen) according to manufacturer鈥檚 protocol.	biotin	Refer to the Affymetrix assay system manual	9606	Refer to the Affymetrix assay system manual	Refer to the Affymetrix assay system manual	Raw scan data (.cel files) were normalized by Robust Multiarray Average (RMA) algorithm implemented in GenePattern ExpressionFileCreator module (www.broadinstitute.org/genepattern).	GPL13667	Yujin,,Hoshida	Yujin.Hoshida@UTSouthwestern.edu	University of Texas Southwestern Medical Center	5323 Harry Hines Blvd	Dallas	TX	75390	USA	ftp://ftp.ncbi.nlm.nih.gov/geo/samples/GSM2774nnn/GSM2774723/suppl/GSM2774723_A2465-098.CEL.gz	49386
Sep 07 2017	Feb 18 2018	RNA	1	Alcoholic_cirrhosis, liver tissue	Homo sapiens	disease status: Alcoholic cirrhosis	tissue: liver	na	na	total RNA	RNA was isolated using AllPrepDNA/RNA mini kit (Qiagen) according to manufacturer鈥檚 protocol.	biotin	Refer to the Affymetrix assay system manual	9606	Refer to the Affymetrix assay system manual	Refer to the Affymetrix assay system manual	Raw scan data (.cel files) were normalized by Robust Multiarray Average (RMA) algorithm implemented in GenePattern ExpressionFileCreator module (www.broadinstitute.org/genepattern).	GPL13667	Yujin,,Hoshida	Yujin.Hoshida@UTSouthwestern.edu	University of Texas Southwestern Medical Center	5323 Harry Hines Blvd	Dallas	TX	75390	USA	ftp://ftp.ncbi.nlm.nih.gov/geo/samples/GSM2774nnn/GSM2774724/suppl/GSM2774724_A2465-099.CEL.gz	49386
Sep 07 2017	Feb 18 2018	RNA	1	Alcoholic_cirrhosis, liver tissue	Homo sapiens	disease status: Alcoholic cirrhosis	tissue: liver	na	na	total RNA	RNA was isolated using AllPrepDNA/RNA mini kit (Qiagen) according to manufacturer鈥檚 protocol.	biotin	Refer to the Affymetrix assay system manual	9606	Refer to the Affymetrix assay system manual	Refer to the Affymetrix assay system manual	Raw scan data (.cel files) were normalized by Robust Multiarray Average (RMA) algorithm implemented in GenePattern ExpressionFileCreator module (www.broadinstitute.org/genepattern).	GPL13667	Yujin,,Hoshida	Yujin.Hoshida@UTSouthwestern.edu	University of Texas Southwestern Medical Center	5323 Harry Hines Blvd	Dallas	TX	75390	USA	ftp://ftp.ncbi.nlm.nih.gov/geo/samples/GSM2774nnn/GSM2774725/suppl/GSM2774725_A2465-100.CEL.gz	49386
Sep 07 2017	Feb 18 2018	RNA	1	Alcoholic_cirrhosis, liver tissue	Homo sapiens	disease status: Alcoholic cirrhosis	tissue: liver	na	na	total RNA	RNA was isolated using AllPrepDNA/RNA mini kit (Qiagen) according to manufacturer鈥檚 protocol.	biotin	Refer to the Affymetrix assay system manual	9606	Refer to the Affymetrix assay system manual	Refer to the Affymetrix assay system manual	Raw scan data (.cel files) were normalized by Robust Multiarray Average (RMA) algorithm implemented in GenePattern ExpressionFileCreator module (www.broadinstitute.org/genepattern).	GPL13667	Yujin,,Hoshida	Yujin.Hoshida@UTSouthwestern.edu	University of Texas Southwestern Medical Center	5323 Harry Hines Blvd	Dallas	TX	75390	USA	ftp://ftp.ncbi.nlm.nih.gov/geo/samples/GSM2774nnn/GSM2774726/suppl/GSM2774726_A2465-101.CEL.gz	49386
Sep 07 2017	Feb 18 2018	RNA	1	Alcoholic_cirrhosis, liver tissue	Homo sapiens	disease status: Alcoholic cirrhosis	tissue: liver	na	na	total RNA	RNA was isolated using AllPrepDNA/RNA mini kit (Qiagen) according to manufacturer鈥檚 protocol.	biotin	Refer to the Affymetrix assay system manual	9606	Refer to the Affymetrix assay system manual	Refer to the Affymetrix assay system manual	Raw scan data (.cel files) were normalized by Robust Multiarray Average (RMA) algorithm implemented in GenePattern ExpressionFileCreator module (www.broadinstitute.org/genepattern).	GPL13667	Yujin,,Hoshida	Yujin.Hoshida@UTSouthwestern.edu	University of Texas Southwestern Medical Center	5323 Harry Hines Blvd	Dallas	TX	75390	USA	ftp://ftp.ncbi.nlm.nih.gov/geo/samples/GSM2774nnn/GSM2774727/suppl/GSM2774727_A2465-102.CEL.gz	49386
Sep 07 2017	Feb 18 2018	RNA	1	Alcoholic_cirrhosis, liver tissue	Homo sapiens	disease status: Alcoholic cirrhosis	tissue: liver	na	na	total RNA	RNA was isolated using AllPrepDNA/RNA mini kit (Qiagen) according to manufacturer鈥檚 protocol.	biotin	Refer to the Affymetrix assay system manual	9606	Refer to the Affymetrix assay system manual	Refer to the Affymetrix assay system manual	Raw scan data (.cel files) were normalized by Robust Multiarray Average (RMA) algorithm implemented in GenePattern ExpressionFileCreator module (www.broadinstitute.org/genepattern).	GPL13667	Yujin,,Hoshida	Yujin.Hoshida@UTSouthwestern.edu	University of Texas Southwestern Medical Center	5323 Harry Hines Blvd	Dallas	TX	75390	USA	ftp://ftp.ncbi.nlm.nih.gov/geo/samples/GSM2774nnn/GSM2774728/suppl/GSM2774728_A2465-103.CEL.gz	49386
Sep 07 2017	Feb 18 2018	RNA	1	Alcoholic_cirrhosis, liver tissue	Homo sapiens	disease status: Alcoholic cirrhosis	tissue: liver	na	na	total RNA	RNA was isolated using AllPrepDNA/RNA mini kit (Qiagen) according to manufacturer鈥檚 protocol.	biotin	Refer to the Affymetrix assay system manual	9606	Refer to the Affymetrix assay system manual	Refer to the Affymetrix assay system manual	Raw scan data (.cel files) were normalized by Robust Multiarray Average (RMA) algorithm implemented in GenePattern ExpressionFileCreator module (www.broadinstitute.org/genepattern).	GPL13667	Yujin,,Hoshida	Yujin.Hoshida@UTSouthwestern.edu	University of Texas Southwestern Medical Center	5323 Harry Hines Blvd	Dallas	TX	75390	USA	ftp://ftp.ncbi.nlm.nih.gov/geo/samples/GSM2774nnn/GSM2774729/suppl/GSM2774729_A2465-104.CEL.gz	49386
Sep 07 2017	Feb 18 2018	RNA	1	Alcoholic_cirrhosis, liver tissue	Homo sapiens	disease status: Alcoholic cirrhosis	tissue: liver	na	na	total RNA	RNA was isolated using AllPrepDNA/RNA mini kit (Qiagen) according to manufacturer鈥檚 protocol.	biotin	Refer to the Affymetrix assay system manual	9606	Refer to the Affymetrix assay system manual	Refer to the Affymetrix assay system manual	Raw scan data (.cel files) were normalized by Robust Multiarray Average (RMA) algorithm implemented in GenePattern ExpressionFileCreator module (www.broadinstitute.org/genepattern).	GPL13667	Yujin,,Hoshida	Yujin.Hoshida@UTSouthwestern.edu	University of Texas Southwestern Medical Center	5323 Harry Hines Blvd	Dallas	TX	75390	USA	ftp://ftp.ncbi.nlm.nih.gov/geo/samples/GSM2774nnn/GSM2774730/suppl/GSM2774730_A2465-105.CEL.gz	49386
Sep 07 2017	Feb 18 2018	RNA	1	Alcoholic_cirrhosis, liver tissue	Homo sapiens	disease status: Alcoholic cirrhosis	tissue: liver	na	na	total RNA	RNA was isolated using AllPrepDNA/RNA mini kit (Qiagen) according to manufacturer鈥檚 protocol.	biotin	Refer to the Affymetrix assay system manual	9606	Refer to the Affymetrix assay system manual	Refer to the Affymetrix assay system manual	Raw scan data (.cel files) were normalized by Robust Multiarray Average (RMA) algorithm implemented in GenePattern ExpressionFileCreator module (www.broadinstitute.org/genepattern).	GPL13667	Yujin,,Hoshida	Yujin.Hoshida@UTSouthwestern.edu	University of Texas Southwestern Medical Center	5323 Harry Hines Blvd	Dallas	TX	75390	USA	ftp://ftp.ncbi.nlm.nih.gov/geo/samples/GSM2774nnn/GSM2774731/suppl/GSM2774731_A2465-106.CEL.gz	49386
Sep 07 2017	Feb 18 2018	RNA	1	Alcoholic_cirrhosis, liver tissue	Homo sapiens	disease status: Alcoholic cirrhosis	tissue: liver	na	na	total RNA	RNA was isolated using AllPrepDNA/RNA mini kit (Qiagen) according to manufacturer鈥檚 protocol.	biotin	Refer to the Affymetrix assay system manual	9606	Refer to the Affymetrix assay system manual	Refer to the Affymetrix assay system manual	Raw scan data (.cel files) were normalized by Robust Multiarray Average (RMA) algorithm implemented in GenePattern ExpressionFileCreator module (www.broadinstitute.org/genepattern).	GPL13667	Yujin,,Hoshida	Yujin.Hoshida@UTSouthwestern.edu	University of Texas Southwestern Medical Center	5323 Harry Hines Blvd	Dallas	TX	75390	USA	ftp://ftp.ncbi.nlm.nih.gov/geo/samples/GSM2774nnn/GSM2774732/suppl/GSM2774732_A2465-107.CEL.gz	49386
Sep 07 2017	Feb 18 2018	RNA	1	Alcoholic_cirrhosis, liver tissue	Homo sapiens	disease status: Alcoholic cirrhosis	tissue: liver	na	na	total RNA	RNA was isolated using AllPrepDNA/RNA mini kit (Qiagen) according to manufacturer鈥檚 protocol.	biotin	Refer to the Affymetrix assay system manual	9606	Refer to the Affymetrix assay system manual	Refer to the Affymetrix assay system manual	Raw scan data (.cel files) were normalized by Robust Multiarray Average (RMA) algorithm implemented in GenePattern ExpressionFileCreator module (www.broadinstitute.org/genepattern).	GPL13667	Yujin,,Hoshida	Yujin.Hoshida@UTSouthwestern.edu	University of Texas Southwestern Medical Center	5323 Harry Hines Blvd	Dallas	TX	75390	USA	ftp://ftp.ncbi.nlm.nih.gov/geo/samples/GSM2774nnn/GSM2774733/suppl/GSM2774733_A2465-108.CEL.gz	49386
Sep 07 2017	Feb 18 2018	RNA	1	Alcoholic_cirrhosis, liver tissue	Homo sapiens	disease status: Alcoholic cirrhosis	tissue: liver	na	na	total RNA	RNA was isolated using AllPrepDNA/RNA mini kit (Qiagen) according to manufacturer鈥檚 protocol.	biotin	Refer to the Affymetrix assay system manual	9606	Refer to the Affymetrix assay system manual	Refer to the Affymetrix assay system manual	Raw scan data (.cel files) were normalized by Robust Multiarray Average (RMA) algorithm implemented in GenePattern ExpressionFileCreator module (www.broadinstitute.org/genepattern).	GPL13667	Yujin,,Hoshida	Yujin.Hoshida@UTSouthwestern.edu	University of Texas Southwestern Medical Center	5323 Harry Hines Blvd	Dallas	TX	75390	USA	ftp://ftp.ncbi.nlm.nih.gov/geo/samples/GSM2774nnn/GSM2774734/suppl/GSM2774734_A2465-109.CEL.gz	49386
Sep 07 2017	Feb 18 2018	RNA	1	Alcoholic_cirrhosis, liver tissue	Homo sapiens	disease status: Alcoholic cirrhosis	tissue: liver	na	na	total RNA	RNA was isolated using AllPrepDNA/RNA mini kit (Qiagen) according to manufacturer鈥檚 protocol.	biotin	Refer to the Affymetrix assay system manual	9606	Refer to the Affymetrix assay system manual	Refer to the Affymetrix assay system manual	Raw scan data (.cel files) were normalized by Robust Multiarray Average (RMA) algorithm implemented in GenePattern ExpressionFileCreator module (www.broadinstitute.org/genepattern).	GPL13667	Yujin,,Hoshida	Yujin.Hoshida@UTSouthwestern.edu	University of Texas Southwestern Medical Center	5323 Harry Hines Blvd	Dallas	TX	75390	USA	ftp://ftp.ncbi.nlm.nih.gov/geo/samples/GSM2774nnn/GSM2774735/suppl/GSM2774735_A2465-110.CEL.gz	49386
Sep 07 2017	Feb 18 2018	RNA	1	Alcoholic_cirrhosis, liver tissue	Homo sapiens	disease status: Alcoholic cirrhosis	tissue: liver	na	na	total RNA	RNA was isolated using AllPrepDNA/RNA mini kit (Qiagen) according to manufacturer鈥檚 protocol.	biotin	Refer to the Affymetrix assay system manual	9606	Refer to the Affymetrix assay system manual	Refer to the Affymetrix assay system manual	Raw scan data (.cel files) were normalized by Robust Multiarray Average (RMA) algorithm implemented in GenePattern ExpressionFileCreator module (www.broadinstitute.org/genepattern).	GPL13667	Yujin,,Hoshida	Yujin.Hoshida@UTSouthwestern.edu	University of Texas Southwestern Medical Center	5323 Harry Hines Blvd	Dallas	TX	75390	USA	ftp://ftp.ncbi.nlm.nih.gov/geo/samples/GSM2774nnn/GSM2774736/suppl/GSM2774736_A2465-111.CEL.gz	49386
Sep 07 2017	Feb 18 2018	RNA	1	alcoholic_steatosis, liver tissue	Homo sapiens	disease status: Alcoholic steatosis	tissue: liver	na	na	total RNA	RNA was isolated using AllPrepDNA/RNA mini kit (Qiagen) according to manufacturer鈥檚 protocol.	biotin	Refer to the Affymetrix assay system manual	9606	Refer to the Affymetrix assay system manual	Refer to the Affymetrix assay system manual	Raw scan data (.cel files) were normalized by Robust Multiarray Average (RMA) algorithm implemented in GenePattern ExpressionFileCreator module (www.broadinstitute.org/genepattern).	GPL13667	Yujin,,Hoshida	Yujin.Hoshida@UTSouthwestern.edu	University of Texas Southwestern Medical Center	5323 Harry Hines Blvd	Dallas	TX	75390	USA	ftp://ftp.ncbi.nlm.nih.gov/geo/samples/GSM2774nnn/GSM2774737/suppl/GSM2774737_A2465-112.CEL.gz	49386
Sep 07 2017	Feb 18 2018	RNA	1	alcoholic_steatosis, liver tissue	Homo sapiens	disease status: Alcoholic steatosis	tissue: liver	na	na	total RNA	RNA was isolated using AllPrepDNA/RNA mini kit (Qiagen) according to manufacturer鈥檚 protocol.	biotin	Refer to the Affymetrix assay system manual	9606	Refer to the Affymetrix assay system manual	Refer to the Affymetrix assay system manual	Raw scan data (.cel files) were normalized by Robust Multiarray Average (RMA) algorithm implemented in GenePattern ExpressionFileCreator module (www.broadinstitute.org/genepattern).	GPL13667	Yujin,,Hoshida	Yujin.Hoshida@UTSouthwestern.edu	University of Texas Southwestern Medical Center	5323 Harry Hines Blvd	Dallas	TX	75390	USA	ftp://ftp.ncbi.nlm.nih.gov/geo/samples/GSM2774nnn/GSM2774738/suppl/GSM2774738_A2465-113.CEL.gz	49386
Sep 07 2017	Feb 18 2018	RNA	1	alcoholic_steatosis, liver tissue	Homo sapiens	disease status: Alcoholic steatosis	tissue: liver	na	na	total RNA	RNA was isolated using AllPrepDNA/RNA mini kit (Qiagen) according to manufacturer鈥檚 protocol.	biotin	Refer to the Affymetrix assay system manual	9606	Refer to the Affymetrix assay system manual	Refer to the Affymetrix assay system manual	Raw scan data (.cel files) were normalized by Robust Multiarray Average (RMA) algorithm implemented in GenePattern ExpressionFileCreator module (www.broadinstitute.org/genepattern).	GPL13667	Yujin,,Hoshida	Yujin.Hoshida@UTSouthwestern.edu	University of Texas Southwestern Medical Center	5323 Harry Hines Blvd	Dallas	TX	75390	USA	ftp://ftp.ncbi.nlm.nih.gov/geo/samples/GSM2774nnn/GSM2774739/suppl/GSM2774739_A2465-114.CEL.gz	49386
Sep 07 2017	Feb 18 2018	RNA	1	alcoholic_steatosis, liver tissue	Homo sapiens	disease status: Alcoholic steatosis	tissue: liver	na	na	total RNA	RNA was isolated using AllPrepDNA/RNA mini kit (Qiagen) according to manufacturer鈥檚 protocol.	biotin	Refer to the Affymetrix assay system manual	9606	Refer to the Affymetrix assay system manual	Refer to the Affymetrix assay system manual	Raw scan data (.cel files) were normalized by Robust Multiarray Average (RMA) algorithm implemented in GenePattern ExpressionFileCreator module (www.broadinstitute.org/genepattern).	GPL13667	Yujin,,Hoshida	Yujin.Hoshida@UTSouthwestern.edu	University of Texas Southwestern Medical Center	5323 Harry Hines Blvd	Dallas	TX	75390	USA	ftp://ftp.ncbi.nlm.nih.gov/geo/samples/GSM2774nnn/GSM2774740/suppl/GSM2774740_A2465-115.CEL.gz	49386
Sep 07 2017	Feb 18 2018	RNA	1	alcoholic_steatosis, liver tissue	Homo sapiens	disease status: Alcoholic steatosis	tissue: liver	na	na	total RNA	RNA was isolated using AllPrepDNA/RNA mini kit (Qiagen) according to manufacturer鈥檚 protocol.	biotin	Refer to the Affymetrix assay system manual	9606	Refer to the Affymetrix assay system manual	Refer to the Affymetrix assay system manual	Raw scan data (.cel files) were normalized by Robust Multiarray Average (RMA) algorithm implemented in GenePattern ExpressionFileCreator module (www.broadinstitute.org/genepattern).	GPL13667	Yujin,,Hoshida	Yujin.Hoshida@UTSouthwestern.edu	University of Texas Southwestern Medical Center	5323 Harry Hines Blvd	Dallas	TX	75390	USA	ftp://ftp.ncbi.nlm.nih.gov/geo/samples/GSM2774nnn/GSM2774741/suppl/GSM2774741_A2465-116.CEL.gz	49386
Sep 07 2017	Feb 18 2018	RNA	1	alcoholic_steatosis, liver tissue	Homo sapiens	disease status: Alcoholic steatosis	tissue: liver	na	na	total RNA	RNA was isolated using AllPrepDNA/RNA mini kit (Qiagen) according to manufacturer鈥檚 protocol.	biotin	Refer to the Affymetrix assay system manual	9606	Refer to the Affymetrix assay system manual	Refer to the Affymetrix assay system manual	Raw scan data (.cel files) were normalized by Robust Multiarray Average (RMA) algorithm implemented in GenePattern ExpressionFileCreator module (www.broadinstitute.org/genepattern).	GPL13667	Yujin,,Hoshida	Yujin.Hoshida@UTSouthwestern.edu	University of Texas Southwestern Medical Center	5323 Harry Hines Blvd	Dallas	TX	75390	USA	ftp://ftp.ncbi.nlm.nih.gov/geo/samples/GSM2774nnn/GSM2774742/suppl/GSM2774742_A2465-117.CEL.gz	49386
Sep 07 2017	Feb 18 2018	RNA	1	Mild_acute_alcoholic_hepatitis, liver tissue	Homo sapiens	disease status: Mild acute alcoholic hepatitis	tissue: liver	na	na	total RNA	RNA was isolated using AllPrepDNA/RNA mini kit (Qiagen) according to manufacturer鈥檚 protocol.	biotin	Refer to the Affymetrix assay system manual	9606	Refer to the Affymetrix assay system manual	Refer to the Affymetrix assay system manual	Raw scan data (.cel files) were normalized by Robust Multiarray Average (RMA) algorithm implemented in GenePattern ExpressionFileCreator module (www.broadinstitute.org/genepattern).	GPL13667	Yujin,,Hoshida	Yujin.Hoshida@UTSouthwestern.edu	University of Texas Southwestern Medical Center	5323 Harry Hines Blvd	Dallas	TX	75390	USA	ftp://ftp.ncbi.nlm.nih.gov/geo/samples/GSM2774nnn/GSM2774743/suppl/GSM2774743_A2465-118.CEL.gz	49386
Sep 07 2017	Feb 18 2018	RNA	1	Mild_acute_alcoholic_hepatitis, liver tissue	Homo sapiens	disease status: Mild acute alcoholic hepatitis	tissue: liver	na	na	total RNA	RNA was isolated using AllPrepDNA/RNA mini kit (Qiagen) according to manufacturer鈥檚 protocol.	biotin	Refer to the Affymetrix assay system manual	9606	Refer to the Affymetrix assay system manual	Refer to the Affymetrix assay system manual	Raw scan data (.cel files) were normalized by Robust Multiarray Average (RMA) algorithm implemented in GenePattern ExpressionFileCreator module (www.broadinstitute.org/genepattern).	GPL13667	Yujin,,Hoshida	Yujin.Hoshida@UTSouthwestern.edu	University of Texas Southwestern Medical Center	5323 Harry Hines Blvd	Dallas	TX	75390	USA	ftp://ftp.ncbi.nlm.nih.gov/geo/samples/GSM2774nnn/GSM2774744/suppl/GSM2774744_A2465-119.CEL.gz	49386
Sep 07 2017	Feb 18 2018	RNA	1	Mild_acute_alcoholic_hepatitis, liver tissue	Homo sapiens	disease status: Mild acute alcoholic hepatitis	tissue: liver	na	na	total RNA	RNA was isolated using AllPrepDNA/RNA mini kit (Qiagen) according to manufacturer鈥檚 protocol.	biotin	Refer to the Affymetrix assay system manual	9606	Refer to the Affymetrix assay system manual	Refer to the Affymetrix assay system manual	Raw scan data (.cel files) were normalized by Robust Multiarray Average (RMA) algorithm implemented in GenePattern ExpressionFileCreator module (www.broadinstitute.org/genepattern).	GPL13667	Yujin,,Hoshida	Yujin.Hoshida@UTSouthwestern.edu	University of Texas Southwestern Medical Center	5323 Harry Hines Blvd	Dallas	TX	75390	USA	ftp://ftp.ncbi.nlm.nih.gov/geo/samples/GSM2774nnn/GSM2774745/suppl/GSM2774745_A2465-120.CEL.gz	49386
Sep 07 2017	Feb 18 2018	RNA	1	Mild_acute_alcoholic_hepatitis, liver tissue	Homo sapiens	disease status: Mild acute alcoholic hepatitis	tissue: liver	na	na	total RNA	RNA was isolated using AllPrepDNA/RNA mini kit (Qiagen) according to manufacturer鈥檚 protocol.	biotin	Refer to the Affymetrix assay system manual	9606	Refer to the Affymetrix assay system manual	Refer to the Affymetrix assay system manual	Raw scan data (.cel files) were normalized by Robust Multiarray Average (RMA) algorithm implemented in GenePattern ExpressionFileCreator module (www.broadinstitute.org/genepattern).	GPL13667	Yujin,,Hoshida	Yujin.Hoshida@UTSouthwestern.edu	University of Texas Southwestern Medical Center	5323 Harry Hines Blvd	Dallas	TX	75390	USA	ftp://ftp.ncbi.nlm.nih.gov/geo/samples/GSM2774nnn/GSM2774746/suppl/GSM2774746_A2465-121.CEL.gz	49386
Sep 07 2017	Feb 18 2018	RNA	1	Mild_acute_alcoholic_hepatitis, liver tissue	Homo sapiens	disease status: Mild acute alcoholic hepatitis	tissue: liver	na	na	total RNA	RNA was isolated using AllPrepDNA/RNA mini kit (Qiagen) according to manufacturer鈥檚 protocol.	biotin	Refer to the Affymetrix assay system manual	9606	Refer to the Affymetrix assay system manual	Refer to the Affymetrix assay system manual	Raw scan data (.cel files) were normalized by Robust Multiarray Average (RMA) algorithm implemented in GenePattern ExpressionFileCreator module (www.broadinstitute.org/genepattern).	GPL13667	Yujin,,Hoshida	Yujin.Hoshida@UTSouthwestern.edu	University of Texas Southwestern Medical Center	5323 Harry Hines Blvd	Dallas	TX	75390	USA	ftp://ftp.ncbi.nlm.nih.gov/geo/samples/GSM2774nnn/GSM2774747/suppl/GSM2774747_A2465-122.CEL.gz	49386
Sep 07 2017	Feb 18 2018	RNA	1	Mild_acute_alcoholic_hepatitis, liver tissue	Homo sapiens	disease status: Mild acute alcoholic hepatitis	tissue: liver	na	na	total RNA	RNA was isolated using AllPrepDNA/RNA mini kit (Qiagen) according to manufacturer鈥檚 protocol.	biotin	Refer to the Affymetrix assay system manual	9606	Refer to the Affymetrix assay system manual	Refer to the Affymetrix assay system manual	Raw scan data (.cel files) were normalized by Robust Multiarray Average (RMA) algorithm implemented in GenePattern ExpressionFileCreator module (www.broadinstitute.org/genepattern).	GPL13667	Yujin,,Hoshida	Yujin.Hoshida@UTSouthwestern.edu	University of Texas Southwestern Medical Center	5323 Harry Hines Blvd	Dallas	TX	75390	USA	ftp://ftp.ncbi.nlm.nih.gov/geo/samples/GSM2774nnn/GSM2774748/suppl/GSM2774748_A2465-123.CEL.gz	49386
Sep 07 2017	Feb 18 2018	RNA	1	Mild_acute_alcoholic_hepatitis, liver tissue	Homo sapiens	disease status: Mild acute alcoholic hepatitis	tissue: liver	na	na	total RNA	RNA was isolated using AllPrepDNA/RNA mini kit (Qiagen) according to manufacturer鈥檚 protocol.	biotin	Refer to the Affymetrix assay system manual	9606	Refer to the Affymetrix assay system manual	Refer to the Affymetrix assay system manual	Raw scan data (.cel files) were normalized by Robust Multiarray Average (RMA) algorithm implemented in GenePattern ExpressionFileCreator module (www.broadinstitute.org/genepattern).	GPL13667	Yujin,,Hoshida	Yujin.Hoshida@UTSouthwestern.edu	University of Texas Southwestern Medical Center	5323 Harry Hines Blvd	Dallas	TX	75390	USA	ftp://ftp.ncbi.nlm.nih.gov/geo/samples/GSM2774nnn/GSM2774749/suppl/GSM2774749_A2465-124.CEL.gz	49386
Sep 07 2017	Feb 18 2018	RNA	1	Mild_acute_alcoholic_hepatitis, liver tissue	Homo sapiens	disease status: Mild acute alcoholic hepatitis	tissue: liver	na	na	total RNA	RNA was isolated using AllPrepDNA/RNA mini kit (Qiagen) according to manufacturer鈥檚 protocol.	biotin	Refer to the Affymetrix assay system manual	9606	Refer to the Affymetrix assay system manual	Refer to the Affymetrix assay system manual	Raw scan data (.cel files) were normalized by Robust Multiarray Average (RMA) algorithm implemented in GenePattern ExpressionFileCreator module (www.broadinstitute.org/genepattern).	GPL13667	Yujin,,Hoshida	Yujin.Hoshida@UTSouthwestern.edu	University of Texas Southwestern Medical Center	5323 Harry Hines Blvd	Dallas	TX	75390	USA	ftp://ftp.ncbi.nlm.nih.gov/geo/samples/GSM2774nnn/GSM2774750/suppl/GSM2774750_A2465-125.CEL.gz	49386
Sep 07 2017	Feb 18 2018	RNA	1	Mild_acute_alcoholic_hepatitis, liver tissue	Homo sapiens	disease status: Mild acute alcoholic hepatitis	tissue: liver	na	na	total RNA	RNA was isolated using AllPrepDNA/RNA mini kit (Qiagen) according to manufacturer鈥檚 protocol.	biotin	Refer to the Affymetrix assay system manual	9606	Refer to the Affymetrix assay system manual	Refer to the Affymetrix assay system manual	Raw scan data (.cel files) were normalized by Robust Multiarray Average (RMA) algorithm implemented in GenePattern ExpressionFileCreator module (www.broadinstitute.org/genepattern).	GPL13667	Yujin,,Hoshida	Yujin.Hoshida@UTSouthwestern.edu	University of Texas Southwestern Medical Center	5323 Harry Hines Blvd	Dallas	TX	75390	USA	ftp://ftp.ncbi.nlm.nih.gov/geo/samples/GSM2774nnn/GSM2774751/suppl/GSM2774751_A2465-126.CEL.gz	49386
Sep 07 2017	Feb 18 2018	RNA	1	Mild_acute_alcoholic_hepatitis, liver tissue	Homo sapiens	disease status: Mild acute alcoholic hepatitis	tissue: liver	na	na	total RNA	RNA was isolated using AllPrepDNA/RNA mini kit (Qiagen) according to manufacturer鈥檚 protocol.	biotin	Refer to the Affymetrix assay system manual	9606	Refer to the Affymetrix assay system manual	Refer to the Affymetrix assay system manual	Raw scan data (.cel files) were normalized by Robust Multiarray Average (RMA) algorithm implemented in GenePattern ExpressionFileCreator module (www.broadinstitute.org/genepattern).	GPL13667	Yujin,,Hoshida	Yujin.Hoshida@UTSouthwestern.edu	University of Texas Southwestern Medical Center	5323 Harry Hines Blvd	Dallas	TX	75390	USA	ftp://ftp.ncbi.nlm.nih.gov/geo/samples/GSM2774nnn/GSM2774752/suppl/GSM2774752_A2465-127.CEL.gz	49386
Sep 07 2017	Feb 18 2018	RNA	1	Mild_acute_alcoholic_hepatitis, liver tissue	Homo sapiens	disease status: Mild acute alcoholic hepatitis	tissue: liver	na	na	total RNA	RNA was isolated using AllPrepDNA/RNA mini kit (Qiagen) according to manufacturer鈥檚 protocol.	biotin	Refer to the Affymetrix assay system manual	9606	Refer to the Affymetrix assay system manual	Refer to the Affymetrix assay system manual	Raw scan data (.cel files) were normalized by Robust Multiarray Average (RMA) algorithm implemented in GenePattern ExpressionFileCreator module (www.broadinstitute.org/genepattern).	GPL13667	Yujin,,Hoshida	Yujin.Hoshida@UTSouthwestern.edu	University of Texas Southwestern Medical Center	5323 Harry Hines Blvd	Dallas	TX	75390	USA	ftp://ftp.ncbi.nlm.nih.gov/geo/samples/GSM2774nnn/GSM2774753/suppl/GSM2774753_A2465-128.CEL.gz	49386
Sep 07 2017	Feb 18 2018	RNA	1	Alcoholic_cirrhosis, liver tissue	Homo sapiens	disease status: Alcoholic cirrhosis	tissue: liver	na	na	total RNA	RNA was isolated using AllPrepDNA/RNA mini kit (Qiagen) according to manufacturer鈥檚 protocol.	biotin	Refer to the Affymetrix assay system manual	9606	Refer to the Affymetrix assay system manual	Refer to the Affymetrix assay system manual	Raw scan data (.cel files) were normalized by Robust Multiarray Average (RMA) algorithm implemented in GenePattern ExpressionFileCreator module (www.broadinstitute.org/genepattern).	GPL13667	Yujin,,Hoshida	Yujin.Hoshida@UTSouthwestern.edu	University of Texas Southwestern Medical Center	5323 Harry Hines Blvd	Dallas	TX	75390	USA	ftp://ftp.ncbi.nlm.nih.gov/geo/samples/GSM2774nnn/GSM2774754/suppl/GSM2774754_A2465-129.CEL.gz	49386
Sep 07 2017	Feb 18 2018	RNA	1	Alcoholic_cirrhosis, liver tissue	Homo sapiens	disease status: Alcoholic cirrhosis	tissue: liver	na	na	total RNA	RNA was isolated using AllPrepDNA/RNA mini kit (Qiagen) according to manufacturer鈥檚 protocol.	biotin	Refer to the Affymetrix assay system manual	9606	Refer to the Affymetrix assay system manual	Refer to the Affymetrix assay system manual	Raw scan data (.cel files) were normalized by Robust Multiarray Average (RMA) algorithm implemented in GenePattern ExpressionFileCreator module (www.broadinstitute.org/genepattern).	GPL13667	Yujin,,Hoshida	Yujin.Hoshida@UTSouthwestern.edu	University of Texas Southwestern Medical Center	5323 Harry Hines Blvd	Dallas	TX	75390	USA	ftp://ftp.ncbi.nlm.nih.gov/geo/samples/GSM2774nnn/GSM2774755/suppl/GSM2774755_A2465-130.CEL.gz	49386
Sep 07 2017	Feb 18 2018	RNA	1	Alcoholic_cirrhosis, liver tissue	Homo sapiens	disease status: Alcoholic cirrhosis	tissue: liver	na	na	total RNA	RNA was isolated using AllPrepDNA/RNA mini kit (Qiagen) according to manufacturer鈥檚 protocol.	biotin	Refer to the Affymetrix assay system manual	9606	Refer to the Affymetrix assay system manual	Refer to the Affymetrix assay system manual	Raw scan data (.cel files) were normalized by Robust Multiarray Average (RMA) algorithm implemented in GenePattern ExpressionFileCreator module (www.broadinstitute.org/genepattern).	GPL13667	Yujin,,Hoshida	Yujin.Hoshida@UTSouthwestern.edu	University of Texas Southwestern Medical Center	5323 Harry Hines Blvd	Dallas	TX	75390	USA	ftp://ftp.ncbi.nlm.nih.gov/geo/samples/GSM2774nnn/GSM2774756/suppl/GSM2774756_A2465-131.CEL.gz	49386
Sep 07 2017	Feb 18 2018	RNA	1	Alcoholic_cirrhosis, liver tissue	Homo sapiens	disease status: Alcoholic cirrhosis	tissue: liver	na	na	total RNA	RNA was isolated using AllPrepDNA/RNA mini kit (Qiagen) according to manufacturer鈥檚 protocol.	biotin	Refer to the Affymetrix assay system manual	9606	Refer to the Affymetrix assay system manual	Refer to the Affymetrix assay system manual	Raw scan data (.cel files) were normalized by Robust Multiarray Average (RMA) algorithm implemented in GenePattern ExpressionFileCreator module (www.broadinstitute.org/genepattern).	GPL13667	Yujin,,Hoshida	Yujin.Hoshida@UTSouthwestern.edu	University of Texas Southwestern Medical Center	5323 Harry Hines Blvd	Dallas	TX	75390	USA	ftp://ftp.ncbi.nlm.nih.gov/geo/samples/GSM2774nnn/GSM2774757/suppl/GSM2774757_A2465-132.CEL.gz	49386
Sep 07 2017	Feb 18 2018	RNA	1	Alcoholic_cirrhosis, liver tissue	Homo sapiens	disease status: Alcoholic cirrhosis	tissue: liver	na	na	total RNA	RNA was isolated using AllPrepDNA/RNA mini kit (Qiagen) according to manufacturer鈥檚 protocol.	biotin	Refer to the Affymetrix assay system manual	9606	Refer to the Affymetrix assay system manual	Refer to the Affymetrix assay system manual	Raw scan data (.cel files) were normalized by Robust Multiarray Average (RMA) algorithm implemented in GenePattern ExpressionFileCreator module (www.broadinstitute.org/genepattern).	GPL13667	Yujin,,Hoshida	Yujin.Hoshida@UTSouthwestern.edu	University of Texas Southwestern Medical Center	5323 Harry Hines Blvd	Dallas	TX	75390	USA	ftp://ftp.ncbi.nlm.nih.gov/geo/samples/GSM2774nnn/GSM2774758/suppl/GSM2774758_A2465-133.CEL.gz	49386
Sep 07 2017	Feb 18 2018	RNA	1	Alcoholic_cirrhosis, liver tissue	Homo sapiens	disease status: Alcoholic cirrhosis	tissue: liver	na	na	total RNA	RNA was isolated using AllPrepDNA/RNA mini kit (Qiagen) according to manufacturer鈥檚 protocol.	biotin	Refer to the Affymetrix assay system manual	9606	Refer to the Affymetrix assay system manual	Refer to the Affymetrix assay system manual	Raw scan data (.cel files) were normalized by Robust Multiarray Average (RMA) algorithm implemented in GenePattern ExpressionFileCreator module (www.broadinstitute.org/genepattern).	GPL13667	Yujin,,Hoshida	Yujin.Hoshida@UTSouthwestern.edu	University of Texas Southwestern Medical Center	5323 Harry Hines Blvd	Dallas	TX	75390	USA	ftp://ftp.ncbi.nlm.nih.gov/geo/samples/GSM2774nnn/GSM2774759/suppl/GSM2774759_A2465-134.CEL.gz	49386
Sep 07 2017	Feb 18 2018	RNA	1	Alcoholic_cirrhosis, liver tissue	Homo sapiens	disease status: Alcoholic cirrhosis	tissue: liver	na	na	total RNA	RNA was isolated using AllPrepDNA/RNA mini kit (Qiagen) according to manufacturer鈥檚 protocol.	biotin	Refer to the Affymetrix assay system manual	9606	Refer to the Affymetrix assay system manual	Refer to the Affymetrix assay system manual	Raw scan data (.cel files) were normalized by Robust Multiarray Average (RMA) algorithm implemented in GenePattern ExpressionFileCreator module (www.broadinstitute.org/genepattern).	GPL13667	Yujin,,Hoshida	Yujin.Hoshida@UTSouthwestern.edu	University of Texas Southwestern Medical Center	5323 Harry Hines Blvd	Dallas	TX	75390	USA	ftp://ftp.ncbi.nlm.nih.gov/geo/samples/GSM2774nnn/GSM2774760/suppl/GSM2774760_A2465-135.CEL.gz	49386
Sep 07 2017	Feb 18 2018	RNA	1	Alcoholic_cirrhosis, liver tissue	Homo sapiens	disease status: Alcoholic cirrhosis	tissue: liver	na	na	total RNA	RNA was isolated using AllPrepDNA/RNA mini kit (Qiagen) according to manufacturer鈥檚 protocol.	biotin	Refer to the Affymetrix assay system manual	9606	Refer to the Affymetrix assay system manual	Refer to the Affymetrix assay system manual	Raw scan data (.cel files) were normalized by Robust Multiarray Average (RMA) algorithm implemented in GenePattern ExpressionFileCreator module (www.broadinstitute.org/genepattern).	GPL13667	Yujin,,Hoshida	Yujin.Hoshida@UTSouthwestern.edu	University of Texas Southwestern Medical Center	5323 Harry Hines Blvd	Dallas	TX	75390	USA	ftp://ftp.ncbi.nlm.nih.gov/geo/samples/GSM2774nnn/GSM2774761/suppl/GSM2774761_A2465-136.CEL.gz	49386
Sep 07 2017	Feb 18 2018	RNA	1	Alcoholic_cirrhosis, liver tissue	Homo sapiens	disease status: Alcoholic cirrhosis	tissue: liver	na	na	total RNA	RNA was isolated using AllPrepDNA/RNA mini kit (Qiagen) according to manufacturer鈥檚 protocol.	biotin	Refer to the Affymetrix assay system manual	9606	Refer to the Affymetrix assay system manual	Refer to the Affymetrix assay system manual	Raw scan data (.cel files) were normalized by Robust Multiarray Average (RMA) algorithm implemented in GenePattern ExpressionFileCreator module (www.broadinstitute.org/genepattern).	GPL13667	Yujin,,Hoshida	Yujin.Hoshida@UTSouthwestern.edu	University of Texas Southwestern Medical Center	5323 Harry Hines Blvd	Dallas	TX	75390	USA	ftp://ftp.ncbi.nlm.nih.gov/geo/samples/GSM2774nnn/GSM2774762/suppl/GSM2774762_A2465-137.CEL.gz	49386
Sep 07 2017	Feb 18 2018	RNA	1	Alcoholic_cirrhosis, liver tissue	Homo sapiens	disease status: Alcoholic cirrhosis	tissue: liver	na	na	total RNA	RNA was isolated using AllPrepDNA/RNA mini kit (Qiagen) according to manufacturer鈥檚 protocol.	biotin	Refer to the Affymetrix assay system manual	9606	Refer to the Affymetrix assay system manual	Refer to the Affymetrix assay system manual	Raw scan data (.cel files) were normalized by Robust Multiarray Average (RMA) algorithm implemented in GenePattern ExpressionFileCreator module (www.broadinstitute.org/genepattern).	GPL13667	Yujin,,Hoshida	Yujin.Hoshida@UTSouthwestern.edu	University of Texas Southwestern Medical Center	5323 Harry Hines Blvd	Dallas	TX	75390	USA	ftp://ftp.ncbi.nlm.nih.gov/geo/samples/GSM2774nnn/GSM2774763/suppl/GSM2774763_A2465-138.CEL.gz	49386
Sep 07 2017	Feb 18 2018	RNA	1	Alcoholic_cirrhosis, liver tissue	Homo sapiens	disease status: Alcoholic cirrhosis	tissue: liver	na	na	total RNA	RNA was isolated using AllPrepDNA/RNA mini kit (Qiagen) according to manufacturer鈥檚 protocol.	biotin	Refer to the Affymetrix assay system manual	9606	Refer to the Affymetrix assay system manual	Refer to the Affymetrix assay system manual	Raw scan data (.cel files) were normalized by Robust Multiarray Average (RMA) algorithm implemented in GenePattern ExpressionFileCreator module (www.broadinstitute.org/genepattern).	GPL13667	Yujin,,Hoshida	Yujin.Hoshida@UTSouthwestern.edu	University of Texas Southwestern Medical Center	5323 Harry Hines Blvd	Dallas	TX	75390	USA	ftp://ftp.ncbi.nlm.nih.gov/geo/samples/GSM2774nnn/GSM2774764/suppl/GSM2774764_A2465-139.CEL.gz	49386
Sep 07 2017	Feb 18 2018	RNA	1	Alcoholic_cirrhosis, liver tissue	Homo sapiens	disease status: Alcoholic cirrhosis	tissue: liver	na	na	total RNA	RNA was isolated using AllPrepDNA/RNA mini kit (Qiagen) according to manufacturer鈥檚 protocol.	biotin	Refer to the Affymetrix assay system manual	9606	Refer to the Affymetrix assay system manual	Refer to the Affymetrix assay system manual	Raw scan data (.cel files) were normalized by Robust Multiarray Average (RMA) algorithm implemented in GenePattern ExpressionFileCreator module (www.broadinstitute.org/genepattern).	GPL13667	Yujin,,Hoshida	Yujin.Hoshida@UTSouthwestern.edu	University of Texas Southwestern Medical Center	5323 Harry Hines Blvd	Dallas	TX	75390	USA	ftp://ftp.ncbi.nlm.nih.gov/geo/samples/GSM2774nnn/GSM2774765/suppl/GSM2774765_A2465-140.CEL.gz	49386
Sep 07 2017	Feb 18 2018	RNA	1	Alcoholic_cirrhosis, liver tissue	Homo sapiens	disease status: Alcoholic cirrhosis	tissue: liver	na	na	total RNA	RNA was isolated using AllPrepDNA/RNA mini kit (Qiagen) according to manufacturer鈥檚 protocol.	biotin	Refer to the Affymetrix assay system manual	9606	Refer to the Affymetrix assay system manual	Refer to the Affymetrix assay system manual	Raw scan data (.cel files) were normalized by Robust Multiarray Average (RMA) algorithm implemented in GenePattern ExpressionFileCreator module (www.broadinstitute.org/genepattern).	GPL13667	Yujin,,Hoshida	Yujin.Hoshida@UTSouthwestern.edu	University of Texas Southwestern Medical Center	5323 Harry Hines Blvd	Dallas	TX	75390	USA	ftp://ftp.ncbi.nlm.nih.gov/geo/samples/GSM2774nnn/GSM2774766/suppl/GSM2774766_A2465-141.CEL.gz	49386
Sep 07 2017	Feb 18 2018	RNA	1	Alcoholic_cirrhosis, liver tissue	Homo sapiens	disease status: Alcoholic cirrhosis	tissue: liver	na	na	total RNA	RNA was isolated using AllPrepDNA/RNA mini kit (Qiagen) according to manufacturer鈥檚 protocol.	biotin	Refer to the Affymetrix assay system manual	9606	Refer to the Affymetrix assay system manual	Refer to the Affymetrix assay system manual	Raw scan data (.cel files) were normalized by Robust Multiarray Average (RMA) algorithm implemented in GenePattern ExpressionFileCreator module (www.broadinstitute.org/genepattern).	GPL13667	Yujin,,Hoshida	Yujin.Hoshida@UTSouthwestern.edu	University of Texas Southwestern Medical Center	5323 Harry Hines Blvd	Dallas	TX	75390	USA	ftp://ftp.ncbi.nlm.nih.gov/geo/samples/GSM2774nnn/GSM2774767/suppl/GSM2774767_A2465-142.CEL.gz	49386
Sep 07 2017	Feb 18 2018	RNA	1	Alcoholic_cirrhosis, liver tissue	Homo sapiens	disease status: Alcoholic cirrhosis	tissue: liver	na	na	total RNA	RNA was isolated using AllPrepDNA/RNA mini kit (Qiagen) according to manufacturer鈥檚 protocol.	biotin	Refer to the Affymetrix assay system manual	9606	Refer to the Affymetrix assay system manual	Refer to the Affymetrix assay system manual	Raw scan data (.cel files) were normalized by Robust Multiarray Average (RMA) algorithm implemented in GenePattern ExpressionFileCreator module (www.broadinstitute.org/genepattern).	GPL13667	Yujin,,Hoshida	Yujin.Hoshida@UTSouthwestern.edu	University of Texas Southwestern Medical Center	5323 Harry Hines Blvd	Dallas	TX	75390	USA	ftp://ftp.ncbi.nlm.nih.gov/geo/samples/GSM2774nnn/GSM2774768/suppl/GSM2774768_A2465-143.CEL.gz	49386
Sep 07 2017	Feb 18 2018	RNA	1	Alcoholic_cirrhosis, liver tissue	Homo sapiens	disease status: Alcoholic cirrhosis	tissue: liver	na	na	total RNA	RNA was isolated using AllPrepDNA/RNA mini kit (Qiagen) according to manufacturer鈥檚 protocol.	biotin	Refer to the Affymetrix assay system manual	9606	Refer to the Affymetrix assay system manual	Refer to the Affymetrix assay system manual	Raw scan data (.cel files) were normalized by Robust Multiarray Average (RMA) algorithm implemented in GenePattern ExpressionFileCreator module (www.broadinstitute.org/genepattern).	GPL13667	Yujin,,Hoshida	Yujin.Hoshida@UTSouthwestern.edu	University of Texas Southwestern Medical Center	5323 Harry Hines Blvd	Dallas	TX	75390	USA	ftp://ftp.ncbi.nlm.nih.gov/geo/samples/GSM2774nnn/GSM2774769/suppl/GSM2774769_A2465-144.CEL.gz	49386
Sep 07 2017	Feb 18 2018	RNA	1	Alcoholic_cirrhosis, liver tissue	Homo sapiens	disease status: Alcoholic cirrhosis	tissue: liver	na	na	total RNA	RNA was isolated using AllPrepDNA/RNA mini kit (Qiagen) according to manufacturer鈥檚 protocol.	biotin	Refer to the Affymetrix assay system manual	9606	Refer to the Affymetrix assay system manual	Refer to the Affymetrix assay system manual	Raw scan data (.cel files) were normalized by Robust Multiarray Average (RMA) algorithm implemented in GenePattern ExpressionFileCreator module (www.broadinstitute.org/genepattern).	GPL13667	Yujin,,Hoshida	Yujin.Hoshida@UTSouthwestern.edu	University of Texas Southwestern Medical Center	5323 Harry Hines Blvd	Dallas	TX	75390	USA	ftp://ftp.ncbi.nlm.nih.gov/geo/samples/GSM2774nnn/GSM2774770/suppl/GSM2774770_A2465-145.CEL.gz	49386
Sep 07 2017	Feb 18 2018	RNA	1	Alcoholic_cirrhosis, liver tissue	Homo sapiens	disease status: Alcoholic cirrhosis	tissue: liver	na	na	total RNA	RNA was isolated using AllPrepDNA/RNA mini kit (Qiagen) according to manufacturer鈥檚 protocol.	biotin	Refer to the Affymetrix assay system manual	9606	Refer to the Affymetrix assay system manual	Refer to the Affymetrix assay system manual	Raw scan data (.cel files) were normalized by Robust Multiarray Average (RMA) algorithm implemented in GenePattern ExpressionFileCreator module (www.broadinstitute.org/genepattern).	GPL13667	Yujin,,Hoshida	Yujin.Hoshida@UTSouthwestern.edu	University of Texas Southwestern Medical Center	5323 Harry Hines Blvd	Dallas	TX	75390	USA	ftp://ftp.ncbi.nlm.nih.gov/geo/samples/GSM2774nnn/GSM2774771/suppl/GSM2774771_A2465-146.CEL.gz	49386
Sep 07 2017	Feb 18 2018	RNA	1	Alcoholic_cirrhosis, liver tissue	Homo sapiens	disease status: Alcoholic cirrhosis	tissue: liver	na	na	total RNA	RNA was isolated using AllPrepDNA/RNA mini kit (Qiagen) according to manufacturer鈥檚 protocol.	biotin	Refer to the Affymetrix assay system manual	9606	Refer to the Affymetrix assay system manual	Refer to the Affymetrix assay system manual	Raw scan data (.cel files) were normalized by Robust Multiarray Average (RMA) algorithm implemented in GenePattern ExpressionFileCreator module (www.broadinstitute.org/genepattern).	GPL13667	Yujin,,Hoshida	Yujin.Hoshida@UTSouthwestern.edu	University of Texas Southwestern Medical Center	5323 Harry Hines Blvd	Dallas	TX	75390	USA	ftp://ftp.ncbi.nlm.nih.gov/geo/samples/GSM2774nnn/GSM2774772/suppl/GSM2774772_A2465-147.CEL.gz	49386
Sep 07 2017	Feb 18 2018	RNA	1	Alcoholic_cirrhosis, liver tissue	Homo sapiens	disease status: Alcoholic cirrhosis	tissue: liver	na	na	total RNA	RNA was isolated using AllPrepDNA/RNA mini kit (Qiagen) according to manufacturer鈥檚 protocol.	biotin	Refer to the Affymetrix assay system manual	9606	Refer to the Affymetrix assay system manual	Refer to the Affymetrix assay system manual	Raw scan data (.cel files) were normalized by Robust Multiarray Average (RMA) algorithm implemented in GenePattern ExpressionFileCreator module (www.broadinstitute.org/genepattern).	GPL13667	Yujin,,Hoshida	Yujin.Hoshida@UTSouthwestern.edu	University of Texas Southwestern Medical Center	5323 Harry Hines Blvd	Dallas	TX	75390	USA	ftp://ftp.ncbi.nlm.nih.gov/geo/samples/GSM2774nnn/GSM2774773/suppl/GSM2774773_A2465-148.CEL.gz	49386
Sep 07 2017	Feb 18 2018	RNA	1	Alcoholic_cirrhosis, liver tissue	Homo sapiens	disease status: Alcoholic cirrhosis	tissue: liver	na	na	total RNA	RNA was isolated using AllPrepDNA/RNA mini kit (Qiagen) according to manufacturer鈥檚 protocol.	biotin	Refer to the Affymetrix assay system manual	9606	Refer to the Affymetrix assay system manual	Refer to the Affymetrix assay system manual	Raw scan data (.cel files) were normalized by Robust Multiarray Average (RMA) algorithm implemented in GenePattern ExpressionFileCreator module (www.broadinstitute.org/genepattern).	GPL13667	Yujin,,Hoshida	Yujin.Hoshida@UTSouthwestern.edu	University of Texas Southwestern Medical Center	5323 Harry Hines Blvd	Dallas	TX	75390	USA	ftp://ftp.ncbi.nlm.nih.gov/geo/samples/GSM2774nnn/GSM2774774/suppl/GSM2774774_A2465-149.CEL.gz	49386
Sep 07 2017	Feb 18 2018	RNA	1	Alcoholic_cirrhosis, liver tissue	Homo sapiens	disease status: Alcoholic cirrhosis	tissue: liver	na	na	total RNA	RNA was isolated using AllPrepDNA/RNA mini kit (Qiagen) according to manufacturer鈥檚 protocol.	biotin	Refer to the Affymetrix assay system manual	9606	Refer to the Affymetrix assay system manual	Refer to the Affymetrix assay system manual	Raw scan data (.cel files) were normalized by Robust Multiarray Average (RMA) algorithm implemented in GenePattern ExpressionFileCreator module (www.broadinstitute.org/genepattern).	GPL13667	Yujin,,Hoshida	Yujin.Hoshida@UTSouthwestern.edu	University of Texas Southwestern Medical Center	5323 Harry Hines Blvd	Dallas	TX	75390	USA	ftp://ftp.ncbi.nlm.nih.gov/geo/samples/GSM2774nnn/GSM2774775/suppl/GSM2774775_A2465-150.CEL.gz	49386
Sep 07 2017	Feb 18 2018	RNA	1	Alcoholic_cirrhosis, liver tissue	Homo sapiens	disease status: Alcoholic cirrhosis	tissue: liver	na	na	total RNA	RNA was isolated using AllPrepDNA/RNA mini kit (Qiagen) according to manufacturer鈥檚 protocol.	biotin	Refer to the Affymetrix assay system manual	9606	Refer to the Affymetrix assay system manual	Refer to the Affymetrix assay system manual	Raw scan data (.cel files) were normalized by Robust Multiarray Average (RMA) algorithm implemented in GenePattern ExpressionFileCreator module (www.broadinstitute.org/genepattern).	GPL13667	Yujin,,Hoshida	Yujin.Hoshida@UTSouthwestern.edu	University of Texas Southwestern Medical Center	5323 Harry Hines Blvd	Dallas	TX	75390	USA	ftp://ftp.ncbi.nlm.nih.gov/geo/samples/GSM2774nnn/GSM2774776/suppl/GSM2774776_A2465-151.CEL.gz	49386
Sep 07 2017	Feb 18 2018	RNA	1	Alcoholic_cirrhosis, liver tissue	Homo sapiens	disease status: Alcoholic cirrhosis	tissue: liver	na	na	total RNA	RNA was isolated using AllPrepDNA/RNA mini kit (Qiagen) according to manufacturer鈥檚 protocol.	biotin	Refer to the Affymetrix assay system manual	9606	Refer to the Affymetrix assay system manual	Refer to the Affymetrix assay system manual	Raw scan data (.cel files) were normalized by Robust Multiarray Average (RMA) algorithm implemented in GenePattern ExpressionFileCreator module (www.broadinstitute.org/genepattern).	GPL13667	Yujin,,Hoshida	Yujin.Hoshida@UTSouthwestern.edu	University of Texas Southwestern Medical Center	5323 Harry Hines Blvd	Dallas	TX	75390	USA	ftp://ftp.ncbi.nlm.nih.gov/geo/samples/GSM2774nnn/GSM2774777/suppl/GSM2774777_A2465-152.CEL.gz	49386
Sep 07 2017	Feb 18 2018	RNA	1	Alcoholic_cirrhosis, liver tissue	Homo sapiens	disease status: Alcoholic cirrhosis	tissue: liver	na	na	total RNA	RNA was isolated using AllPrepDNA/RNA mini kit (Qiagen) according to manufacturer鈥檚 protocol.	biotin	Refer to the Affymetrix assay system manual	9606	Refer to the Affymetrix assay system manual	Refer to the Affymetrix assay system manual	Raw scan data (.cel files) were normalized by Robust Multiarray Average (RMA) algorithm implemented in GenePattern ExpressionFileCreator module (www.broadinstitute.org/genepattern).	GPL13667	Yujin,,Hoshida	Yujin.Hoshida@UTSouthwestern.edu	University of Texas Southwestern Medical Center	5323 Harry Hines Blvd	Dallas	TX	75390	USA	ftp://ftp.ncbi.nlm.nih.gov/geo/samples/GSM2774nnn/GSM2774778/suppl/GSM2774778_A2465-153.CEL.gz	49386
Sep 07 2017	Feb 18 2018	RNA	1	Alcoholic_cirrhosis, liver tissue	Homo sapiens	disease status: Alcoholic cirrhosis	tissue: liver	na	na	total RNA	RNA was isolated using AllPrepDNA/RNA mini kit (Qiagen) according to manufacturer鈥檚 protocol.	biotin	Refer to the Affymetrix assay system manual	9606	Refer to the Affymetrix assay system manual	Refer to the Affymetrix assay system manual	Raw scan data (.cel files) were normalized by Robust Multiarray Average (RMA) algorithm implemented in GenePattern ExpressionFileCreator module (www.broadinstitute.org/genepattern).	GPL13667	Yujin,,Hoshida	Yujin.Hoshida@UTSouthwestern.edu	University of Texas Southwestern Medical Center	5323 Harry Hines Blvd	Dallas	TX	75390	USA	ftp://ftp.ncbi.nlm.nih.gov/geo/samples/GSM2774nnn/GSM2774779/suppl/GSM2774779_A2465-154.CEL.gz	49386
Sep 07 2017	Feb 18 2018	RNA	1	Alcoholic_cirrhosis, liver tissue	Homo sapiens	disease status: Alcoholic cirrhosis	tissue: liver	na	na	total RNA	RNA was isolated using AllPrepDNA/RNA mini kit (Qiagen) according to manufacturer鈥檚 protocol.	biotin	Refer to the Affymetrix assay system manual	9606	Refer to the Affymetrix assay system manual	Refer to the Affymetrix assay system manual	Raw scan data (.cel files) were normalized by Robust Multiarray Average (RMA) algorithm implemented in GenePattern ExpressionFileCreator module (www.broadinstitute.org/genepattern).	GPL13667	Yujin,,Hoshida	Yujin.Hoshida@UTSouthwestern.edu	University of Texas Southwestern Medical Center	5323 Harry Hines Blvd	Dallas	TX	75390	USA	ftp://ftp.ncbi.nlm.nih.gov/geo/samples/GSM2774nnn/GSM2774780/suppl/GSM2774780_A2465-155.CEL.gz	49386
Sep 07 2017	Feb 18 2018	RNA	1	Alcoholic_cirrhosis, liver tissue	Homo sapiens	disease status: Alcoholic cirrhosis	tissue: liver	na	na	total RNA	RNA was isolated using AllPrepDNA/RNA mini kit (Qiagen) according to manufacturer鈥檚 protocol.	biotin	Refer to the Affymetrix assay system manual	9606	Refer to the Affymetrix assay system manual	Refer to the Affymetrix assay system manual	Raw scan data (.cel files) were normalized by Robust Multiarray Average (RMA) algorithm implemented in GenePattern ExpressionFileCreator module (www.broadinstitute.org/genepattern).	GPL13667	Yujin,,Hoshida	Yujin.Hoshida@UTSouthwestern.edu	University of Texas Southwestern Medical Center	5323 Harry Hines Blvd	Dallas	TX	75390	USA	ftp://ftp.ncbi.nlm.nih.gov/geo/samples/GSM2774nnn/GSM2774781/suppl/GSM2774781_A2465-156.CEL.gz	49386
Sep 07 2017	Feb 18 2018	RNA	1	Alcoholic_cirrhosis, liver tissue	Homo sapiens	disease status: Alcoholic cirrhosis	tissue: liver	na	na	total RNA	RNA was isolated using AllPrepDNA/RNA mini kit (Qiagen) according to manufacturer鈥檚 protocol.	biotin	Refer to the Affymetrix assay system manual	9606	Refer to the Affymetrix assay system manual	Refer to the Affymetrix assay system manual	Raw scan data (.cel files) were normalized by Robust Multiarray Average (RMA) algorithm implemented in GenePattern ExpressionFileCreator module (www.broadinstitute.org/genepattern).	GPL13667	Yujin,,Hoshida	Yujin.Hoshida@UTSouthwestern.edu	University of Texas Southwestern Medical Center	5323 Harry Hines Blvd	Dallas	TX	75390	USA	ftp://ftp.ncbi.nlm.nih.gov/geo/samples/GSM2774nnn/GSM2774782/suppl/GSM2774782_A2465-157.CEL.gz	49386
Sep 07 2017	Feb 18 2018	RNA	1	Alcoholic_cirrhosis, liver tissue	Homo sapiens	disease status: Alcoholic cirrhosis	tissue: liver	na	na	total RNA	RNA was isolated using AllPrepDNA/RNA mini kit (Qiagen) according to manufacturer鈥檚 protocol.	biotin	Refer to the Affymetrix assay system manual	9606	Refer to the Affymetrix assay system manual	Refer to the Affymetrix assay system manual	Raw scan data (.cel files) were normalized by Robust Multiarray Average (RMA) algorithm implemented in GenePattern ExpressionFileCreator module (www.broadinstitute.org/genepattern).	GPL13667	Yujin,,Hoshida	Yujin.Hoshida@UTSouthwestern.edu	University of Texas Southwestern Medical Center	5323 Harry Hines Blvd	Dallas	TX	75390	USA	ftp://ftp.ncbi.nlm.nih.gov/geo/samples/GSM2774nnn/GSM2774783/suppl/GSM2774783_A2465-158.CEL.gz	49386
Sep 07 2017	Feb 18 2018	RNA	1	Alcoholic_cirrhosis, liver tissue	Homo sapiens	disease status: Alcoholic cirrhosis	tissue: liver	na	na	total RNA	RNA was isolated using AllPrepDNA/RNA mini kit (Qiagen) according to manufacturer鈥檚 protocol.	biotin	Refer to the Affymetrix assay system manual	9606	Refer to the Affymetrix assay system manual	Refer to the Affymetrix assay system manual	Raw scan data (.cel files) were normalized by Robust Multiarray Average (RMA) algorithm implemented in GenePattern ExpressionFileCreator module (www.broadinstitute.org/genepattern).	GPL13667	Yujin,,Hoshida	Yujin.Hoshida@UTSouthwestern.edu	University of Texas Southwestern Medical Center	5323 Harry Hines Blvd	Dallas	TX	75390	USA	ftp://ftp.ncbi.nlm.nih.gov/geo/samples/GSM2774nnn/GSM2774784/suppl/GSM2774784_A2465-159.CEL.gz	49386
Sep 07 2017	Feb 18 2018	RNA	1	Alcoholic_cirrhosis, liver tissue	Homo sapiens	disease status: Alcoholic cirrhosis	tissue: liver	na	na	total RNA	RNA was isolated using AllPrepDNA/RNA mini kit (Qiagen) according to manufacturer鈥檚 protocol.	biotin	Refer to the Affymetrix assay system manual	9606	Refer to the Affymetrix assay system manual	Refer to the Affymetrix assay system manual	Raw scan data (.cel files) were normalized by Robust Multiarray Average (RMA) algorithm implemented in GenePattern ExpressionFileCreator module (www.broadinstitute.org/genepattern).	GPL13667	Yujin,,Hoshida	Yujin.Hoshida@UTSouthwestern.edu	University of Texas Southwestern Medical Center	5323 Harry Hines Blvd	Dallas	TX	75390	USA	ftp://ftp.ncbi.nlm.nih.gov/geo/samples/GSM2774nnn/GSM2774785/suppl/GSM2774785_A2465-160.CEL.gz	49386

## Sheet: GSE197112
!Sample_geo_accession	!Sample_status	!Sample_submission_date	!Sample_last_update_date	!Sample_type	!Sample_channel_count	!Sample_source_name_ch1	!Sample_organism_ch1	!Sample_characteristics_ch1	!Sample_characteristics_ch1	!Sample_characteristics_ch1	!Sample_treatment_protocol_ch1	!Sample_growth_protocol_ch1	!Sample_molecule_ch1	!Sample_extract_protocol_ch1	!Sample_label_ch1	!Sample_label_protocol_ch1	!Sample_taxid_ch1	!Sample_hyb_protocol	!Sample_scan_protocol	!Sample_description	!Sample_data_processing	!Sample_platform_id	!Sample_contact_name	!Sample_contact_email	!Sample_contact_phone	!Sample_contact_institute	!Sample_contact_address	!Sample_contact_city	!Sample_contact_zip/postal_code	!Sample_contact_country	!Sample_supplementary_file	!Sample_data_row_count
GSM5909318	Public on Feb 22 2022	Feb 21 2022	Feb 22 2022	RNA	1	liver fibrosis people聽biopsy tissue1	Homo sapiens	disease state: liver fibrosis	tissue: liver	Sex: pooled male and female	After obtaining the liver biopsy tissue, it was frozen at - 80 鈩?and sent to the detection sequence	Clinical聽Inpatients	total RNA	RNA was extracted by mirVanaTM RNA Isolation Kit (Applied Biosystem p/n AM1556 ) following the manufacturer's instructions.	Cy3	Cyanine-3 (Cy3) labeled cRNA was prepared from 0.2 渭g RNA using the One-Color Low RNA Input Linear Amplification PLUS kit (Agilent) according to the manufacturer's instructions, followed by RNAeasy column purification (QIAGEN, Valencia, CA). Dye incorporation and cRNA yield were checked with the NanoDrop ND-1000 Spectrophotometer.	9606	0.6 渭g of Cy3-labelled cRNA (specific activity >10.0 pmol Cy3/渭g cRNA) was fragmented at 60掳C for 30 minutes in a reaction volume of 22.5渭l containing 1x Agilent fragmentation buffer and 2x Agilent blocking agent following the manufacturers' instructions. On completion of the fragmentation reaction, 22.5渭l of 2x Agilent hybridization buffer was added to the fragmentation mixture and hybridized to…	Slides were scanned immediately after washing on the Agilent DNA Microarray Scanner (G2505C) using one color scan setting for 4x180k array slides (Scan Area 61x21.6 mm, Scan resolution 3um, Dye channel is set to Green and Green PMT is set to 100%).	Liver tissue of patients with chronic liver disease	The scanned images were analyzed with Feature Extraction Software 10.7.1.1 (Agilent) using default parameters to obtain background subtracted and spatially detrended Processed Signal intensities as the raw data. Raw data were normalized in quantile algorithm with Genespring 13.0(Agilent). Probe that at least 1 out of 2 samples flagged as Detected were maintained.	GPL28576	Tao,,Le	15800878217@139.com	15800878217	Shanghai University of traditional Chinese Medicine	LANXI ROAD 164	Shanghai	200062	China	ftp://ftp.ncbi.nlm.nih.gov/geo/samples/GSM5909nnn/GSM5909318/suppl/GSM5909318_fibrosis1.txt.gz	175132
GSM5909319	Public on Feb 22 2022	Feb 21 2022	Feb 22 2022	RNA	1	liver fibrosis people聽biopsy tissue2	Homo sapiens	disease state: liver fibrosis	tissue: liver	Sex: pooled male and female	After obtaining the liver biopsy tissue, it was frozen at - 80 鈩?and sent to the detection sequence	Clinical聽Inpatients	total RNA	RNA was extracted by mirVanaTM RNA Isolation Kit (Applied Biosystem p/n AM1556 ) following the manufacturer's instructions.	Cy3	Cyanine-3 (Cy3) labeled cRNA was prepared from 0.2 渭g RNA using the One-Color Low RNA Input Linear Amplification PLUS kit (Agilent) according to the manufacturer's instructions, followed by RNAeasy column purification (QIAGEN, Valencia, CA). Dye incorporation and cRNA yield were checked with the NanoDrop ND-1000 Spectrophotometer.	9606	0.6 渭g of Cy3-labelled cRNA (specific activity >10.0 pmol Cy3/渭g cRNA) was fragmented at 60掳C for 30 minutes in a reaction volume of 22.5渭l containing 1x Agilent fragmentation buffer and 2x Agilent blocking agent following the manufacturers' instructions. On completion of the fragmentation reaction, 22.5渭l of 2x Agilent hybridization buffer was added to the fragmentation mixture and hybridized to…	Slides were scanned immediately after washing on the Agilent DNA Microarray Scanner (G2505C) using one color scan setting for 4x180k array slides (Scan Area 61x21.6 mm, Scan resolution 3um, Dye channel is set to Green and Green PMT is set to 100%).	Liver tissue of patients with chronic liver disease	The scanned images were analyzed with Feature Extraction Software 10.7.1.1 (Agilent) using default parameters to obtain background subtracted and spatially detrended Processed Signal intensities as the raw data. Raw data were normalized in quantile algorithm with Genespring 13.0(Agilent). Probe that at least 1 out of 2 samples flagged as Detected were maintained.	GPL28576	Tao,,Le	15800878217@139.com	15800878217	Shanghai University of traditional Chinese Medicine	LANXI ROAD 164	Shanghai	200062	China	ftp://ftp.ncbi.nlm.nih.gov/geo/samples/GSM5909nnn/GSM5909319/suppl/GSM5909319_fibrosis2.txt.gz	175132
GSM5909320	Public on Feb 22 2022	Feb 21 2022	Feb 22 2022	RNA	1	liver fibrosis people聽biopsy tissue3	Homo sapiens	disease state: liver fibrosis	tissue: liver	Sex: pooled male and female	After obtaining the liver biopsy tissue, it was frozen at - 80 鈩?and sent to the detection sequence	Clinical聽Inpatients	total RNA	RNA was extracted by mirVanaTM RNA Isolation Kit (Applied Biosystem p/n AM1556 ) following the manufacturer's instructions.	Cy3	Cyanine-3 (Cy3) labeled cRNA was prepared from 0.2 渭g RNA using the One-Color Low RNA Input Linear Amplification PLUS kit (Agilent) according to the manufacturer's instructions, followed by RNAeasy column purification (QIAGEN, Valencia, CA). Dye incorporation and cRNA yield were checked with the NanoDrop ND-1000 Spectrophotometer.	9606	0.6 渭g of Cy3-labelled cRNA (specific activity >10.0 pmol Cy3/渭g cRNA) was fragmented at 60掳C for 30 minutes in a reaction volume of 22.5渭l containing 1x Agilent fragmentation buffer and 2x Agilent blocking agent following the manufacturers' instructions. On completion of the fragmentation reaction, 22.5渭l of 2x Agilent hybridization buffer was added to the fragmentation mixture and hybridized to…	Slides were scanned immediately after washing on the Agilent DNA Microarray Scanner (G2505C) using one color scan setting for 4x180k array slides (Scan Area 61x21.6 mm, Scan resolution 3um, Dye channel is set to Green and Green PMT is set to 100%).	Liver tissue of patients with chronic liver disease	The scanned images were analyzed with Feature Extraction Software 10.7.1.1 (Agilent) using default parameters to obtain background subtracted and spatially detrended Processed Signal intensities as the raw data. Raw data were normalized in quantile algorithm with Genespring 13.0(Agilent). Probe that at least 1 out of 2 samples flagged as Detected were maintained.	GPL28576	Tao,,Le	15800878217@139.com	15800878217	Shanghai University of traditional Chinese Medicine	LANXI ROAD 164	Shanghai	200062	China	ftp://ftp.ncbi.nlm.nih.gov/geo/samples/GSM5909nnn/GSM5909320/suppl/GSM5909320_fibrosis3.txt.gz	175132
GSM5909321	Public on Feb 22 2022	Feb 21 2022	Feb 22 2022	RNA	1	liver fibrosis people聽biopsy tissue4	Homo sapiens	disease state: liver fibrosis	tissue: liver	Sex: pooled male and female	After obtaining the liver biopsy tissue, it was frozen at - 80 鈩?and sent to the detection sequence	Clinical聽Inpatients	total RNA	RNA was extracted by mirVanaTM RNA Isolation Kit (Applied Biosystem p/n AM1556 ) following the manufacturer's instructions.	Cy3	Cyanine-3 (Cy3) labeled cRNA was prepared from 0.2 渭g RNA using the One-Color Low RNA Input Linear Amplification PLUS kit (Agilent) according to the manufacturer's instructions, followed by RNAeasy column purification (QIAGEN, Valencia, CA). Dye incorporation and cRNA yield were checked with the NanoDrop ND-1000 Spectrophotometer.	9606	0.6 渭g of Cy3-labelled cRNA (specific activity >10.0 pmol Cy3/渭g cRNA) was fragmented at 60掳C for 30 minutes in a reaction volume of 22.5渭l containing 1x Agilent fragmentation buffer and 2x Agilent blocking agent following the manufacturers' instructions. On completion of the fragmentation reaction, 22.5渭l of 2x Agilent hybridization buffer was added to the fragmentation mixture and hybridized to…	Slides were scanned immediately after washing on the Agilent DNA Microarray Scanner (G2505C) using one color scan setting for 4x180k array slides (Scan Area 61x21.6 mm, Scan resolution 3um, Dye channel is set to Green and Green PMT is set to 100%).	Liver tissue of patients with chronic liver disease	The scanned images were analyzed with Feature Extraction Software 10.7.1.1 (Agilent) using default parameters to obtain background subtracted and spatially detrended Processed Signal intensities as the raw data. Raw data were normalized in quantile algorithm with Genespring 13.0(Agilent). Probe that at least 1 out of 2 samples flagged as Detected were maintained.	GPL28576	Tao,,Le	15800878217@139.com	15800878217	Shanghai University of traditional Chinese Medicine	LANXI ROAD 164	Shanghai	200062	China	ftp://ftp.ncbi.nlm.nih.gov/geo/samples/GSM5909nnn/GSM5909321/suppl/GSM5909321_fibrosis4.txt.gz	175132
GSM5909322	Public on Feb 22 2022	Feb 21 2022	Feb 22 2022	RNA	1	normal people聽liver聽biopsy tissue1	Homo sapiens	disease state: normal	tissue: liver	Sex: pooled male and female	After obtaining the liver biopsy tissue, it was frozen at - 80 鈩?and sent to the detection sequence	Clinical聽Inpatients	total RNA	RNA was extracted by mirVanaTM RNA Isolation Kit (Applied Biosystem p/n AM1556 ) following the manufacturer's instructions.	Cy3	Cyanine-3 (Cy3) labeled cRNA was prepared from 0.2 渭g RNA using the One-Color Low RNA Input Linear Amplification PLUS kit (Agilent) according to the manufacturer's instructions, followed by RNAeasy column purification (QIAGEN, Valencia, CA). Dye incorporation and cRNA yield were checked with the NanoDrop ND-1000 Spectrophotometer.	9606	0.6 渭g of Cy3-labelled cRNA (specific activity >10.0 pmol Cy3/渭g cRNA) was fragmented at 60掳C for 30 minutes in a reaction volume of 22.5渭l containing 1x Agilent fragmentation buffer and 2x Agilent blocking agent following the manufacturers' instructions. On completion of the fragmentation reaction, 22.5渭l of 2x Agilent hybridization buffer was added to the fragmentation mixture and hybridized to…	Slides were scanned immediately after washing on the Agilent DNA Microarray Scanner (G2505C) using one color scan setting for 4x180k array slides (Scan Area 61x21.6 mm, Scan resolution 3um, Dye channel is set to Green and Green PMT is set to 100%).	normal people liver tissue	The scanned images were analyzed with Feature Extraction Software 10.7.1.1 (Agilent) using default parameters to obtain background subtracted and spatially detrended Processed Signal intensities as the raw data. Raw data were normalized in quantile algorithm with Genespring 13.0(Agilent). Probe that at least 1 out of 2 samples flagged as Detected were maintained.	GPL28576	Tao,,Le	15800878217@139.com	15800878217	Shanghai University of traditional Chinese Medicine	LANXI ROAD 164	Shanghai	200062	China	ftp://ftp.ncbi.nlm.nih.gov/geo/samples/GSM5909nnn/GSM5909322/suppl/GSM5909322_non-fibrosis1.txt.gz	175132
GSM5909323	Public on Feb 22 2022	Feb 21 2022	Feb 22 2022	RNA	1	normal people聽liver聽biopsy tissue2	Homo sapiens	disease state: normal	tissue: liver	Sex: pooled male and female	After obtaining the liver biopsy tissue, it was frozen at - 80 鈩?and sent to the detection sequence	Clinical聽Inpatients	total RNA	RNA was extracted by mirVanaTM RNA Isolation Kit (Applied Biosystem p/n AM1556 ) following the manufacturer's instructions.	Cy3	Cyanine-3 (Cy3) labeled cRNA was prepared from 0.2 渭g RNA using the One-Color Low RNA Input Linear Amplification PLUS kit (Agilent) according to the manufacturer's instructions, followed by RNAeasy column purification (QIAGEN, Valencia, CA). Dye incorporation and cRNA yield were checked with the NanoDrop ND-1000 Spectrophotometer.	9606	0.6 渭g of Cy3-labelled cRNA (specific activity >10.0 pmol Cy3/渭g cRNA) was fragmented at 60掳C for 30 minutes in a reaction volume of 22.5渭l containing 1x Agilent fragmentation buffer and 2x Agilent blocking agent following the manufacturers' instructions. On completion of the fragmentation reaction, 22.5渭l of 2x Agilent hybridization buffer was added to the fragmentation mixture and hybridized to…	Slides were scanned immediately after washing on the Agilent DNA Microarray Scanner (G2505C) using one color scan setting for 4x180k array slides (Scan Area 61x21.6 mm, Scan resolution 3um, Dye channel is set to Green and Green PMT is set to 100%).	normal people liver tissue	The scanned images were analyzed with Feature Extraction Software 10.7.1.1 (Agilent) using default parameters to obtain background subtracted and spatially detrended Processed Signal intensities as the raw data. Raw data were normalized in quantile algorithm with Genespring 13.0(Agilent). Probe that at least 1 out of 2 samples flagged as Detected were maintained.	GPL28576	Tao,,Le	15800878217@139.com	15800878217	Shanghai University of traditional Chinese Medicine	LANXI ROAD 164	Shanghai	200062	China	ftp://ftp.ncbi.nlm.nih.gov/geo/samples/GSM5909nnn/GSM5909323/suppl/GSM5909323_non-fibrosis2.txt.gz	175132
GSM5909324	Public on Feb 22 2022	Feb 21 2022	Feb 22 2022	RNA	1	normal people聽liver biopsy tissue3	Homo sapiens	disease state: normal	tissue: liver	Sex: pooled male and female	After obtaining the liver biopsy tissue, it was frozen at - 80 鈩?and sent to the detection sequence	Clinical聽Inpatients	total RNA	RNA was extracted by mirVanaTM RNA Isolation Kit (Applied Biosystem p/n AM1556 ) following the manufacturer's instructions.	Cy3	Cyanine-3 (Cy3) labeled cRNA was prepared from 0.2 渭g RNA using the One-Color Low RNA Input Linear Amplification PLUS kit (Agilent) according to the manufacturer's instructions, followed by RNAeasy column purification (QIAGEN, Valencia, CA). Dye incorporation and cRNA yield were checked with the NanoDrop ND-1000 Spectrophotometer.	9606	0.6 渭g of Cy3-labelled cRNA (specific activity >10.0 pmol Cy3/渭g cRNA) was fragmented at 60掳C for 30 minutes in a reaction volume of 22.5渭l containing 1x Agilent fragmentation buffer and 2x Agilent blocking agent following the manufacturers' instructions. On completion of the fragmentation reaction, 22.5渭l of 2x Agilent hybridization buffer was added to the fragmentation mixture and hybridized to…	Slides were scanned immediately after washing on the Agilent DNA Microarray Scanner (G2505C) using one color scan setting for 4x180k array slides (Scan Area 61x21.6 mm, Scan resolution 3um, Dye channel is set to Green and Green PMT is set to 100%).	normal people liver tissue	The scanned images were analyzed with Feature Extraction Software 10.7.1.1 (Agilent) using default parameters to obtain background subtracted and spatially detrended Processed Signal intensities as the raw data. Raw data were normalized in quantile algorithm with Genespring 13.0(Agilent). Probe that at least 1 out of 2 samples flagged as Detected were maintained.	GPL28576	Tao,,Le	15800878217@139.com	15800878217	Shanghai University of traditional Chinese Medicine	LANXI ROAD 164	Shanghai	200062	China	ftp://ftp.ncbi.nlm.nih.gov/geo/samples/GSM5909nnn/GSM5909324/suppl/GSM5909324_non-fibrosis3.txt.gz	175132
GSM5909325	Public on Feb 22 2022	Feb 21 2022	Feb 22 2022	RNA	1	normal people liver聽biopsy tissue4	Homo sapiens	disease state: normal	tissue: liver	Sex: pooled male and female	After obtaining the liver biopsy tissue, it was frozen at - 80 鈩?and sent to the detection sequence	Clinical聽Inpatients	total RNA	RNA was extracted by mirVanaTM RNA Isolation Kit (Applied Biosystem p/n AM1556 ) following the manufacturer's instructions.	Cy3	Cyanine-3 (Cy3) labeled cRNA was prepared from 0.2 渭g RNA using the One-Color Low RNA Input Linear Amplification PLUS kit (Agilent) according to the manufacturer's instructions, followed by RNAeasy column purification (QIAGEN, Valencia, CA). Dye incorporation and cRNA yield were checked with the NanoDrop ND-1000 Spectrophotometer.	9606	0.6 渭g of Cy3-labelled cRNA (specific activity >10.0 pmol Cy3/渭g cRNA) was fragmented at 60掳C for 30 minutes in a reaction volume of 22.5渭l containing 1x Agilent fragmentation buffer and 2x Agilent blocking agent following the manufacturers' instructions. On completion of the fragmentation reaction, 22.5渭l of 2x Agilent hybridization buffer was added to the fragmentation mixture and hybridized to…	Slides were scanned immediately after washing on the Agilent DNA Microarray Scanner (G2505C) using one color scan setting for 4x180k array slides (Scan Area 61x21.6 mm, Scan resolution 3um, Dye channel is set to Green and Green PMT is set to 100%).	normal people liver tissue	The scanned images were analyzed with Feature Extraction Software 10.7.1.1 (Agilent) using default parameters to obtain background subtracted and spatially detrended Processed Signal intensities as the raw data. Raw data were normalized in quantile algorithm with Genespring 13.0(Agilent). Probe that at least 1 out of 2 samples flagged as Detected were maintained.	GPL28576	Tao,,Le	15800878217@139.com	15800878217	Shanghai University of traditional Chinese Medicine	LANXI ROAD 164	Shanghai	200062	China	ftp://ftp.ncbi.nlm.nih.gov/geo/samples/GSM5909nnn/GSM5909325/suppl/GSM5909325_non-fibrosis4.txt.gz	175132
