# Supplementary material for: Identification of a 13-Gene Immune Signature in Liver Fibrosis Reveals GABRE as a Novel Candidate Biomarker
Source: Int J Mol Sci. 2025 Aug 28;26(17):8387. doi: 10.3390/ijms26178387 (PMC12429109; doi:10.3390/ijms26178387)
Supplement: Supplementary file 1 [file ijms-26-08387-s001.zip › diff.txt]

id	logFC	AveExpr	t	P.Value	adj.P.Val	B
A2M	0.934073647458669	9.83811717765957	6.06371485537019	2.48546845423777e-08	3.96028769206827e-05	8.81643070273505
GABRE	0.774638492712797	4.57576129574468	5.91654579885092	4.81982274896746e-08	3.96028769206827e-05	8.20150804608985
VWF	0.898669245192894	4.61326148510638	5.85194296351958	6.43197477422993e-08	4.75644534554304e-05	7.93368614008313
TPM1	0.828493330251071	6.51373620319149	5.32610790876896	6.38104691056474e-07	0.000294924011897664	5.80663516714487
SLC38A1	0.958436077464787	4.03006762234043	5.2261622616519	9.75433238498606e-07	0.000385948070452202	5.41396534857186
C7	1.17359496197183	7.11554054787234	5.17034938658379	1.23411523246455e-06	0.000434584864003588	5.19643634620645
F3	0.755881994243722	3.88147084893617	5.0477578919593	2.05951456029431e-06	0.000514693669877856	4.72318575767068
CRIM1	0.734632188242496	4.96024157659574	5.03654328753874	2.1576070001641e-06	0.000514693669877856	4.68021164657567
NFASC	0.783296277219839	5.19208278617021	4.96283113786598	2.92552623428575e-06	0.000618121900072661	4.399108205264
JMJD5	-0.644824935762401	5.91981454787234	-4.88930744316257	3.95423213467809e-06	0.000749783247075499	4.12111576211193
ZNF83	0.708559905205144	4.73259292978723	4.78078362035461	6.14153246152978e-06	0.00110772274519543	3.71527498892479
CLSTN2	0.616283251132884	4.31526317553192	4.73921493807393	7.25929091157073e-06	0.00124842921607129	3.56127328848979
FGFR2	0.624885134660131	6.08166507765957	4.65908443343052	9.99720145306539e-06	0.00150876132133507	3.26673092191265
PTPN14	0.600635503184324	3.60387378404255	4.58599044490175	1.33503102629861e-05	0.00169817747368145	3.0007722478538
ANK3	0.678959196815678	4.40561969574468	4.57575263612579	1.38993653140002e-05	0.00171309677495052	2.96373162281129
PDGFRA	0.816619218554806	5.20553332446809	4.55805822659854	1.49002800267141e-05	0.00172168079371173	2.89983601870271
GSN	0.654935088303734	5.4227534787234	4.33870609573867	3.48256915723785e-05	0.00310284324310529	2.1210149041296
SLC12A2	0.925512943172074	4.39113126595745	4.25560221222755	4.77278353617554e-05	0.00357743273808891	1.83256397391579
DDC	-0.674939084568283	5.70993673723404	-4.23466643273631	5.16419082437498e-05	0.00369968682745865	1.76048701263124
DPYSL3	0.712099194549908	4.02693160106383	4.23284299623196	5.199706504963e-05	0.00369968682745865	1.75422070822031
SH3YL1	0.621941673913043	4.76535868191489	4.20992087814972	5.66670303311206e-05	0.0038567009885136	1.67560391821922
GEM	1.23360302510716	5.03598729574468	4.16387614667768	6.72958593321325e-05	0.00416003849520333	1.51856095072105
P4HA1	0.894573609859155	4.92498347765957	4.15639930219517	6.91933380540918e-05	0.00416003849520333	1.49317139916894
MAP1B	0.635210615737905	4.03495153297872	4.06650065992338	9.64310720728234e-05	0.00509362698556092	1.1903659695171
ISM1	-0.857961109736682	3.69028264042553	-4.02863340317147	0.000110752706522689	0.00560970044339236	1.06419825182631
ACAT2	-0.591924141090023	6.19624857021277	-4.02293532647376	0.000113076746195105	0.00567087074913351	1.04528480965977
GPR98	-0.602573965401103	3.83840016702128	-4.02107386983028	0.000113846035271938	0.00567087074913351	1.03911021399101
NEDD9	0.663998620208206	3.86671595531915	4.00263948902199	0.000121739963584651	0.00592280941255586	0.978070595275057
OIT3	-0.62792961733007	5.78095970106383	-3.96385150151404	0.00014009481696978	0.00639506895982423	0.850284226347277
THBS1	0.691533375872624	5.31270665744681	3.91373107320008	0.000167755794830277	0.00721680291478879	0.686475655786355
KCNN2	-1.01772956160441	4.2438416606383	-3.91001108396148	0.000170004627269243	0.00721680291478879	0.674377058715284
ADH4	-1.00691658352725	10.2534295882979	-3.82189171706243	0.000232505719425035	0.0085541283340703	0.390214783122541
ESRP1	0.621983138885486	3.23048124468085	3.77095222573863	0.000278056984070732	0.00940999692648085	0.228100016130961
FBLN5	0.77197200526638	6.21263665106383	3.75618546017293	0.000292774503259549	0.00970882265293437	0.181403267725257
LIPC	-0.620485323392529	6.16719158404255	-3.74334555461628	0.000306170953597373	0.00988704891638679	0.140909513990114
ENPP2	0.625677930006119	5.80123215638298	3.70262250923389	0.000352619862609446	0.0111436918119524	0.0131582917962811
CDH6	0.733313969565218	3.95545751382979	3.66660094786357	0.000399213950749523	0.0123522475556181	-0.0989777009123474
MME	-0.647453863686467	4.60870925957447	-3.63948514101564	0.000438079919596698	0.0129067769140143	-0.182849001948203
DAO	-0.621986208634412	6.31267326276596	-3.63602223199854	0.000443294199591502	0.0129571565453722	-0.193526423505634
MMP2	0.704706396631964	5.49231180531915	3.59065195888015	0.000517277249304287	0.0139950860284339	-0.332711997941325
DPP4	-0.603638474525416	5.37615979680851	-3.58644094602925	0.000524707132934075	0.0140587291595923	-0.345563461047696
GOLM1	0.621763540906306	5.23483865638298	3.50471301666216	0.000690521332001066	0.0162719500490912	-0.592711597987859
AKR1C4	-0.588417099326399	8.79953992340426	-3.49643507322064	0.000709832037359807	0.0165069431329427	-0.617501369173129
ITGBL1	0.61082867899571	4.20253859361702	3.47586565128057	0.000760045093194091	0.0170319195883949	-0.678905021267142
LAMA2	0.681004567728107	4.46404848617021	3.45063112859034	0.00082622261773291	0.0177099021974924	-0.753853275687814
SMOC2	0.744508724984692	4.23813040957447	3.33846965019981	0.001191580374027	0.0220845535486959	-1.08183389892748
SORT1	0.705878139681568	4.97781806702128	3.26606107772487	0.00150284860164196	0.0256761110960024	-1.28903924050128
VIM	0.664007587446418	9.15752584148936	3.25737929874499	0.00154490030165188	0.026143106935276	-1.31364123103023
NNMT	0.784858937293322	8.9323626106383	3.18652217449883	0.00193158475236822	0.0302628585672944	-1.51247574509679
GBA3	-0.587111568707898	6.5242210287234	-3.17433974383941	0.00200654054985667	0.0309778024346349	-1.54630782651254
FGL1	0.594786343600731	10.3650547670213	3.15399665463642	0.00213777654729548	0.0322629746270409	-1.60257025971531
BICC1	0.6037204117575	4.86276877021277	3.05852867933289	0.0028673206125691	0.037294384642352	-1.86268111414442
EPCAM	0.729089573545621	3.86946005531915	2.98095662233371	0.00362338658135609	0.0430721092729313	-2.06921005005671
KRT7	0.68833680667483	4.79708638404255	2.95212359063261	0.00394854851829069	0.0457672669165512	-2.14485889994258
