# Supplementary material for: Identification of a 13-Gene Immune Signature in Liver Fibrosis Reveals GABRE as a Novel Candidate Biomarker
Source: Int J Mol Sci. 2025 Aug 28;26(17):8387. doi: 10.3390/ijms26178387 (PMC12429109; doi:10.3390/ijms26178387)
Supplement: Supplementary file 1 [file ijms-26-08387-s001.zip › FDR.xlsx]

## Sheet: VWF
Gene	Cell	cor	pvalue	FDR (BH)	FDR＜0.05
VWF	B cells naive	-0.0924883	0.442132	0.442132	FALSE
VWF	B cells memory	-0.0349927	0.772039	0.772039	FALSE
VWF	Plasma cells	0.232535	0.051005	0.093676	FALSE
VWF	T cells CD8	-0.162083	0.176873	0.194561	FALSE
VWF	T cells CD4 naive	0.0338112	0.779538	0.779538	FALSE
VWF	T cells CD4 memory resting	0.407511	0.00041994	0.009239	TRUE
VWF	T cells CD4 memory activated	-0.165054	0.168964	0.194561	FALSE
VWF	T cells follicular helper	-0.0233285	0.846876	0.846876	FALSE
VWF	T cells regulatory (Tregs)	-0.1222	0.309257	0.340183	FALSE
VWF	T cells gamma delta	-0.0349927	0.772039	0.772039	FALSE
VWF	NK cells resting	-0.082562	0.492796	0.492796	FALSE
VWF	NK cells activated	0.184896	0.122673	0.147208	FALSE
VWF	Monocytes	0.213651	0.0736118	0.093676	FALSE
VWF	Macrophages M0	0.0567837	0.638101	0.638101	FALSE
VWF	Macrophages M1	-0.241213	0.0427193	0.093676	FALSE
VWF	Macrophages M2	0.159944	0.182733	0.194561	FALSE
VWF	Dendritic cells resting	-0.0366563	0.761516	0.779538	FALSE
VWF	Dendritic cells activated	0.00582134	0.961572	0.961572	FALSE
VWF	Mast cells resting	0.152696	0.203631	0.224994	FALSE
VWF	Mast cells activated	-0.116177	0.334634	0.340183	FALSE
VWF	Eosinophils	-0.171513	0.15267	0.194561	FALSE
VWF	Neutrophils	0.169554	0.157485	0.194561	FALSE

## Sheet: DPYSL3
Gene	Cell	cor	pvalue	FDR (BH)	FDR＜0.05
DPYSL3	B cells naive	-0.0901248	0.454793	0.529728	FALSE
DPYSL3	B cells memory	-0.204126	0.0877302	0.219393	FALSE
DPYSL3	Plasma cells	0.149076	0.214685	0.219393	FALSE
DPYSL3	T cells CD8	-0.235594	0.0479461	0.219393	FALSE
DPYSL3	T cells CD4 naive	0.122494	0.308836	0.219393	FALSE
DPYSL3	T cells CD4 memory resting	0.36577	0.00170808	0.017935	TRUE
DPYSL3	T cells CD4 memory activated	-0.156019	0.193848	0.219393	FALSE
DPYSL3	T cells follicular helper	0.0758182	0.529728	0.219393	FALSE
DPYSL3	T cells regulatory (Tregs)	-0.00285046	0.981178	0.219393	FALSE
DPYSL3	T cells gamma delta	-0.204126	0.0877302	0.219393	FALSE
DPYSL3	NK cells resting	-0.0802488	0.505884	0.219393	FALSE
DPYSL3	NK cells activated	0.255753	0.0313419	0.219393	FALSE
DPYSL3	Monocytes	-0.00650539	0.95706	0.219393	FALSE
DPYSL3	Macrophages M0	-0.113102	0.34767	0.219393	FALSE
DPYSL3	Macrophages M1	-0.376614	0.00120726	0.025344	TRUE
DPYSL3	Macrophages M2	0.207586	0.0823738	0.219393	FALSE
DPYSL3	Dendritic cells resting	0.130763	0.27706	0.219393	FALSE
DPYSL3	Dendritic cells activated	0.193825	0.105317	0.219393	FALSE
DPYSL3	Mast cells resting	-2.52476e-05	0.999833	0.219393	FALSE
DPYSL3	Mast cells activated	0.0321709	0.789982	0.219393	FALSE
DPYSL3	Eosinophils	-0.137001	0.25458	0.219393	FALSE

## Sheet: A2M
Gene	Cell	cor	pvalue	FDR (BH)	FDR＜0.05
A2M	B cells naive	-0.0249688	0.836253	0.846876	FALSE
A2M	B cells memory	-0.186645	0.119112	0.147208	FALSE
A2M	Plasma cells	0.0804856	0.504626	0.529729	FALSE
A2M	T cells CD8	-0.0758953	0.529308	0.529729	FALSE
A2M	T cells CD4 naive	-0.261388	0.0276768	0.060988	FALSE
A2M	T cells CD4 memory resting	0.114973	0.339702	0.373673	FALSE
A2M	T cells CD4 memory activated	0.0500469	0.678525	0.678525	FALSE
A2M	T cells follicular helper	0.0379123	0.753599	0.753599	FALSE
A2M	T cells regulatory (Tregs)	-0.141948	0.237668	0.260435	FALSE
A2M	T cells gamma delta	-0.186645	0.119112	0.147208	FALSE
A2M	NK cells resting	-0.0972424	0.419811	0.461792	FALSE
A2M	NK cells activated	0.109103	0.365091	0.4026	FALSE
A2M	Monocytes	0.198007	0.0978731	0.112554	FALSE
A2M	Macrophages M0	0.228418	0.0553733	0.073831	FALSE
A2M	Macrophages M1	-0.197894	0.0980676	0.112554	FALSE
A2M	Macrophages M2	0.0409107	0.734803	0.753599	FALSE
A2M	Dendritic cells resting	-0.0764554	0.526264	0.529729	FALSE
A2M	Dendritic cells activated	0.260654	0.0281331	0.060988	FALSE
A2M	Mast cells resting	0.0524689	0.66388	0.678525	FALSE
A2M	Mast cells activated	-0.26112	0.0278427	0.060988	FALSE
A2M	Eosinophils	-0.223186	0.0613595	0.073831	FALSE
A2M	Neutrophils	-0.359483	0.0020775	0.045705	TRUE

## Sheet: CRIM1
Gene	Cell	cor	pvalue	FDR (BH)	FDR＜0.05
CRIM1	B cells naive	-0.0186117	0.87736	0.87736	FALSE
CRIM1	B cells memory	-0.169131	0.158536	0.190243	FALSE
CRIM1	Plasma cells	0.137385	0.253243	0.253243	FALSE
CRIM1	T cells CD8	-0.115814	0.336157	0.336157	FALSE
CRIM1	T cells CD4 naive	-0.240539	0.0433194	0.086639	FALSE
CRIM1	T cells CD4 memory resting	0.451831	7.64428e-05	0.00168	TRUE
CRIM1	T cells CD4 memory activated	-0.0496513	0.680928	0.680928	FALSE
CRIM1	T cells follicular helper	-0.0291606	0.809244	0.809244	FALSE
CRIM1	T cells regulatory (Tregs)	-0.0768276	0.523401	0.523401	FALSE
CRIM1	T cells gamma delta	-0.169131	0.158536	0.190243	FALSE
CRIM1	NK cells resting	-0.128035	0.286588	0.286588	FALSE
CRIM1	NK cells activated	0.175856	0.142392	0.190243	FALSE
CRIM1	Monocytes	0.0550479	0.648423	0.648423	FALSE
CRIM1	Macrophages M0	-0.089681	0.457026	0.457026	FALSE
CRIM1	Macrophages M1	-0.36746	0.00161941	0.035627	TRUE
CRIM1	Macrophages M2	0.0632738	0.600128	0.600128	FALSE
CRIM1	Dendritic cells resting	0.0554037	0.646301	0.646301	FALSE
CRIM1	Dendritic cells activated	0.209956	0.0788552	0.086639	FALSE
CRIM1	Mast cells resting	0.101461	0.39983	0.39983	FALSE
CRIM1	Mast cells activated	-0.192721	0.107353	0.107353	FALSE
CRIM1	Eosinophils	-0.183329	0.125932	0.125932	FALSE
CRIM1	Neutrophils	0.238344	0.045325	0.086639	FALSE

## Sheet: ZNF83
Gene	Cell	cor	pvalue	FDR (BH)	FDR＜0.05
ZNF83	B cells naive	-0.0582668	0.629337	0.938385	FALSE
ZNF83	B cells memory	-0.180797	0.131338	0.308836	FALSE
ZNF83	Plasma cells	0.164036	0.171644	0.308836	FALSE
ZNF83	T cells CD8	-0.124861	0.299507	0.308836	FALSE
ZNF83	T cells CD4 naive	0.101552	0.399407	0.399407	FALSE
ZNF83	T cells CD4 memory resting	0.33334	0.00450218	0.049524	FALSE
ZNF83	T cells CD4 memory activated	-0.116985	0.331259	0.331259	FALSE
ZNF83	T cells follicular helper	-0.192462	0.107836	0.308836	FALSE
ZNF83	T cells regulatory (Tregs)	-0.157647	0.18918	0.308836	FALSE
ZNF83	T cells gamma delta	-0.180797	0.131338	0.308836	FALSE
ZNF83	NK cells resting	0.00933945	0.938385	0.938385	FALSE
ZNF83	NK cells activated	0.069451	0.564944	0.564944	FALSE
ZNF83	Monocytes	0.0201703	0.867403	0.867403	FALSE
ZNF83	Macrophages M0	0.0499872	0.678887	0.678887	FALSE
ZNF83	Macrophages M1	-0.28665	0.0153684	0.049524	FALSE
ZNF83	Macrophages M2	0.0393316	0.744684	0.744684	FALSE
ZNF83	Dendritic cells resting	0.0404464	0.737704	0.737704	FALSE
ZNF83	Dendritic cells activated	0.14936	0.213802	0.308836	FALSE
ZNF83	Mast cells resting	0.0594076	0.622629	0.622629	FALSE
ZNF83	Mast cells activated	-0.0963815	0.423958	0.423958	FALSE
ZNF83	Eosinophils	-0.122494	0.308836	0.308836	FALSE
ZNF83	Neutrophils	0.0692633	0.565999	0.565999	FALSE

## Sheet: C7
Gene	Cell	cor	pvalue	FDR (BH)	FDR＜0.05
C7	B cells naive	-0.146933	0.221424	0.366404	FALSE
C7	B cells memory	-0.0583217	0.629013	0.665961	FALSE
C7	Plasma cells	0.183759	0.125031	0.274535	FALSE
C7	T cells CD8	-0.131447	0.274535	0.366404	FALSE
C7	T cells CD4 naive	0.109624	0.36279	0.366404	FALSE
C7	T cells CD4 memory resting	0.269862	0.0228495	0.083915	FALSE
C7	T cells CD4 memory activated	-0.143411	0.232819	0.366404	FALSE
C7	T cells follicular helper	0.0466573	0.69922	0.69922	FALSE
C7	T cells regulatory (Tregs)	-0.0206407	0.86434	0.86434	FALSE
C7	T cells gamma delta	-0.0583217	0.629013	0.665961	FALSE
C7	NK cells resting	-0.153573	0.201017	0.366404	FALSE
C7	NK cells activated	0.25783	0.0299464	0.083915	FALSE
C7	Monocytes	0.108806	0.366404	0.366404	FALSE
C7	Macrophages M0	0.0521234	0.665961	0.665961	FALSE
C7	Macrophages M1	-0.320248	0.00647573	0.047619	TRUE
C7	Macrophages M2	0.126876	0.291714	0.366404	FALSE
C7	Dendritic cells resting	0.0965884	0.422959	0.422959	FALSE
C7	Dendritic cells activated	0.222294	0.0624312	0.083915	FALSE
C7	Mast cells resting	-0.0317867	0.792433	0.792433	FALSE
C7	Mast cells activated	-0.00360031	0.976228	0.976228	FALSE
C7	Eosinophils	-0.257389	0.0302385	0.083915	FALSE
C7	Neutrophils	0.342098	0.00349965	0.038496	TRUE

## Sheet: CDH6
Gene	Cell	cor	pvalue	FDR (BH)	FDR＜0.05
CDH6	B cells naive	-0.160295	0.18137	0.281885	FALSE
CDH6	B cells memory	0.0349927	0.772039	0.87887	FALSE
CDH6	Plasma cells	0.222578	0.0620889	0.107015	FALSE
CDH6	T cells CD8	-0.111921	0.352759	0.460217	FALSE
CDH6	T cells CD4 naive	-0.145657	0.225504	0.281885	FALSE
CDH6	T cells CD4 memory resting	0.340093	0.00370975	0.02782	TRUE
CDH6	T cells CD4 memory activated	-0.0890489	0.460217	0.460217	FALSE
CDH6	T cells follicular helper	-0.0466569	0.699222	0.699222	FALSE
CDH6	T cells regulatory (Tregs)	-0.0593897	0.621995	0.621995	FALSE
CDH6	T cells gamma delta	0.0349927	0.772039	0.772039	FALSE
CDH6	NK cells resting	-0.207445	0.0826428	0.107015	FALSE
CDH6	NK cells activated	0.346886	0.00304021	0.02782	TRUE
CDH6	Monocytes	0.314307	0.00759863	0.02782	TRUE
CDH6	Macrophages M0	0.112596	0.349844	0.349844	FALSE
CDH6	Macrophages M1	-0.487613	1.61094e-05	0.000354	TRUE
CDH6	Macrophages M2	0.0209958	0.862029	0.87887	FALSE
CDH6	Dendritic cells resting	0.018412	0.87887	0.87887	FALSE
CDH6	Dendritic cells activated	0.27255	0.0214765	0.02782	TRUE
CDH6	Mast cells resting	0.129469	0.281885	0.281885	FALSE
CDH6	Mast cells activated	-0.138888	0.248038	0.281885	FALSE
CDH6	Eosinophils	-0.21211	0.0757639	0.107015	FALSE
CDH6	Neutrophils	0.192903	0.107015	0.107015	FALSE

## Sheet: GABRE
Gene	Cell	cor	pvalue	FDR (BH)	FDR＜0.05
GABRE	B cells naive	0.0722334	0.548594	0.550497	FALSE
GABRE	B cells memory	-0.139971	0.244334	0.287209	FALSE
GABRE	Plasma cells	0.223588	0.0608824	0.107839	FALSE
GABRE	T cells CD8	-0.128057	0.287209	0.287209	FALSE
GABRE	T cells CD4 naive	-0.0279615	0.816949	0.816949	FALSE
GABRE	T cells CD4 memory resting	0.209931	0.0788923	0.107839	FALSE
GABRE	T cells CD4 memory activated	-0.00232796	0.984628	0.984628	FALSE
GABRE	T cells follicular helper	0.19246	0.107839	0.107839	FALSE
GABRE	T cells regulatory (Tregs)	-0.135379	0.259665	0.287209	FALSE
GABRE	T cells gamma delta	-0.139971	0.244334	0.287209	FALSE
GABRE	NK cells resting	-0.145942	0.224047	0.287209	FALSE
GABRE	NK cells activated	0.271816	0.0218443	0.048348	TRUE
GABRE	Monocytes	0.111369	0.355157	0.355157	FALSE
GABRE	Macrophages M0	0.099857	0.40736	0.40736	FALSE
GABRE	Macrophages M1	-0.376561	0.00120936	0.026606	TRUE
GABRE	Macrophages M2	0.1421	0.237161	0.287209	FALSE
GABRE	Dendritic cells resting	-0.101115	0.401446	0.401446	FALSE
GABRE	Dendritic cells activated	0.235182	0.0483485	0.048348	TRUE
GABRE	Mast cells resting	0.0720392	0.550497	0.550497	FALSE
GABRE	Mast cells activated	-0.00812837	0.946362	0.946362	FALSE
GABRE	Eosinophils	-0.261247	0.027764	0.048348	TRUE
GABRE	Neutrophils	0.167907	0.161617	0.161617	FALSE

## Sheet: F3
Gene	Cell	cor	pvalue	FDR (BH)	FDR＜0.05
F3	B cells naive	-0.119416	0.32047	0.359903	FALSE
F3	B cells memory	-0.0524891	0.663758	0.663758	FALSE
F3	Plasma cells	0.122665	0.308153	0.359903	FALSE
F3	T cells CD8	-0.140078	0.243969	0.278275	FALSE
F3	T cells CD4 naive	-0.153847	0.200205	0.225055	FALSE
F3	T cells CD4 memory resting	0.402154	0.000508045	0.011177	TRUE
F3	T cells CD4 memory activated	-0.123791	0.303702	0.359903	FALSE
F3	T cells follicular helper	-0.174964	0.144459	0.208016	FALSE
F3	T cells regulatory (Tregs)	-0.0358484	0.766149	0.766149	FALSE
F3	T cells gamma delta	-0.0524891	0.663758	0.663758	FALSE
F3	NK cells resting	-0.110094	0.359903	0.359903	FALSE
F3	NK cells activated	0.200716	0.0932746	0.093275	FALSE
F3	Monocytes	0.0939738	0.435679	0.435679	FALSE
F3	Macrophages M0	-0.0295571	0.8067	0.8067	FALSE
F3	Macrophages M1	-0.39906	0.000566316	0.011177	TRUE
F3	Macrophages M2	0.130436	0.278275	0.278275	FALSE
F3	Dendritic cells resting	0.0699421	0.562189	0.562189	FALSE
F3	Dendritic cells activated	0.151244	0.208016	0.225055	FALSE
F3	Mast cells resting	0.119201	0.322117	0.359903	FALSE
F3	Mast cells activated	-0.256175	0.0310544	0.031054	TRUE
F3	Eosinophils	-0.286518	0.0154178	0.015418	TRUE
F3	Neutrophils	0.145797	0.225055	0.225055	FALSE

## Sheet: SLC38A1
Gene	Cell	cor	pvalue	FDR (BH)	FDR＜0.05
SLC38A1	B cells naive	0.0874245	0.467603	0.467603	FALSE
SLC38A1	B cells memory	-0.19246	0.107839	0.18475	FALSE
SLC38A1	Plasma cells	0.033288	0.782865	0.782865	FALSE
SLC38A1	T cells CD8	-0.207283	0.0828309	0.18475	FALSE
SLC38A1	T cells CD4 naive	-0.095701	0.427252	0.427252	FALSE
SLC38A1	T cells CD4 memory resting	0.20553	0.0855245	0.18475	FALSE
SLC38A1	T cells CD4 memory activated	0.0885691	0.462647	0.462647	FALSE
SLC38A1	T cells follicular helper	0.0233285	0.846876	0.846876	FALSE
SLC38A1	T cells regulatory (Tregs)	-0.207076	0.0831996	0.18475	FALSE
SLC38A1	T cells gamma delta	-0.19246	0.107839	0.18475	FALSE
SLC38A1	NK cells resting	-0.179779	0.133371	0.18475	FALSE
SLC38A1	NK cells activated	0.292828	0.0132047	0.048272	TRUE
SLC38A1	Monocytes	0.24646	0.0382721	0.048272	TRUE
SLC38A1	Macrophages M0	0.249545	0.0358424	0.048272	TRUE
SLC38A1	Macrophages M1	-0.474147	2.95432e-05	0.001301	TRUE
SLC38A1	Macrophages M2	-0.0967114	0.422366	0.422366	FALSE
SLC38A1	Dendritic cells resting	-0.100361	0.404987	0.404987	FALSE
SLC38A1	Dendritic cells activated	0.375283	0.00126063	0.013865	TRUE
SLC38A1	Mast cells resting	0.155019	0.196757	0.196757	FALSE
SLC38A1	Mast cells activated	-0.159219	0.18475	0.18475	FALSE
SLC38A1	Eosinophils	-0.166365	0.165557	0.18475	FALSE
SLC38A1	Neutrophils	0.107682	0.371405	0.371405	FALSE

[truncated: 3 more sheets: TPM1, MME, ANK3]
