# Supplementary material for: Identification of a 13-Gene Immune Signature in Liver Fibrosis Reveals GABRE as a Novel Candidate Biomarker
Source: Int J Mol Sci. 2025 Aug 28;26(17):8387. doi: 10.3390/ijms26178387 (PMC12429109; doi:10.3390/ijms26178387)
Supplement: Supplementary file 1 [file ijms-26-08387-s001.zip › GO.txt]

ONTOLOGY	ID	Description	GeneRatio	BgRatio	RichFactor	FoldEnrichment	zScore	pvalue	p.adjust	qvalue	geneID	Count
BP	GO:0001553	luteinization	3/40	12/18888	0.25	118.05	18.6846903949097	1.91027348699372e-06	0.0016852910594847	0.00121143996111047	A2M/PDGFRA/MMP2	3
BP	GO:0042060	wound healing	8/40	430/18888	0.0186046511627907	8.78511627906977	7.52290989007053	2.74443459585693e-06	0.0016852910594847	0.00121143996111047	VWF/TPM1/F3/PDGFRA/SLC12A2/THBS1/SMOC2/FGL1	8
BP	GO:0006935	chemotaxis	8/40	466/18888	0.0171673819742489	8.10643776824034	7.15575356921059	4.96755960502301e-06	0.0016852910594847	0.00121143996111047	F3/PDGFRA/SLC12A2/NEDD9/THBS1/ENPP2/MMP2/SMOC2	8
BP	GO:0042330	taxis	8/40	468/18888	0.0170940170940171	8.07179487179487	7.13652214370378	5.12636063721581e-06	0.0016852910594847	0.00121143996111047	F3/PDGFRA/SLC12A2/NEDD9/THBS1/ENPP2/MMP2/SMOC2	8
BP	GO:0061041	regulation of wound healing	5/40	138/18888	0.036231884057971	17.1086956521739	8.74939719823019	1.03709810219763e-05	0.00261132750104062	0.00187710393911104	F3/PDGFRA/SLC12A2/THBS1/SMOC2	5
BP	GO:0050921	positive regulation of chemotaxis	5/40	142/18888	0.0352112676056338	16.6267605633803	8.61068442506661	1.19148022861169e-05	0.00261132750104062	0.00187710393911104	F3/PDGFRA/NEDD9/THBS1/SMOC2	5
BP	GO:1903034	regulation of response to wounding	5/40	179/18888	0.0279329608938547	13.1899441340782	7.5488673256163	3.63510427554237e-05	0.00682880303191173	0.00490875735253691	F3/PDGFRA/SLC12A2/THBS1/SMOC2	5
BP	GO:0060326	cell chemotaxis	6/40	322/18888	0.0186335403726708	8.79875776397516	6.50239043454045	5.51775021207407e-05	0.00906980191109676	0.00651965748742436	PDGFRA/SLC12A2/NEDD9/THBS1/MMP2/SMOC2	6
BP	GO:0050808	synapse organization	7/40	493/18888	0.0141987829614604	6.70466531440162	5.91265559773522	6.98793794416788e-05	0.0102101537739786	0.00733937809808509	GABRE/CLSTN2/ANK3/MAP1B/NEDD9/CDH6/SORT1	7
BP	GO:0031589	cell-substrate adhesion	6/40	359/18888	0.0167130919220056	7.89192200557103	6.07351959353392	0.00010055020950126	0.0118930038011907	0.00854906336879668	VWF/NEDD9/THBS1/FBLN5/ITGBL1/FGL1	6
BP	GO:0007596	blood coagulation	5/40	226/18888	0.0221238938053097	10.4469026548673	6.58178083152457	0.00010974116101462	0.0118930038011907	0.00854906336879668	VWF/F3/PDGFRA/THBS1/FGL1	5
BP	GO:0050920	regulation of chemotaxis	5/40	229/18888	0.0218340611353712	10.3100436681223	6.52986384896618	0.000116747178887585	0.0118930038011907	0.00854906336879668	F3/PDGFRA/NEDD9/THBS1/SMOC2	5
BP	GO:0050817	coagulation	5/40	231/18888	0.0216450216450216	10.2207792207792	6.49578372822156	0.000121605422609499	0.0118930038011907	0.00854906336879668	VWF/F3/PDGFRA/THBS1/FGL1	5
BP	GO:0007599	hemostasis	5/40	233/18888	0.0214592274678112	10.1330472103004	6.46211802387283	0.000126617530963247	0.0118930038011907	0.00854906336879668	VWF/F3/PDGFRA/THBS1/FGL1	5
BP	GO:0022602	ovulation cycle process	3/40	50/18888	0.06	28.332	8.91492855819849	0.000160952872948374	0.0141102018618075	0.0101428547303607	A2M/PDGFRA/MMP2	3
BP	GO:0014012	peripheral nervous system axon regeneration	2/40	10/18888	0.2	94.44	13.6155029363337	0.000194682398731905	0.0160004596457784	0.0115016311882402	MAP1B/MMP2	2
BP	GO:0071492	cellular response to UV-A	2/40	11/18888	0.181818181818182	85.8545454545455	12.9683228939668	0.000237626306780268	0.0183810937303561	0.0132129054791753	MME/MMP2	2
BP	GO:0034614	cellular response to reactive oxygen species	4/40	151/18888	0.0264900662251656	12.5086092715232	6.54093961964408	0.00028676106577878	0.0209494889721719	0.0150591483666283	TPM1/PDGFRA/FBLN5/MMP2	4
BP	GO:0090303	positive regulation of wound healing	3/40	65/18888	0.0461538461538462	21.7938461538462	7.7361687221314	0.000350893548979401	0.022399361674197	0.0161013622440896	F3/THBS1/SMOC2	3
BP	GO:0070141	response to UV-A	2/40	14/18888	0.142857142857143	67.4571428571429	11.4591540482812	0.000391585528407001	0.022399361674197	0.0161013622440896	MME/MMP2	2
BP	GO:0030193	regulation of blood coagulation	3/40	69/18888	0.0434782608695652	20.5304347826087	7.48715863834818	0.000418436047640585	0.022399361674197	0.0161013622440896	F3/PDGFRA/THBS1	3
BP	GO:0060191	regulation of lipase activity	3/40	69/18888	0.0434782608695652	20.5304347826087	7.48715863834818	0.000418436047640585	0.022399361674197	0.0161013622440896	FGFR2/PDGFRA/SORT1	3
BP	GO:0061043	regulation of vascular wound healing	2/40	15/18888	0.133333333333333	62.96	11.058988792447	0.000451224315535754	0.022399361674197	0.0161013622440896	SLC12A2/SMOC2	2
BP	GO:1900046	regulation of hemostasis	3/40	71/18888	0.0422535211267606	19.9521126760563	7.37038986417653	0.000455123626503195	0.022399361674197	0.0161013622440896	F3/PDGFRA/THBS1	3
BP	GO:0042698	ovulation cycle	3/40	72/18888	0.0416666666666667	19.675	7.3137827491198	0.000474216490307854	0.022399361674197	0.0161013622440896	A2M/PDGFRA/MMP2	3
BP	GO:0048660	regulation of smooth muscle cell proliferation	4/40	174/18888	0.0229885057471264	10.8551724137931	6.01636792713203	0.000490830502792315	0.022399361674197	0.0161013622440896	TPM1/FGFR2/THBS1/MMP2	4
BP	GO:0050818	regulation of coagulation	3/40	74/18888	0.0405405405405405	19.1432432432432	7.2039230040749	0.00051392848132438	0.022399361674197	0.0161013622440896	F3/PDGFRA/THBS1	3
BP	GO:0048659	smooth muscle cell proliferation	4/40	178/18888	0.0224719101123595	10.6112359550562	5.93514311944471	0.000534705141280532	0.022399361674197	0.0161013622440896	TPM1/FGFR2/THBS1/MMP2	4
BP	GO:0001822	kidney development	5/40	319/18888	0.0156739811912226	7.4012539184953	5.31184002906932	0.000539561871252085	0.022399361674197	0.0161013622440896	FGFR2/PDGFRA/MME/BICC1/EPCAM	5
BP	GO:0050804	modulation of chemical synaptic transmission	6/40	493/18888	0.0121703853955375	5.74685598377282	4.91992484348598	0.000554067882087821	0.022399361674197	0.0161013622440896	SLC38A1/CLSTN2/SLC12A2/MAP1B/MME/LAMA2	6
BP	GO:0099177	regulation of trans-synaptic signaling	6/40	494/18888	0.0121457489878543	5.73522267206478	4.91297595938843	0.000560010016062942	0.022399361674197	0.0161013622440896	SLC38A1/CLSTN2/SLC12A2/MAP1B/MME/LAMA2	6
BP	GO:0032890	regulation of organic acid transport	3/40	77/18888	0.038961038961039	18.3974025974026	7.04697423819562	0.000577395294253711	0.022399361674197	0.0161013622440896	SLC38A1/SLC12A2/THBS1	3
BP	GO:0061045	negative regulation of wound healing	3/40	77/18888	0.038961038961039	18.3974025974026	7.04697423819562	0.000577395294253711	0.022399361674197	0.0161013622440896	PDGFRA/SLC12A2/THBS1	3
BP	GO:0048557	embryonic digestive tract morphogenesis	2/40	17/18888	0.117647058823529	55.5529411764706	10.3663059598706	0.000582878772512661	0.022399361674197	0.0161013622440896	FGFR2/PDGFRA	2
BP	GO:0072001	renal system development	5/40	329/18888	0.0151975683890578	7.17629179331307	5.20627756338049	0.00062054944735788	0.022399361674197	0.0161013622440896	FGFR2/PDGFRA/MME/BICC1/EPCAM	5
BP	GO:1903036	positive regulation of response to wounding	3/40	80/18888	0.0375	17.7075	6.89864829618815	0.000645671669242732	0.022399361674197	0.0161013622440896	F3/THBS1/SMOC2	3
BP	GO:0030198	extracellular matrix organization	5/40	332/18888	0.0150602409638554	7.11144578313253	5.17546853444952	0.000646539688124006	0.022399361674197	0.0161013622440896	PDGFRA/FBLN5/MMP2/LAMA2/SMOC2	5
BP	GO:0043062	extracellular structure organization	5/40	333/18888	0.015015015015015	7.09009009009009	5.1652839850909	0.000655382365195806	0.022399361674197	0.0161013622440896	PDGFRA/FBLN5/MMP2/LAMA2/SMOC2	5
BP	GO:0045229	external encapsulating structure organization	5/40	334/18888	0.0149700598802395	7.0688622754491	5.15514147610853	0.000664315669424855	0.022399361674197	0.0161013622440896	PDGFRA/FBLN5/MMP2/LAMA2/SMOC2	5
BP	GO:0032026	response to magnesium ion	2/40	19/18888	0.105263157894737	49.7052631578947	9.78491599933542	0.000730923420785826	0.024029107458334	0.0172728745227808	ANK3/THBS1	2
BP	GO:0048678	response to axon injury	3/40	86/18888	0.0348837209302326	16.4720930232558	6.62483580087147	0.000797227961524745	0.0255696285220741	0.018380249279826	DPYSL3/MAP1B/MMP2	3
BP	GO:0008543	fibroblast growth factor receptor signaling pathway	3/40	87/18888	0.0344827586206897	16.2827586206897	6.5818768880375	0.000824492907943938	0.0258144803320543	0.0185562564244024	FGFR2/THBS1/SMOC2	3
BP	GO:0000302	response to reactive oxygen species	4/40	203/18888	0.0197044334975369	9.30443349753695	5.48012328386174	0.000874464257746139	0.0267423371845622	0.0192232289707719	TPM1/PDGFRA/FBLN5/MMP2	4
BP	GO:0023019	signal transduction involved in regulation of gene expression	2/40	22/18888	0.0909090909090909	42.9272727272727	9.0645633417004	0.000983428904894659	0.0292390406148208	0.0210179375402114	PDGFRA/EPCAM	2
BP	GO:1904705	regulation of vascular associated smooth muscle cell proliferation	3/40	93/18888	0.032258064516129	15.2322580645161	6.33830258893423	0.00100057553434748	0.0292390406148208	0.0210179375402114	TPM1/FGFR2/MMP2	3
BP	GO:0050878	regulation of body fluid levels	5/40	370/18888	0.0135135135135135	6.38108108108108	4.81561997679508	0.0010514290974377	0.0297734704574669	0.0214021024381071	VWF/F3/PDGFRA/THBS1/FGL1	5
BP	GO:1990874	vascular associated smooth muscle cell proliferation	3/40	95/18888	0.0315789473684211	14.9115789473684	6.26208588525379	0.00106414685285243	0.0297734704574669	0.0214021024381071	TPM1/FGFR2/MMP2	3
BP	GO:0034109	homotypic cell-cell adhesion	3/40	98/18888	0.0306122448979592	14.4551020408163	6.15198818580928	0.00116420821376053	0.0302157125284386	0.0217199998803585	ANK3/PDGFRA/FGL1	3
BP	GO:0051957	positive regulation of amino acid transport	2/40	24/18888	0.0833333333333333	39.35	8.66030015823443	0.00117186413608393	0.0302157125284386	0.0217199998803585	SLC38A1/SLC12A2	2
BP	GO:0061042	vascular wound healing	2/40	24/18888	0.0833333333333333	39.35	8.66030015823443	0.00117186413608393	0.0302157125284386	0.0217199998803585	SLC12A2/SMOC2	2
BP	GO:2001026	regulation of endothelial cell chemotaxis	2/40	24/18888	0.0833333333333333	39.35	8.66030015823443	0.00117186413608393	0.0302157125284386	0.0217199998803585	THBS1/SMOC2	2
BP	GO:0048661	positive regulation of smooth muscle cell proliferation	3/40	100/18888	0.03	14.166	6.0812439320913	0.00123410672351032	0.0306198177625674	0.0220104833706508	FGFR2/THBS1/MMP2	3
BP	GO:1903035	negative regulation of response to wounding	3/40	100/18888	0.03	14.166	6.0812439320913	0.00123410672351032	0.0306198177625674	0.0220104833706508	PDGFRA/SLC12A2/THBS1	3
BP	GO:0008585	female gonad development	3/40	102/18888	0.0294117647058824	13.8882352941176	6.01250197905958	0.00130660098279302	0.0318181535624597	0.0228718846500611	A2M/PDGFRA/MMP2	3
BP	GO:0060740	prostate gland epithelium morphogenesis	2/40	26/18888	0.0769230769230769	36.3230769230769	8.30290712649912	0.00137622371430653	0.0329042578966015	0.023652610439182	FGFR2/MMP2	2
BP	GO:0046545	development of primary female sexual characteristics	3/40	106/18888	0.0283018867924528	13.3641509433962	5.88064769788862	0.00145952109955913	0.0342438472261716	0.0246155491767877	A2M/PDGFRA/MMP2	3
BP	GO:1904862	inhibitory synapse assembly	2/40	27/18888	0.0740740740740741	34.9777777777778	8.13904304703783	0.00148433406227512	0.0342438472261716	0.0246155491767877	GABRE/CLSTN2	2
BP	GO:0030595	leukocyte chemotaxis	4/40	237/18888	0.0168776371308017	7.96962025316456	4.97406065650099	0.00154948593345498	0.0344136860034044	0.0247376346056091	SLC12A2/NEDD9/THBS1/MMP2	4
BP	GO:0030194	positive regulation of blood coagulation	2/40	28/18888	0.0714285714285714	33.7285714285714	7.9838812713624	0.00159637630890317	0.0344136860034044	0.0247376346056091	F3/THBS1	2
BP	GO:0060512	prostate gland morphogenesis	2/40	28/18888	0.0714285714285714	33.7285714285714	7.9838812713624	0.00159637630890317	0.0344136860034044	0.0247376346056091	FGFR2/MMP2	2
BP	GO:1900048	positive regulation of hemostasis	2/40	28/18888	0.0714285714285714	33.7285714285714	7.9838812713624	0.00159637630890317	0.0344136860034044	0.0247376346056091	F3/THBS1	2
BP	GO:0007160	cell-matrix adhesion	4/40	241/18888	0.016597510373444	7.83734439834025	4.92119235984034	0.00164744083080841	0.0347724798045374	0.0249955468196715	THBS1/FBLN5/ITGBL1/FGL1	4
BP	GO:0007229	integrin-mediated signaling pathway	3/40	111/18888	0.027027027027027	12.7621621621622	5.72551290852788	0.00166590587656719	0.0347724798045374	0.0249955468196715	NEDD9/ITGBL1/LAMA2	3
BP	GO:0007214	gamma-aminobutyric acid signaling pathway	2/40	29/18888	0.0689655172413793	32.5655172413793	7.8366676365756	0.00171233415943719	0.035183115932186	0.0252907249206348	GABRE/SLC12A2	2
BP	GO:0034599	cellular response to oxidative stress	4/40	248/18888	0.0161290322580645	7.61612903225806	4.83154136640699	0.00182912193057047	0.0359601738550409	0.0258492984765473	TPM1/PDGFRA/FBLN5/MMP2	4
BP	GO:0048863	stem cell differentiation	4/40	248/18888	0.0161290322580645	7.61612903225806	4.83154136640699	0.00182912193057047	0.0359601738550409	0.0258492984765473	A2M/FGFR2/PDGFRA/EPCAM	4
BP	GO:0050820	positive regulation of coagulation	2/40	30/18888	0.0666666666666667	31.48	7.69673658825813	0.0018321913675192	0.0359601738550409	0.0258492984765473	F3/THBS1	2
BP	GO:0044344	cellular response to fibroblast growth factor stimulus	3/40	116/18888	0.0258620689655172	12.2120689655172	5.5800530979185	0.00188971530169592	0.0362260596001109	0.0260404254720028	FGFR2/THBS1/SMOC2	3
BP	GO:0033002	muscle cell proliferation	4/40	251/18888	0.0159362549800797	7.52509960159363	4.79418570588353	0.00191108717524887	0.0362260596001109	0.0260404254720028	TPM1/FGFR2/THBS1/MMP2	4
BP	GO:0035767	endothelial cell chemotaxis	2/40	31/18888	0.0645161290322581	30.4645161290323	7.56349822109513	0.00195593173506302	0.0362260596001109	0.0260404254720028	THBS1/SMOC2	2
BP	GO:0060325	face morphogenesis	2/40	31/18888	0.0645161290322581	30.4645161290323	7.56349822109513	0.00195593173506302	0.0362260596001109	0.0260404254720028	PDGFRA/MMP2	2
BP	GO:0042692	muscle cell differentiation	5/40	428/18888	0.0116822429906542	5.51635514018692	4.35384506678079	0.0019984929797057	0.0365002537265694	0.0262375247920427	TPM1/FGFR2/PDGFRA/LAMA2/SORT1	5
BP	GO:0046660	female sex differentiation	3/40	121/18888	0.0247933884297521	11.7074380165289	5.44326748691566	0.0021314623093384	0.0383955196819177	0.0275999012802578	A2M/PDGFRA/MMP2	3
BP	GO:0048566	embryonic digestive tract development	2/40	33/18888	0.0606060606060606	28.6181818181818	7.31505566339311	0.00221499739680991	0.0388362876907337	0.0279167391204954	FGFR2/PDGFRA	2
BP	GO:0060055	angiogenesis involved in wound healing	2/40	33/18888	0.0606060606060606	28.6181818181818	7.31505566339311	0.00221499739680991	0.0388362876907337	0.0279167391204954	SLC12A2/SMOC2	2
BP	GO:0071774	response to fibroblast growth factor	3/40	124/18888	0.0241935483870968	11.4241935483871	5.36499653903251	0.00228532624793724	0.0395421581057561	0.0284241408676958	FGFR2/THBS1/SMOC2	3
BP	GO:0022612	gland morphogenesis	3/40	125/18888	0.024	11.3328	5.33950183165734	0.00233810657158944	0.039930001839482	0.0287029350825334	FGFR2/MMP2/FGL1	3
BP	GO:0018108	peptidyl-tyrosine phosphorylation	4/40	269/18888	0.0148698884758364	7.02156133828996	4.5823254197605	0.00245717821323109	0.0414255044922934	0.0297779491967817	FGFR2/PDGFRA/NEDD9/ENPP2	4
BP	GO:0018212	peptidyl-tyrosine modification	4/40	271/18888	0.014760147601476	6.96974169741697	4.55999310031935	0.00252382659900708	0.0420105313632191	0.03019848482223	FGFR2/PDGFRA/NEDD9/ENPP2	4
BP	GO:0034329	cell junction assembly	5/40	453/18888	0.011037527593819	5.21192052980132	4.18009880832199	0.00255729689778106	0.0420355677572762	0.0302164817658868	GABRE/CLSTN2/MAP1B/THBS1/CDH6	5
BP	GO:0007409	axonogenesis	5/40	455/18888	0.010989010989011	5.18901098901099	4.16675567607435	0.00260644825077398	0.0423145611082442	0.0304170309187139	NFASC/FGFR2/ANK3/MAP1B/LAMA2	5
BP	GO:0060323	head morphogenesis	2/40	37/18888	0.0540540540540541	25.5243243243243	6.87875062776644	0.0027790192473929	0.0445659793941666	0.0320354208492788	PDGFRA/MMP2	2
BP	GO:0035633	maintenance of blood-brain barrier	2/40	38/18888	0.0526315789473684	24.8526315789474	6.78033685327324	0.00292949221373315	0.0464130392898686	0.0333631453130294	SLC12A2/LAMA2	2
BP	GO:0030168	platelet activation	3/40	136/18888	0.0220588235294118	10.4161764705882	5.07690568413864	0.00296915329381191	0.046481387873365	0.0334122764140739	VWF/PDGFRA/FGL1	3
BP	GO:0040036	regulation of fibroblast growth factor receptor signaling pathway	2/40	39/18888	0.0512820512820513	24.2153846153846	6.6856383244805	0.00308372047787558	0.0471522375396091	0.0338945041509458	THBS1/SMOC2	2
BP	GO:0051954	positive regulation of amine transport	2/40	39/18888	0.0512820512820513	24.2153846153846	6.6856383244805	0.00308372047787558	0.0471522375396091	0.0338945041509458	SLC38A1/SLC12A2	2
BP	GO:0048246	macrophage chemotaxis	2/40	40/18888	0.05	23.61	6.5944225316759	0.00324168827065886	0.0489979319070851	0.0352212470302681	THBS1/MMP2	2
BP	GO:0010518	positive regulation of phospholipase activity	2/40	43/18888	0.0465116279069767	21.9627906976744	6.33963280917746	0.00373787183426852	0.0550292405206742	0.0395567404343129	FGFR2/PDGFRA	2
BP	GO:0051955	regulation of amino acid transport	2/40	43/18888	0.0465116279069767	21.9627906976744	6.33963280917746	0.00373787183426852	0.0550292405206742	0.0395567404343129	SLC38A1/SLC12A2	2
BP	GO:0033674	positive regulation of kinase activity	4/40	303/18888	0.0132013201320132	6.23366336633663	4.23082114104485	0.00376625980749861	0.0550292405206742	0.0395567404343129	FGFR2/PDGFRA/NEDD9/THBS1	4
BP	GO:0048608	reproductive structure development	4/40	307/18888	0.0130293159609121	6.15244299674267	4.1930176553595	0.00394615617045107	0.0570241248806941	0.0409907257497405	A2M/FGFR2/PDGFRA/MMP2	4
BP	GO:0007162	negative regulation of cell adhesion	4/40	310/18888	0.0129032258064516	6.09290322580645	4.16510199433439	0.00408485441486889	0.0571929996055303	0.0411121181875254	THBS1/MMP2/FGL1/EPCAM	4
BP	GO:0048701	embryonic cranial skeleton morphogenesis	2/40	45/18888	0.0444444444444444	20.9866666666667	6.18372904336647	0.00408707153030107	0.0571929996055303	0.0411121181875254	FGFR2/PDGFRA	2
BP	GO:0061458	reproductive system development	4/40	311/18888	0.0128617363344051	6.07331189710611	4.15587824892869	0.00413181365971511	0.0571929996055303	0.0411121181875254	A2M/FGFR2/PDGFRA/MMP2	4
BP	GO:0062197	cellular response to chemical stress	4/40	311/18888	0.0128617363344051	6.07331189710611	4.15587824892869	0.00413181365971511	0.0571929996055303	0.0411121181875254	TPM1/PDGFRA/FBLN5/MMP2	4
BP	GO:0032892	positive regulation of organic acid transport	2/40	46/18888	0.0434782608695652	20.5304347826087	6.1095071437214	0.0042671479689189	0.058451037282587	0.0420164350448374	SLC38A1/SLC12A2	2
BP	GO:0055010	ventricular cardiac muscle tissue morphogenesis	2/40	47/18888	0.0425531914893617	20.0936170212766	6.03759546418567	0.00445085486271574	0.0603389087058887	0.0433734961119776	TPM1/FGFR2	2
BP	GO:0044331	cell-cell adhesion mediated by cadherin	2/40	48/18888	0.0416666666666667	19.675	5.96787377924139	0.00463817681556939	0.0622367603313648	0.044737731260809	CDH6/EPCAM	2
BP	GO:0010171	body morphogenesis	2/40	49/18888	0.0408163265306122	19.2734693877551	5.9002304728763	0.00482909847745064	0.0622574950769371	0.0447526360448986	PDGFRA/MMP2	2
BP	GO:0030195	negative regulation of blood coagulation	2/40	49/18888	0.0408163265306122	19.2734693877551	5.9002304728763	0.00482909847745064	0.0622574950769371	0.0447526360448986	PDGFRA/THBS1	2
BP	GO:0030850	prostate gland development	2/40	49/18888	0.0408163265306122	19.2734693877551	5.9002304728763	0.00482909847745064	0.0622574950769371	0.0447526360448986	FGFR2/MMP2	2
BP	GO:0048546	digestive tract morphogenesis	2/40	49/18888	0.0408163265306122	19.2734693877551	5.9002304728763	0.00482909847745064	0.0622574950769371	0.0447526360448986	FGFR2/PDGFRA	2
BP	GO:0051017	actin filament bundle assembly	3/40	163/18888	0.0184049079754601	8.69079754601227	4.54289937524395	0.00493276284088847	0.0629765352987218	0.0452695046613986	TPM1/DPYSL3/NEDD9	3
BP	GO:1900047	negative regulation of hemostasis	2/40	50/18888	0.04	18.888	5.83456176090497	0.0050236045443049	0.0635196151515475	0.0456598874573461	PDGFRA/THBS1	2
BP	GO:0061572	actin filament bundle organization	3/40	167/18888	0.0179640718562874	8.48263473053892	4.47432069342554	0.00527643264903584	0.0660338075113957	0.0474671676167568	TPM1/DPYSL3/NEDD9	3
BP	GO:0010517	regulation of phospholipase activity	2/40	52/18888	0.0384615384615385	18.1615384615385	5.70876805536679	0.00542330890587889	0.0660338075113957	0.0474671676167568	FGFR2/PDGFRA	2
BP	GO:0060324	face development	2/40	52/18888	0.0384615384615385	18.1615384615385	5.70876805536679	0.00542330890587889	0.0660338075113957	0.0474671676167568	PDGFRA/MMP2	2
BP	GO:1904707	positive regulation of vascular associated smooth muscle cell proliferation	2/40	52/18888	0.0384615384615385	18.1615384615385	5.70876805536679	0.00542330890587889	0.0660338075113957	0.0474671676167568	FGFR2/MMP2	2
BP	GO:0038084	vascular endothelial growth factor signaling pathway	2/40	53/18888	0.0377358490566038	17.8188679245283	5.64846877047715	0.00562847682130099	0.0666797028829802	0.0479314574255883	PDGFRA/SMOC2	2
BP	GO:0050819	negative regulation of coagulation	2/40	53/18888	0.0377358490566038	17.8188679245283	5.64846877047715	0.00562847682130099	0.0666797028829802	0.0479314574255883	PDGFRA/THBS1	2
BP	GO:0060193	positive regulation of lipase activity	2/40	53/18888	0.0377358490566038	17.8188679245283	5.64846877047715	0.00562847682130099	0.0666797028829802	0.0479314574255883	FGFR2/PDGFRA	2
BP	GO:0031103	axon regeneration	2/40	54/18888	0.037037037037037	17.4888888888889	5.58979444358386	0.00583716838286604	0.0685346109238289	0.0492648233817077	MAP1B/MMP2	2
BP	GO:0010634	positive regulation of epithelial cell migration	3/40	177/18888	0.0169491525423729	8.00338983050847	4.31246203011972	0.00619775110751483	0.0714916026875614	0.0513904016117111	THBS1/ENPP2/SMOC2	3
BP	GO:0050806	positive regulation of synaptic transmission	3/40	177/18888	0.0169491525423729	8.00338983050847	4.31246203011972	0.00619775110751483	0.0714916026875614	0.0513904016117111	CLSTN2/MME/LAMA2	3
BP	GO:0031529	ruffle organization	2/40	56/18888	0.0357142857142857	16.8642857142857	5.47703054411098	0.00626506218590488	0.0716396241257819	0.0514968040543944	TPM1/SH3YL1	2
BP	GO:0045765	regulation of angiogenesis	4/40	353/18888	0.0113314447592068	5.35070821529745	3.80128003496256	0.00645044405687559	0.0731235684033741	0.052563509646772	F3/SLC12A2/THBS1/SMOC2	4
BP	GO:0048008	platelet-derived growth factor receptor signaling pathway	2/40	58/18888	0.0344827586206897	16.2827586206897	5.36994008215713	0.00670687024995801	0.07538063571534	0.0541859602740647	F3/PDGFRA	2
BP	GO:0031346	positive regulation of cell projection organization	4/40	360/18888	0.0111111111111111	5.24666666666667	3.74769295137259	0.00690632050824472	0.0759736297565535	0.0546122229508785	DPYSL3/MAP1B/NEDD9/ENPP2	4
BP	GO:0003229	ventricular cardiac muscle tissue development	2/40	59/18888	0.0338983050847458	16.0067796610169	5.31837227013288	0.00693295480668169	0.0759736297565535	0.0546122229508785	TPM1/FGFR2	2
BP	GO:0051932	synaptic transmission, GABAergic	2/40	59/18888	0.0338983050847458	16.0067796610169	5.31837227013288	0.00693295480668169	0.0759736297565535	0.0546122229508785	GABRE/SLC38A1	2
BP	GO:1901342	regulation of vasculature development	4/40	362/18888	0.0110497237569061	5.21767955801105	3.73263810617184	0.00704040392934283	0.0765134807197175	0.055000284719877	F3/SLC12A2/THBS1/SMOC2	4
BP	GO:1905517	macrophage migration	2/40	60/18888	0.0333333333333333	15.74	5.26804969543788	0.00716247323058965	0.0770795984835503	0.0554072278873149	THBS1/MMP2	2
BP	GO:0045766	positive regulation of angiogenesis	3/40	187/18888	0.0160427807486631	7.57540106951872	4.16283776101499	0.00720972670226364	0.0770795984835503	0.0554072278873149	F3/THBS1/SMOC2	3
BP	GO:0031102	neuron projection regeneration	2/40	61/18888	0.0327868852459016	15.4819672131148	5.21892151064725	0.00739541071561362	0.0777997207282553	0.055924874295756	MAP1B/MMP2	2
BP	GO:0055008	cardiac muscle tissue morphogenesis	2/40	61/18888	0.0327868852459016	15.4819672131148	5.21892151064725	0.00739541071561362	0.0777997207282553	0.055924874295756	TPM1/FGFR2	2
BP	GO:1904018	positive regulation of vasculature development	3/40	190/18888	0.0157894736842105	7.45578947368421	4.12009691097145	0.00753132342665569	0.0786007167147003	0.0565006552810093	F3/THBS1/SMOC2	3
BP	GO:0030324	lung development	3/40	193/18888	0.0155440414507772	7.33989637305699	4.07827895552958	0.00786132669374711	0.0813987763958854	0.0585119881556975	FGFR2/PDGFRA/MME	3
BP	GO:0051347	positive regulation of transferase activity	4/40	376/18888	0.0106382978723404	5.02340425531915	3.63027706427932	0.00802769729430191	0.0824720464219298	0.0592834882424599	FGFR2/PDGFRA/NEDD9/THBS1	4
BP	GO:0048247	lymphocyte chemotaxis	2/40	64/18888	0.03125	14.75625	5.0782366919371	0.00811459014464106	0.0827184964356821	0.0594606442259296	SLC12A2/NEDD9	2
BP	GO:0030323	respiratory tube development	3/40	197/18888	0.0152284263959391	7.19086294416244	4.0238972558912	0.00831449661149635	0.0841043311085976	0.0604568255637548	FGFR2/PDGFRA/MME	3
BP	GO:0030336	negative regulation of cell migration	4/40	381/18888	0.010498687664042	4.95748031496063	3.59494365522141	0.00840134213397738	0.0843340832532844	0.0606219785963173	TPM1/DPYSL3/NEDD9/THBS1	4
BP	GO:0001655	urogenital system development	2/40	66/18888	0.0303030303030303	14.3090909090909	4.98960681321437	0.00861086895893906	0.0857825203106429	0.0616631604874583	FGFR2/MMP2	2
BP	GO:0006956	complement activation	2/40	67/18888	0.0298507462686567	14.0955223880597	4.94672457911365	0.00886401237142479	0.0876404230708542	0.0629986791415866	A2M/C7	2
BP	GO:0098739	import across plasma membrane	3/40	203/18888	0.0147783251231527	6.97832512315271	3.94511663144774	0.00902269842091493	0.088543644951516	0.0636479432991486	SLC38A1/SLC12A2/THBS1	3
BP	GO:0071674	mononuclear cell migration	3/40	206/18888	0.0145631067961165	6.87669902912621	3.90691735787175	0.00938970083921135	0.0912296368139776	0.0655787183181524	SLC12A2/NEDD9/THBS1	3
BP	GO:0050900	leukocyte migration	4/40	396/18888	0.0101010101010101	4.76969696969697	3.49253639358343	0.00959061189876457	0.0912296368139776	0.0655787183181524	SLC12A2/NEDD9/THBS1/MMP2	4
BP	GO:2000146	negative regulation of cell motility	4/40	396/18888	0.0101010101010101	4.76969696969697	3.49253639358343	0.00959061189876457	0.0912296368139776	0.0655787183181524	TPM1/DPYSL3/NEDD9/THBS1	4
BP	GO:0007416	synapse assembly	3/40	208/18888	0.0144230769230769	6.81057692307692	3.88187311547897	0.00963917736908856	0.0912296368139776	0.0655787183181524	GABRE/CLSTN2/MAP1B	3
BP	GO:0043627	response to estrogen	2/40	70/18888	0.0285714285714286	13.4914285714286	4.82339963416295	0.00964328480391094	0.0912296368139776	0.0655787183181524	MME/MMP2	2
BP	GO:0006979	response to oxidative stress	4/40	398/18888	0.0100502512562814	4.74572864321608	3.47927087602783	0.00975706015482804	0.0916466721685633	0.0658784963837261	TPM1/PDGFRA/FBLN5/MMP2	4
BP	GO:0003208	cardiac ventricle morphogenesis	2/40	71/18888	0.028169014084507	13.3014084507042	4.78396143532385	0.00990960831629956	0.0924193967087512	0.066433954968548	TPM1/FGFR2	2
BP	GO:0043954	cellular component maintenance	2/40	72/18888	0.0277777777777778	13.1166666666667	4.74531018171361	0.0101791909398993	0.0936058467550182	0.0672868123962429	NEDD9/SORT1	2
BP	GO:1904888	cranial skeletal system development	2/40	72/18888	0.0277777777777778	13.1166666666667	4.74531018171361	0.0101791909398993	0.0936058467550182	0.0672868123962429	FGFR2/PDGFRA	2
BP	GO:0045109	intermediate filament organization	2/40	73/18888	0.0273972602739726	12.9369863013699	4.70741908218548	0.0104520183960266	0.0953204089913163	0.0685192933953988	VIM/KRT7	2
BP	GO:0009612	response to mechanical stimulus	3/40	216/18888	0.0138888888888889	6.55833333333333	3.78490421611824	0.0106758141367509	0.0953204089913163	0.0685192933953988	MAP1B/THBS1/MMP2	3
BP	GO:0048167	regulation of synaptic plasticity	3/40	216/18888	0.0138888888888889	6.55833333333333	3.78490421611824	0.0106758141367509	0.0953204089913163	0.0685192933953988	SLC38A1/MAP1B/MME	3
BP	GO:0060415	muscle tissue morphogenesis	2/40	74/18888	0.027027027027027	12.7621621621622	4.67026261190734	0.0107280764492128	0.0953204089913163	0.0685192933953988	TPM1/FGFR2	2
BP	GO:0070527	platelet aggregation	2/40	74/18888	0.027027027027027	12.7621621621622	4.67026261190734	0.0107280764492128	0.0953204089913163	0.0685192933953988	PDGFRA/FGL1	2
BP	GO:0071805	potassium ion transmembrane transport	3/40	217/18888	0.0138248847926267	6.52811059907834	3.77312896832079	0.0108097748712648	0.0954017044007602	0.0685777310801542	ANK3/SLC12A2/KCNN2	3
BP	GO:0060541	respiratory system development	3/40	220/18888	0.0136363636363636	6.43909090909091	3.73824371018403	0.0112175316245217	0.0983186974879783	0.0706745570095694	FGFR2/PDGFRA/MME	3
BP	GO:0035924	cellular response to vascular endothelial growth factor stimulus	2/40	76/18888	0.0263157894736842	12.4263157894737	4.59805734048324	0.0112898276202926	0.0983186974879783	0.0706745570095694	PDGFRA/SMOC2	2
BP	GO:0030239	myofibril assembly	2/40	77/18888	0.025974025974026	12.2649350649351	4.56296316378836	0.0115754924823203	0.100143240883231	0.0719860959080581	TPM1/PDGFRA	2
BP	GO:0055002	striated muscle cell development	2/40	79/18888	0.0253164556962025	11.9544303797468	4.49468583510079	0.0121563304406277	0.10448087927729	0.0751041261484944	TPM1/PDGFRA	2
BP	GO:0048705	skeletal system morphogenesis	3/40	229/18888	0.0131004366812227	6.18602620087336	3.63736693575621	0.012493969253149	0.106685516674616	0.0766888885121517	FGFR2/PDGFRA/MMP2	3
BP	GO:0048644	muscle organ morphogenesis	2/40	81/18888	0.0246913580246914	11.6592592592593	4.42882603917158	0.0127497527834842	0.107736662279643	0.0774444848726188	TPM1/FGFR2	2
BP	GO:0040013	negative regulation of locomotion	4/40	431/18888	0.00928074245939675	4.38236658932715	3.27233384342323	0.0127809272362162	0.107736662279643	0.0774444848726188	TPM1/DPYSL3/NEDD9/THBS1	4
BP	GO:0008406	gonad development	3/40	233/18888	0.0128755364806867	6.07982832618026	3.59424947981949	0.0130870376144421	0.109614359636888	0.0787942325026418	A2M/PDGFRA/MMP2	3
BP	GO:0008625	extrinsic apoptotic signaling pathway via death domain receptors	2/40	84/18888	0.0238095238095238	11.2428571428571	4.33425527779899	0.013663238692185	0.113000999246687	0.081228655051851	THBS1/SORT1	2
BP	GO:0086001	cardiac muscle cell action potential	2/40	84/18888	0.0238095238095238	11.2428571428571	4.33425527779899	0.013663238692185	0.113000999246687	0.081228655051851	ANK3/KCNN2	2
BP	GO:0045137	development of primary sexual characteristics	3/40	238/18888	0.0126050420168067	5.95210084033613	3.54174581519111	0.0138508129221349	0.113836368703796	0.0818291447636652	A2M/PDGFRA/MMP2	3
BP	GO:0071230	cellular response to amino acid stimulus	2/40	86/18888	0.0232558139534884	10.9813953488372	4.27383064141595	0.0142876364503048	0.11493489744543	0.0826188016057604	PDGFRA/MMP2	2
BP	GO:1901379	regulation of potassium ion transmembrane transport	2/40	86/18888	0.0232558139534884	10.9813953488372	4.27383064141595	0.0142876364503048	0.11493489744543	0.0826188016057604	ANK3/KCNN2	2
BP	GO:0006813	potassium ion transport	3/40	241/18888	0.012448132780083	5.87800829875519	3.51095626788949	0.014321092729454	0.11493489744543	0.0826188016057604	ANK3/SLC12A2/KCNN2	3
BP	GO:0001503	ossification	4/40	446/18888	0.00896860986547085	4.23497757847534	3.18503012745535	0.01433408606924	0.11493489744543	0.0826188016057604	CRIM1/FGFR2/MMP2/SORT1	4
BP	GO:0010232	vascular transport	2/40	87/18888	0.0229885057471264	10.8551724137931	4.24436014124801	0.0146044162983603	0.115424939003445	0.0829710588153642	SLC38A1/SLC12A2	2
BP	GO:0150104	transport across blood-brain barrier	2/40	87/18888	0.0229885057471264	10.8551724137931	4.24436014124801	0.0146044162983603	0.115424939003445	0.0829710588153642	SLC38A1/SLC12A2	2
BP	GO:0048732	gland development	4/40	449/18888	0.0089086859688196	4.20668151447661	3.16802912684802	0.0146585283753425	0.115424939003445	0.0829710588153642	FGFR2/PDGFRA/MMP2/FGL1	4
BP	GO:0006814	sodium ion transport	3/40	244/18888	0.0122950819672131	5.80573770491803	3.48068145081644	0.0148004132504441	0.115848472763893	0.0832755081384638	SLC38A1/ANK3/SLC12A2	3
BP	GO:0016485	protein processing	3/40	245/18888	0.0122448979591837	5.78204081632653	3.47070155449878	0.0149621997487121	0.116421850115719	0.0836876697249672	F3/THBS1/MME	3
BP	GO:0032102	negative regulation of response to external stimulus	4/40	456/18888	0.0087719298245614	4.14210526315789	3.12892944257768	0.0154337048856758	0.118372166020962	0.0850896178401635	A2M/PDGFRA/SLC12A2/THBS1	4
BP	GO:0048738	cardiac muscle tissue development	3/40	248/18888	0.0120967741935484	5.71209677419355	3.44108924962409	0.0154536094011748	0.118372166020962	0.0850896178401635	TPM1/FGFR2/PDGFRA	3
BP	GO:0007422	peripheral nervous system development	2/40	90/18888	0.0222222222222222	10.4933333333333	4.15875189339347	0.015572916138119	0.118372166020962	0.0850896178401635	NFASC/LAMA2	2
BP	GO:0034644	cellular response to UV	2/40	90/18888	0.0222222222222222	10.4933333333333	4.15875189339347	0.015572916138119	0.118372166020962	0.0850896178401635	MME/MMP2	2
BP	GO:0051051	negative regulation of transport	4/40	462/18888	0.00865800865800866	4.08831168831169	3.09603191392191	0.0161185253515483	0.121815292168311	0.0875646446805228	GABRE/ANK3/MAP1B/THBS1	4
BP	GO:0002690	positive regulation of leukocyte chemotaxis	2/40	93/18888	0.021505376344086	10.1548387096774	4.07708584483122	0.0165683721145574	0.124499481889389	0.089494124263895	NEDD9/THBS1	2
BP	GO:0045104	intermediate filament cytoskeleton organization	2/40	94/18888	0.0212765957446809	10.0468085106383	4.05068584854324	0.0169061182316503	0.124896322891124	0.0897793859965817	VIM/KRT7	2
BP	GO:0048704	embryonic skeletal system morphogenesis	2/40	94/18888	0.0212765957446809	10.0468085106383	4.05068584854324	0.0169061182316503	0.124896322891124	0.0897793859965817	FGFR2/PDGFRA	2
BP	GO:0051952	regulation of amine transport	2/40	94/18888	0.0212765957446809	10.0468085106383	4.05068584854324	0.0169061182316503	0.124896322891124	0.0897793859965817	SLC38A1/SLC12A2	2
BP	GO:0045103	intermediate filament-based process	2/40	95/18888	0.0210526315789474	9.94105263157895	4.02467898829795	0.0172468057881836	0.125997497841452	0.090570945016309	VIM/KRT7	2
BP	GO:0071229	cellular response to acid chemical	2/40	95/18888	0.0210526315789474	9.94105263157895	4.02467898829795	0.0172468057881836	0.125997497841452	0.090570945016309	PDGFRA/MMP2	2
BP	GO:1903522	regulation of blood circulation	3/40	262/18888	0.0114503816793893	5.40687022900763	3.30902430782209	0.0178673518664365	0.129809766322453	0.0933113229198024	TPM1/KCNN2/MMP2	3
BP	GO:0014706	striated muscle tissue development	3/40	265/18888	0.0113207547169811	5.34566037735849	3.2819559436811	0.0184105071879458	0.132396652731911	0.0951708578373075	TPM1/FGFR2/PDGFRA	3
BP	GO:0050673	epithelial cell proliferation	4/40	482/18888	0.00829875518672199	3.91867219917012	2.99025331800394	0.0185393081470897	0.132396652731911	0.0951708578373075	F3/FGFR2/THBS1/FGL1	4
BP	GO:0001657	ureteric bud development	2/40	99/18888	0.0202020202020202	9.53939393939394	3.92438549874391	0.0186387047681948	0.132396652731911	0.0951708578373075	FGFR2/EPCAM	2
BP	GO:0045785	positive regulation of cell adhesion	4/40	485/18888	0.00824742268041237	3.89443298969072	2.97487625333318	0.0189209816458943	0.132396652731911	0.0951708578373075	TPM1/ANK3/NEDD9/LAMA2	4
BP	GO:0072163	mesonephric epithelium development	2/40	100/18888	0.02	9.444	3.90019928319755	0.0189939006466577	0.132396652731911	0.0951708578373075	FGFR2/EPCAM	2
BP	GO:0072164	mesonephric tubule development	2/40	100/18888	0.02	9.444	3.90019928319755	0.0189939006466577	0.132396652731911	0.0951708578373075	FGFR2/EPCAM	2
BP	GO:0034762	regulation of transmembrane transport	4/40	489/18888	0.0081799591002045	3.86257668711656	2.9545633015692	0.0194374949578455	0.132396652731911	0.0951708578373075	SLC38A1/ANK3/THBS1/KCNN2	4
BP	GO:0006892	post-Golgi vesicle-mediated transport	2/40	102/18888	0.0196078431372549	9.25882352941177	3.85283102628921	0.0197128658522629	0.132396652731911	0.0951708578373075	ANK3/SORT1	2
BP	GO:0043266	regulation of potassium ion transport	2/40	102/18888	0.0196078431372549	9.25882352941177	3.85283102628921	0.0197128658522629	0.132396652731911	0.0951708578373075	ANK3/KCNN2	2
BP	GO:0003018	vascular process in circulatory system	3/40	275/18888	0.0109090909090909	5.15127272727273	3.19461314096841	0.0202873902122237	0.132396652731911	0.0951708578373075	SLC38A1/SLC12A2/MMP2	3
BP	GO:0001823	mesonephros development	2/40	104/18888	0.0192307692307692	9.08076923076923	3.80674848501574	0.0204431753908263	0.132396652731911	0.0951708578373075	FGFR2/EPCAM	2
BP	GO:0015837	amine transport	2/40	105/18888	0.019047619047619	8.99428571428571	3.7841704091011	0.0208125518354008	0.132396652731911	0.0951708578373075	SLC38A1/SLC12A2	2
BP	GO:0007611	learning or memory	3/40	278/18888	0.0107913669064748	5.09568345323741	3.16923500535043	0.0208704020028034	0.132396652731911	0.0951708578373075	CLSTN2/NEDD9/MME	3
BP	GO:0006868	glutamine transport	1/40	10/18888	0.1	47.22	6.73489453892704	0.020981736145835	0.132396652731911	0.0951708578373075	SLC38A1	1
BP	GO:0030002	intracellular monoatomic anion homeostasis	1/40	10/18888	0.1	47.22	6.73489453892704	0.020981736145835	0.132396652731911	0.0951708578373075	SLC12A2	1
BP	GO:0030644	intracellular chloride ion homeostasis	1/40	10/18888	0.1	47.22	6.73489453892704	0.020981736145835	0.132396652731911	0.0951708578373075	SLC12A2	1
BP	GO:0048251	elastic fiber assembly	1/40	10/18888	0.1	47.22	6.73489453892704	0.020981736145835	0.132396652731911	0.0951708578373075	FBLN5	1
BP	GO:0060346	bone trabecula formation	1/40	10/18888	0.1	47.22	6.73489453892704	0.020981736145835	0.132396652731911	0.0951708578373075	MMP2	1
BP	GO:0060502	epithelial cell proliferation involved in lung morphogenesis	1/40	10/18888	0.1	47.22	6.73489453892704	0.020981736145835	0.132396652731911	0.0951708578373075	FGFR2	1
BP	GO:0060525	prostate glandular acinus development	1/40	10/18888	0.1	47.22	6.73489453892704	0.020981736145835	0.132396652731911	0.0951708578373075	FGFR2	1
BP	GO:0071600	otic vesicle morphogenesis	1/40	10/18888	0.1	47.22	6.73489453892704	0.020981736145835	0.132396652731911	0.0951708578373075	FGFR2	1
BP	GO:1900748	positive regulation of vascular endothelial growth factor signaling pathway	1/40	10/18888	0.1	47.22	6.73489453892704	0.020981736145835	0.132396652731911	0.0951708578373075	SMOC2	1
BP	GO:1902260	negative regulation of delayed rectifier potassium channel activity	1/40	10/18888	0.1	47.22	6.73489453892704	0.020981736145835	0.132396652731911	0.0951708578373075	ANK3	1
BP	GO:2000048	negative regulation of cell-cell adhesion mediated by cadherin	1/40	10/18888	0.1	47.22	6.73489453892704	0.020981736145835	0.132396652731911	0.0951708578373075	EPCAM	1
BP	GO:2000739	regulation of mesenchymal stem cell differentiation	1/40	10/18888	0.1	47.22	6.73489453892704	0.020981736145835	0.132396652731911	0.0951708578373075	PDGFRA	1
BP	GO:0032526	response to retinoic acid	2/40	106/18888	0.0188679245283019	8.90943396226415	3.76189152289777	0.0211847255033977	0.132396652731911	0.0951708578373075	FGFR2/MMP2	2
BP	GO:0032963	collagen metabolic process	2/40	107/18888	0.0186915887850467	8.82616822429906	3.73990491494913	0.0215596835243454	0.132396652731911	0.0951708578373075	MMP2/VIM	2
BP	GO:0002526	acute inflammatory response	2/40	109/18888	0.018348623853211	8.66422018348624	3.69678199459355	0.0223179013409139	0.132396652731911	0.0951708578373075	A2M/F3	2
BP	GO:1902476	chloride transmembrane transport	2/40	109/18888	0.018348623853211	8.66422018348624	3.69678199459355	0.0223179013409139	0.132396652731911	0.0951708578373075	GABRE/SLC12A2	2
BP	GO:0007548	sex differentiation	3/40	288/18888	0.0104166666666667	4.91875	3.08721004902025	0.0228803914351738	0.132396652731911	0.0951708578373075	A2M/PDGFRA/MMP2	3
BP	GO:0001867	complement activation, lectin pathway	1/40	11/18888	0.0909090909090909	42.9272727272727	6.40774643100226	0.0230561471297397	0.132396652731911	0.0951708578373075	A2M	1
BP	GO:0002604	regulation of dendritic cell antigen processing and presentation	1/40	11/18888	0.0909090909090909	42.9272727272727	6.40774643100226	0.0230561471297397	0.132396652731911	0.0951708578373075	THBS1	1
BP	GO:0010960	magnesium ion homeostasis	1/40	11/18888	0.0909090909090909	42.9272727272727	6.40774643100226	0.0230561471297397	0.132396652731911	0.0951708578373075	ANK3	1
BP	GO:0021860	pyramidal neuron development	1/40	11/18888	0.0909090909090909	42.9272727272727	6.40774643100226	0.0230561471297397	0.132396652731911	0.0951708578373075	FGFR2	1
BP	GO:0031915	positive regulation of synaptic plasticity	1/40	11/18888	0.0909090909090909	42.9272727272727	6.40774643100226	0.0230561471297397	0.132396652731911	0.0951708578373075	MAP1B	1
BP	GO:0033327	Leydig cell differentiation	1/40	11/18888	0.0909090909090909	42.9272727272727	6.40774643100226	0.0230561471297397	0.132396652731911	0.0951708578373075	PDGFRA	1
BP	GO:0042447	hormone catabolic process	1/40	11/18888	0.0909090909090909	42.9272727272727	6.40774643100226	0.0230561471297397	0.132396652731911	0.0951708578373075	MME	1
BP	GO:0060020	Bergmann glial cell differentiation	1/40	11/18888	0.0909090909090909	42.9272727272727	6.40774643100226	0.0230561471297397	0.132396652731911	0.0951708578373075	VIM	1
BP	GO:0060601	lateral sprouting from an epithelium	1/40	11/18888	0.0909090909090909	42.9272727272727	6.40774643100226	0.0230561471297397	0.132396652731911	0.0951708578373075	FGFR2	1
BP	GO:0060736	prostate gland growth	1/40	11/18888	0.0909090909090909	42.9272727272727	6.40774643100226	0.0230561471297397	0.132396652731911	0.0951708578373075	FGFR2	1
BP	GO:0060742	epithelial cell differentiation involved in prostate gland development	1/40	11/18888	0.0909090909090909	42.9272727272727	6.40774643100226	0.0230561471297397	0.132396652731911	0.0951708578373075	FGFR2	1
BP	GO:0071838	cell proliferation in bone marrow	1/40	11/18888	0.0909090909090909	42.9272727272727	6.40774643100226	0.0230561471297397	0.132396652731911	0.0951708578373075	FGFR2	1
BP	GO:0099624	atrial cardiac muscle cell membrane repolarization	1/40	11/18888	0.0909090909090909	42.9272727272727	6.40774643100226	0.0230561471297397	0.132396652731911	0.0951708578373075	KCNN2	1
BP	GO:0110011	regulation of basement membrane organization	1/40	11/18888	0.0909090909090909	42.9272727272727	6.40774643100226	0.0230561471297397	0.132396652731911	0.0951708578373075	LAMA2	1
BP	GO:1904181	positive regulation of membrane depolarization	1/40	11/18888	0.0909090909090909	42.9272727272727	6.40774643100226	0.0230561471297397	0.132396652731911	0.0951708578373075	ANK3	1
BP	GO:1904464	regulation of matrix metallopeptidase secretion	1/40	11/18888	0.0909090909090909	42.9272727272727	6.40774643100226	0.0230561471297397	0.132396652731911	0.0951708578373075	SLC12A2	1
BP	GO:1990773	matrix metallopeptidase secretion	1/40	11/18888	0.0909090909090909	42.9272727272727	6.40774643100226	0.0230561471297397	0.132396652731911	0.0951708578373075	SLC12A2	1
BP	GO:2000392	regulation of lamellipodium morphogenesis	1/40	11/18888	0.0909090909090909	42.9272727272727	6.40774643100226	0.0230561471297397	0.132396652731911	0.0951708578373075	ENPP2	1
BP	GO:0070252	actin-mediated cell contraction	2/40	113/18888	0.0176991150442478	8.3575221238938	3.61376306545368	0.0238671872874498	0.13376942576265	0.0961576500579227	TPM1/KCNN2	2
BP	GO:0051962	positive regulation of nervous system development	3/40	294/18888	0.0102040816326531	4.81836734693877	3.03979158654399	0.0241356226889453	0.13376942576265	0.0961576500579227	CLSTN2/MAP1B/MME	3
BP	GO:0032355	response to estradiol	2/40	115/18888	0.0173913043478261	8.21217391304348	3.57377428905056	0.0246580529495639	0.13376942576265	0.0961576500579227	MAP1B/MMP2	2
BP	GO:0048511	rhythmic process	3/40	297/18888	0.0101010101010101	4.76969696969697	3.01656118792615	0.0247770916612497	0.13376942576265	0.0961576500579227	A2M/PDGFRA/MMP2	3
BP	GO:0010632	regulation of epithelial cell migration	3/40	298/18888	0.0100671140939597	4.75369127516778	3.00888671872381	0.0249929669257786	0.13376942576265	0.0961576500579227	THBS1/ENPP2/SMOC2	3
BP	GO:0010749	regulation of nitric oxide mediated signal transduction	1/40	12/18888	0.0833333333333333	39.35	6.1218101379307	0.0251262723675852	0.13376942576265	0.0961576500579227	THBS1	1
BP	GO:0010752	regulation of cGMP-mediated signaling	1/40	12/18888	0.0833333333333333	39.35	6.1218101379307	0.0251262723675852	0.13376942576265	0.0961576500579227	THBS1	1
BP	GO:0045838	positive regulation of membrane potential	1/40	12/18888	0.0833333333333333	39.35	6.1218101379307	0.0251262723675852	0.13376942576265	0.0961576500579227	ANK3	1
BP	GO:0045906	negative regulation of vasoconstriction	1/40	12/18888	0.0833333333333333	39.35	6.1218101379307	0.0251262723675852	0.13376942576265	0.0961576500579227	MMP2	1
BP	GO:0048755	branching morphogenesis of a nerve	1/40	12/18888	0.0833333333333333	39.35	6.1218101379307	0.0251262723675852	0.13376942576265	0.0961576500579227	FGFR2	1
BP	GO:0060442	branching involved in prostate gland morphogenesis	1/40	12/18888	0.0833333333333333	39.35	6.1218101379307	0.0251262723675852	0.13376942576265	0.0961576500579227	FGFR2	1
BP	GO:0071493	cellular response to UV-B	1/40	12/18888	0.0833333333333333	39.35	6.1218101379307	0.0251262723675852	0.13376942576265	0.0961576500579227	MME	1
BP	GO:0072488	ammonium transmembrane transport	1/40	12/18888	0.0833333333333333	39.35	6.1218101379307	0.0251262723675852	0.13376942576265	0.0961576500579227	SLC12A2	1
BP	GO:0072497	mesenchymal stem cell differentiation	1/40	12/18888	0.0833333333333333	39.35	6.1218101379307	0.0251262723675852	0.13376942576265	0.0961576500579227	PDGFRA	1
BP	GO:0090160	Golgi to lysosome transport	1/40	12/18888	0.0833333333333333	39.35	6.1218101379307	0.0251262723675852	0.13376942576265	0.0961576500579227	SORT1	1
BP	GO:1901031	regulation of response to reactive oxygen species	1/40	12/18888	0.0833333333333333	39.35	6.1218101379307	0.0251262723675852	0.13376942576265	0.0961576500579227	FBLN5	1
BP	GO:1902043	positive regulation of extrinsic apoptotic signaling pathway via death domain receptors	1/40	12/18888	0.0833333333333333	39.35	6.1218101379307	0.0251262723675852	0.13376942576265	0.0961576500579227	THBS1	1
BP	GO:2001046	positive regulation of integrin-mediated signaling pathway	1/40	12/18888	0.0833333333333333	39.35	6.1218101379307	0.0251262723675852	0.13376942576265	0.0961576500579227	LAMA2	1
BP	GO:0035865	cellular response to potassium ion	1/40	13/18888	0.0769230769230769	36.3230769230769	5.86901976869758	0.0271921204871709	0.140778104096967	0.101195707407706	SLC12A2	1
BP	GO:0038180	nerve growth factor signaling pathway	1/40	13/18888	0.0769230769230769	36.3230769230769	5.86901976869758	0.0271921204871709	0.140778104096967	0.101195707407706	SORT1	1
BP	GO:0045916	negative regulation of complement activation	1/40	13/18888	0.0769230769230769	36.3230769230769	5.86901976869758	0.0271921204871709	0.140778104096967	0.101195707407706	A2M	1
BP	GO:0051918	negative regulation of fibrinolysis	1/40	13/18888	0.0769230769230769	36.3230769230769	5.86901976869758	0.0271921204871709	0.140778104096967	0.101195707407706	THBS1	1
BP	GO:0060670	branching involved in labyrinthine layer morphogenesis	1/40	13/18888	0.0769230769230769	36.3230769230769	5.86901976869758	0.0271921204871709	0.140778104096967	0.101195707407706	FGFR2	1
BP	GO:0061430	bone trabecula morphogenesis	1/40	13/18888	0.0769230769230769	36.3230769230769	5.86901976869758	0.0271921204871709	0.140778104096967	0.101195707407706	MMP2	1
BP	GO:1902950	regulation of dendritic spine maintenance	1/40	13/18888	0.0769230769230769	36.3230769230769	5.86901976869758	0.0271921204871709	0.140778104096967	0.101195707407706	NEDD9	1
BP	GO:0002688	regulation of leukocyte chemotaxis	2/40	123/18888	0.016260162601626	7.67804878048781	3.42299849108331	0.0279273337070263	0.142206842242055	0.102222729104155	NEDD9/THBS1	2
BP	GO:0071482	cellular response to light stimulus	2/40	123/18888	0.016260162601626	7.67804878048781	3.42299849108331	0.0279273337070263	0.142206842242055	0.102222729104155	MME/MMP2	2
BP	GO:0071675	regulation of mononuclear cell migration	2/40	123/18888	0.016260162601626	7.67804878048781	3.42299849108331	0.0279273337070263	0.142206842242055	0.102222729104155	NEDD9/THBS1	2
BP	GO:0006821	chloride transport	2/40	124/18888	0.0161290322580645	7.61612903225806	3.40510843309784	0.0283476944850442	0.142206842242055	0.102222729104155	GABRE/SLC12A2	2
BP	GO:0043200	response to amino acid	2/40	124/18888	0.0161290322580645	7.61612903225806	3.40510843309784	0.0283476944850442	0.142206842242055	0.102222729104155	PDGFRA/MMP2	2
BP	GO:0001666	response to hypoxia	3/40	313/18888	0.00958466453674121	4.5258785942492	2.89770360499629	0.0283541573303901	0.142206842242055	0.102222729104155	FGFR2/THBS1/MMP2	3
BP	GO:0051146	striated muscle cell differentiation	3/40	313/18888	0.00958466453674121	4.5258785942492	2.89770360499629	0.0283541573303901	0.142206842242055	0.102222729104155	TPM1/PDGFRA/SORT1	3
BP	GO:0002065	columnar/cuboidal epithelial cell differentiation	2/40	125/18888	0.016	7.5552	3.38741700283372	0.0287706146137182	0.142206842242055	0.102222729104155	FGFR2/MAP1B	2
BP	GO:0072676	lymphocyte migration	2/40	125/18888	0.016	7.5552	3.38741700283372	0.0287706146137182	0.142206842242055	0.102222729104155	SLC12A2/NEDD9	2
BP	GO:0030049	muscle filament sliding	1/40	14/18888	0.0714285714285714	33.7285714285714	5.64336240855811	0.0292537000993836	0.142206842242055	0.102222729104155	TPM1	1
BP	GO:0032908	regulation of transforming growth factor beta1 production	1/40	14/18888	0.0714285714285714	33.7285714285714	5.64336240855811	0.0292537000993836	0.142206842242055	0.102222729104155	THBS1	1
BP	GO:0051004	regulation of lipoprotein lipase activity	1/40	14/18888	0.0714285714285714	33.7285714285714	5.64336240855811	0.0292537000993836	0.142206842242055	0.102222729104155	SORT1	1
BP	GO:0051764	actin crosslink formation	1/40	14/18888	0.0714285714285714	33.7285714285714	5.64336240855811	0.0292537000993836	0.142206842242055	0.102222729104155	DPYSL3	1
BP	GO:0070307	lens fiber cell development	1/40	14/18888	0.0714285714285714	33.7285714285714	5.64336240855811	0.0292537000993836	0.142206842242055	0.102222729104155	VIM	1
BP	GO:0098814	spontaneous synaptic transmission	1/40	14/18888	0.0714285714285714	33.7285714285714	5.64336240855811	0.0292537000993836	0.142206842242055	0.102222729104155	SLC12A2	1
BP	GO:2000651	positive regulation of sodium ion transmembrane transporter activity	1/40	14/18888	0.0714285714285714	33.7285714285714	5.64336240855811	0.0292537000993836	0.142206842242055	0.102222729104155	ANK3	1
BP	GO:0003206	cardiac chamber morphogenesis	2/40	127/18888	0.015748031496063	7.43622047244095	3.35261458834519	0.0296240844159533	0.142206842242055	0.102222729104155	TPM1/FGFR2	2
BP	GO:0003231	cardiac ventricle development	2/40	127/18888	0.015748031496063	7.43622047244095	3.35261458834519	0.0296240844159533	0.142206842242055	0.102222729104155	TPM1/FGFR2	2
BP	GO:0048706	embryonic skeletal system development	2/40	128/18888	0.015625	7.378125	3.33549614819209	0.0300546099299871	0.142206842242055	0.102222729104155	FGFR2/PDGFRA	2
BP	GO:0050890	cognition	3/40	322/18888	0.0093167701863354	4.39937888198758	2.83430892388021	0.0304814528808115	0.142206842242055	0.102222729104155	CLSTN2/NEDD9/MME	3
BP	GO:0098661	inorganic anion transmembrane transport	2/40	130/18888	0.0153846153846154	7.26461538461538	3.30180691200073	0.0309231820660773	0.142206842242055	0.102222729104155	GABRE/SLC12A2	2
BP	GO:0007567	parturition	1/40	15/18888	0.0666666666666667	31.48	5.4402514266266	0.0313110197982301	0.142206842242055	0.102222729104155	MMP2	1
BP	GO:0010649	regulation of cell communication by electrical coupling	1/40	15/18888	0.0666666666666667	31.48	5.4402514266266	0.0313110197982301	0.142206842242055	0.102222729104155	ANK3	1
BP	GO:0010763	positive regulation of fibroblast migration	1/40	15/18888	0.0666666666666667	31.48	5.4402514266266	0.0313110197982301	0.142206842242055	0.102222729104155	THBS1	1
BP	GO:0015816	glycine transport	1/40	15/18888	0.0666666666666667	31.48	5.4402514266266	0.0313110197982301	0.142206842242055	0.102222729104155	SLC38A1	1
BP	GO:0021859	pyramidal neuron differentiation	1/40	15/18888	0.0666666666666667	31.48	5.4402514266266	0.0313110197982301	0.142206842242055	0.102222729104155	FGFR2	1
BP	GO:0030007	intracellular potassium ion homeostasis	1/40	15/18888	0.0666666666666667	31.48	5.4402514266266	0.0313110197982301	0.142206842242055	0.102222729104155	SLC12A2	1
BP	GO:0033189	response to vitamin A	1/40	15/18888	0.0666666666666667	31.48	5.4402514266266	0.0313110197982301	0.142206842242055	0.102222729104155	MAP1B	1
BP	GO:0043652	engulfment of apoptotic cell	1/40	15/18888	0.0666666666666667	31.48	5.4402514266266	0.0313110197982301	0.142206842242055	0.102222729104155	THBS1	1
BP	GO:0055057	neuroblast division	1/40	15/18888	0.0666666666666667	31.48	5.4402514266266	0.0313110197982301	0.142206842242055	0.102222729104155	FGFR2	1
BP	GO:0060192	negative regulation of lipase activity	1/40	15/18888	0.0666666666666667	31.48	5.4402514266266	0.0313110197982301	0.142206842242055	0.102222729104155	SORT1	1
BP	GO:0060572	morphogenesis of an epithelial bud	1/40	15/18888	0.0666666666666667	31.48	5.4402514266266	0.0313110197982301	0.142206842242055	0.102222729104155	FGFR2	1
BP	GO:0071599	otic vesicle development	1/40	15/18888	0.0666666666666667	31.48	5.4402514266266	0.0313110197982301	0.142206842242055	0.102222729104155	FGFR2	1
BP	GO:2001028	positive regulation of endothelial cell chemotaxis	1/40	15/18888	0.0666666666666667	31.48	5.4402514266266	0.0313110197982301	0.142206842242055	0.102222729104155	SMOC2	1
BP	GO:0001704	formation of primary germ layer	2/40	131/18888	0.0152671755725191	7.20916030534351	3.28522924543299	0.0313612047530008	0.142206842242055	0.102222729104155	FGFR2/MMP2	2
BP	GO:0010595	positive regulation of endothelial cell migration	2/40	131/18888	0.0152671755725191	7.20916030534351	3.28522924543299	0.0313612047530008	0.142206842242055	0.102222729104155	THBS1/SMOC2	2
BP	GO:0036293	response to decreased oxygen levels	3/40	327/18888	0.00917431192660551	4.33211009174312	2.80008607708947	0.0316990217578081	0.143244720314494	0.10296878834694	FGFR2/THBS1/MMP2	3
BP	GO:0042476	odontogenesis	2/40	133/18888	0.0150375939849624	7.10075187969925	3.25259131417261	0.0322446638055777	0.143378352717457	0.103064847500722	FGFR2/PDGFRA	2
BP	GO:0043271	negative regulation of monoatomic ion transport	2/40	133/18888	0.0150375939849624	7.10075187969925	3.25259131417261	0.0322446638055777	0.143378352717457	0.103064847500722	GABRE/ANK3	2
BP	GO:0048565	digestive tract development	2/40	133/18888	0.0150375939849624	7.10075187969925	3.25259131417261	0.0322446638055777	0.143378352717457	0.103064847500722	FGFR2/PDGFRA	2
BP	GO:0010927	cellular component assembly involved in morphogenesis	2/40	135/18888	0.0148148148148148	6.99555555555556	3.22062224476123	0.0331379287829719	0.143378352717457	0.103064847500722	TPM1/PDGFRA	2
BP	GO:0001771	immunological synapse formation	1/40	16/18888	0.0625	29.5125	5.25611882732803	0.0333640881608683	0.143378352717457	0.103064847500722	NEDD9	1
BP	GO:0002468	dendritic cell antigen processing and presentation	1/40	16/18888	0.0625	29.5125	5.25611882732803	0.0333640881608683	0.143378352717457	0.103064847500722	THBS1	1
BP	GO:0010958	regulation of amino acid import across plasma membrane	1/40	16/18888	0.0625	29.5125	5.25611882732803	0.0333640881608683	0.143378352717457	0.103064847500722	SLC38A1	1
BP	GO:0030728	ovulation	1/40	16/18888	0.0625	29.5125	5.25611882732803	0.0333640881608683	0.143378352717457	0.103064847500722	MMP2	1
BP	GO:0033275	actin-myosin filament sliding	1/40	16/18888	0.0625	29.5125	5.25611882732803	0.0333640881608683	0.143378352717457	0.103064847500722	TPM1	1
BP	GO:0034112	positive regulation of homotypic cell-cell adhesion	1/40	16/18888	0.0625	29.5125	5.25611882732803	0.0333640881608683	0.143378352717457	0.103064847500722	ANK3	1
BP	GO:0034638	phosphatidylcholine catabolic process	1/40	16/18888	0.0625	29.5125	5.25611882732803	0.0333640881608683	0.143378352717457	0.103064847500722	ENPP2	1
BP	GO:0051895	negative regulation of focal adhesion assembly	1/40	16/18888	0.0625	29.5125	5.25611882732803	0.0333640881608683	0.143378352717457	0.103064847500722	THBS1	1
BP	GO:0071895	odontoblast differentiation	1/40	16/18888	0.0625	29.5125	5.25611882732803	0.0333640881608683	0.143378352717457	0.103064847500722	MAP1B	1
BP	GO:0150118	negative regulation of cell-substrate junction organization	1/40	16/18888	0.0625	29.5125	5.25611882732803	0.0333640881608683	0.143378352717457	0.103064847500722	THBS1	1
BP	GO:1903789	regulation of amino acid transmembrane transport	1/40	16/18888	0.0625	29.5125	5.25611882732803	0.0333640881608683	0.143378352717457	0.103064847500722	SLC38A1	1
BP	GO:0090288	negative regulation of cellular response to growth factor stimulus	2/40	137/18888	0.0145985401459854	6.89343065693431	3.18929795103048	0.0340409054248083	0.145810392943397	0.104813074135017	CRIM1/THBS1	2
BP	GO:0030048	actin filament-based movement	2/40	138/18888	0.0144927536231884	6.84347826086957	3.17387040065354	0.0344960063240403	0.147280027000367	0.105869493092919	TPM1/KCNN2	2
BP	GO:0001101	response to acid chemical	2/40	139/18888	0.0143884892086331	6.79424460431655	3.15859555508207	0.034953500057431	0.147367030310592	0.105932033795406	PDGFRA/MMP2	2
BP	GO:0002921	negative regulation of humoral immune response	1/40	17/18888	0.0588235294117647	27.7764705882353	5.08814154942109	0.0354129137476403	0.147367030310592	0.105932033795406	A2M	1
BP	GO:0006895	Golgi to endosome transport	1/40	17/18888	0.0588235294117647	27.7764705882353	5.08814154942109	0.0354129137476403	0.147367030310592	0.105932033795406	SORT1	1
BP	GO:0032905	transforming growth factor beta1 production	1/40	17/18888	0.0588235294117647	27.7764705882353	5.08814154942109	0.0354129137476403	0.147367030310592	0.105932033795406	THBS1	1
BP	GO:0050872	white fat cell differentiation	1/40	17/18888	0.0588235294117647	27.7764705882353	5.08814154942109	0.0354129137476403	0.147367030310592	0.105932033795406	PDGFRA	1
BP	GO:0072224	metanephric glomerulus development	1/40	17/18888	0.0588235294117647	27.7764705882353	5.08814154942109	0.0354129137476403	0.147367030310592	0.105932033795406	PDGFRA	1
BP	GO:0090399	replicative senescence	1/40	17/18888	0.0588235294117647	27.7764705882353	5.08814154942109	0.0354129137476403	0.147367030310592	0.105932033795406	MME	1
BP	GO:0170043	non-proteinogenic amino acid biosynthetic process	1/40	17/18888	0.0588235294117647	27.7764705882353	5.08814154942109	0.0354129137476403	0.147367030310592	0.105932033795406	SLC38A1	1
BP	GO:0032956	regulation of actin cytoskeleton organization	3/40	344/18888	0.00872093023255814	4.11802325581395	2.68865891785588	0.0360288608644715	0.14815232762134	0.106496530081219	TPM1/PDGFRA/NEDD9	3
BP	GO:2001235	positive regulation of apoptotic signaling pathway	2/40	143/18888	0.013986013986014	6.6041958041958	3.09897052976796	0.036807171515567	0.14815232762134	0.106496530081219	THBS1/MMP2	2
BP	GO:0034763	negative regulation of transmembrane transport	2/40	144/18888	0.0138888888888889	6.55833333333333	3.0844202477038	0.0372764558734959	0.14815232762134	0.106496530081219	ANK3/THBS1	2
BP	GO:0001946	lymphangiogenesis	1/40	18/18888	0.0555555555555556	26.2333333333333	4.93405261701976	0.0374575051021049	0.14815232762134	0.106496530081219	PTPN14	1
BP	GO:0006957	complement activation, alternative pathway	1/40	18/18888	0.0555555555555556	26.2333333333333	4.93405261701976	0.0374575051021049	0.14815232762134	0.106496530081219	C7	1
BP	GO:0010544	negative regulation of platelet activation	1/40	18/18888	0.0555555555555556	26.2333333333333	4.93405261701976	0.0374575051021049	0.14815232762134	0.106496530081219	PDGFRA	1
BP	GO:0010755	regulation of plasminogen activation	1/40	18/18888	0.0555555555555556	26.2333333333333	4.93405261701976	0.0374575051021049	0.14815232762134	0.106496530081219	THBS1	1
BP	GO:0010759	positive regulation of macrophage chemotaxis	1/40	18/18888	0.0555555555555556	26.2333333333333	4.93405261701976	0.0374575051021049	0.14815232762134	0.106496530081219	THBS1	1
BP	GO:0032328	alanine transport	1/40	18/18888	0.0555555555555556	26.2333333333333	4.93405261701976	0.0374575051021049	0.14815232762134	0.106496530081219	SLC38A1	1
BP	GO:0035864	response to potassium ion	1/40	18/18888	0.0555555555555556	26.2333333333333	4.93405261701976	0.0374575051021049	0.14815232762134	0.106496530081219	SLC12A2	1
BP	GO:0044070	regulation of monoatomic anion transport	1/40	18/18888	0.0555555555555556	26.2333333333333	4.93405261701976	0.0374575051021049	0.14815232762134	0.106496530081219	GABRE	1
BP	GO:0044539	long-chain fatty acid import into cell	1/40	18/18888	0.0555555555555556	26.2333333333333	4.93405261701976	0.0374575051021049	0.14815232762134	0.106496530081219	THBS1	1
BP	GO:0051917	regulation of fibrinolysis	1/40	18/18888	0.0555555555555556	26.2333333333333	4.93405261701976	0.0374575051021049	0.14815232762134	0.106496530081219	THBS1	1
BP	GO:0072673	lamellipodium morphogenesis	1/40	18/18888	0.0555555555555556	26.2333333333333	4.93405261701976	0.0374575051021049	0.14815232762134	0.106496530081219	ENPP2	1
BP	GO:1902307	positive regulation of sodium ion transmembrane transport	1/40	18/18888	0.0555555555555556	26.2333333333333	4.93405261701976	0.0374575051021049	0.14815232762134	0.106496530081219	ANK3	1
BP	GO:1903817	negative regulation of voltage-gated potassium channel activity	1/40	18/18888	0.0555555555555556	26.2333333333333	4.93405261701976	0.0374575051021049	0.14815232762134	0.106496530081219	ANK3	1
BP	GO:0055123	digestive system development	2/40	145/18888	0.0137931034482759	6.51310344827586	3.07000752140966	0.0377480638997532	0.14815232762134	0.106496530081219	FGFR2/PDGFRA	2
BP	GO:0060048	cardiac muscle contraction	2/40	145/18888	0.0137931034482759	6.51310344827586	3.07000752140966	0.0377480638997532	0.14815232762134	0.106496530081219	TPM1/KCNN2	2
BP	GO:0010977	negative regulation of neuron projection development	2/40	146/18888	0.0136986301369863	6.46849315068493	3.05573003472734	0.0382219841925944	0.14815232762134	0.106496530081219	DPYSL3/VIM	2
BP	GO:0098656	monoatomic anion transmembrane transport	2/40	146/18888	0.0136986301369863	6.46849315068493	3.05573003472734	0.0382219841925944	0.14815232762134	0.106496530081219	GABRE/SLC12A2	2
BP	GO:0070482	response to oxygen levels	3/40	354/18888	0.00847457627118644	4.00169491525424	2.62640955972108	0.0387122700115165	0.14815232762134	0.106496530081219	FGFR2/THBS1/MMP2	3
BP	GO:0002544	chronic inflammatory response	1/40	19/18888	0.0526315789473684	24.8526315789474	4.79200770574758	0.0394978707510669	0.14815232762134	0.106496530081219	THBS1	1
BP	GO:0032695	negative regulation of interleukin-12 production	1/40	19/18888	0.0526315789473684	24.8526315789474	4.79200770574758	0.0394978707510669	0.14815232762134	0.106496530081219	THBS1	1
BP	GO:0048266	behavioral response to pain	1/40	19/18888	0.0526315789473684	24.8526315789474	4.79200770574758	0.0394978707510669	0.14815232762134	0.106496530081219	THBS1	1
BP	GO:0055003	cardiac myofibril assembly	1/40	19/18888	0.0526315789473684	24.8526315789474	4.79200770574758	0.0394978707510669	0.14815232762134	0.106496530081219	PDGFRA	1
BP	GO:0055064	chloride ion homeostasis	1/40	19/18888	0.0526315789473684	24.8526315789474	4.79200770574758	0.0394978707510669	0.14815232762134	0.106496530081219	SLC12A2	1
BP	GO:0060602	branch elongation of an epithelium	1/40	19/18888	0.0526315789473684	24.8526315789474	4.79200770574758	0.0394978707510669	0.14815232762134	0.106496530081219	FGFR2	1
BP	GO:0061298	retina vasculature development in camera-type eye	1/40	19/18888	0.0526315789473684	24.8526315789474	4.79200770574758	0.0394978707510669	0.14815232762134	0.106496530081219	PDGFRA	1
BP	GO:0086014	atrial cardiac muscle cell action potential	1/40	19/18888	0.0526315789473684	24.8526315789474	4.79200770574758	0.0394978707510669	0.14815232762134	0.106496530081219	KCNN2	1
BP	GO:0086026	atrial cardiac muscle cell to AV node cell signaling	1/40	19/18888	0.0526315789473684	24.8526315789474	4.79200770574758	0.0394978707510669	0.14815232762134	0.106496530081219	KCNN2	1
BP	GO:0086066	atrial cardiac muscle cell to AV node cell communication	1/40	19/18888	0.0526315789473684	24.8526315789474	4.79200770574758	0.0394978707510669	0.14815232762134	0.106496530081219	KCNN2	1
BP	GO:1902001	fatty acid transmembrane transport	1/40	19/18888	0.0526315789473684	24.8526315789474	4.79200770574758	0.0394978707510669	0.14815232762134	0.106496530081219	THBS1	1
BP	GO:1902259	regulation of delayed rectifier potassium channel activity	1/40	19/18888	0.0526315789473684	24.8526315789474	4.79200770574758	0.0394978707510669	0.14815232762134	0.106496530081219	ANK3	1
BP	GO:0001508	action potential	2/40	149/18888	0.0134228187919463	6.33825503355705	3.0136866627282	0.0396575051883738	0.14815232762134	0.106496530081219	ANK3/KCNN2	2
BP	GO:0002687	positive regulation of leukocyte migration	2/40	149/18888	0.0134228187919463	6.33825503355705	3.0136866627282	0.0396575051883738	0.14815232762134	0.106496530081219	NEDD9/THBS1	2
BP	GO:2000377	regulation of reactive oxygen species metabolic process	2/40	149/18888	0.0134228187919463	6.33825503355705	3.0136866627282	0.0396575051883738	0.14815232762134	0.106496530081219	THBS1/FBLN5	2
BP	GO:0046942	carboxylic acid transport	3/40	358/18888	0.00837988826815642	3.95698324022346	2.60214513625112	0.0398137444990443	0.148272016951142	0.106582566517611	SLC38A1/SLC12A2/THBS1	3
BP	GO:0007517	muscle organ development	3/40	359/18888	0.00835654596100279	3.94596100278552	2.59613382997392	0.040091613796437	0.148272016951142	0.106582566517611	TPM1/FGFR2/LAMA2	3
BP	GO:0015849	organic acid transport	3/40	359/18888	0.00835654596100279	3.94596100278552	2.59613382997392	0.040091613796437	0.148272016951142	0.106582566517611	SLC38A1/SLC12A2/THBS1	3
BP	GO:0001890	placenta development	2/40	150/18888	0.0133333333333333	6.296	2.99992804417813	0.0401405612430467	0.148272016951142	0.106582566517611	FGFR2/MME	2
BP	GO:0010038	response to metal ion	3/40	360/18888	0.00833333333333333	3.935	2.59014414731834	0.0403704818072621	0.14870359545252	0.106892798652282	ANK3/SLC12A2/THBS1	3
BP	GO:0072073	kidney epithelium development	2/40	152/18888	0.0131578947368421	6.21315789473684	2.97278214103006	0.0411134295387929	0.149885571397521	0.107742439955953	FGFR2/EPCAM	2
BP	GO:0002577	regulation of antigen processing and presentation	1/40	20/18888	0.05	23.61	4.66048887551609	0.0415340192046127	0.149885571397521	0.107742439955953	THBS1	1
BP	GO:0006896	Golgi to vacuole transport	1/40	20/18888	0.05	23.61	4.66048887551609	0.0415340192046127	0.149885571397521	0.107742439955953	SORT1	1
BP	GO:0010224	response to UV-B	1/40	20/18888	0.05	23.61	4.66048887551609	0.0415340192046127	0.149885571397521	0.107742439955953	MME	1
BP	GO:0055093	response to hyperoxia	1/40	20/18888	0.05	23.61	4.66048887551609	0.0415340192046127	0.149885571397521	0.107742439955953	MMP2	1
BP	GO:0140131	positive regulation of lymphocyte chemotaxis	1/40	20/18888	0.05	23.61	4.66048887551609	0.0415340192046127	0.149885571397521	0.107742439955953	NEDD9	1
BP	GO:1903376	regulation of oxidative stress-induced neuron intrinsic apoptotic signaling pathway	1/40	20/18888	0.05	23.61	4.66048887551609	0.0415340192046127	0.149885571397521	0.107742439955953	MMP2	1
BP	GO:0016525	negative regulation of angiogenesis	2/40	153/18888	0.0130718954248366	6.17254901960784	2.9593908798362	0.0416032194373347	0.149885571397521	0.107742439955953	SLC12A2/THBS1	2
BP	GO:0009411	response to UV	2/40	154/18888	0.012987012987013	6.13246753246753	2.94611816932025	0.0420952316664704	0.15124379683445	0.108718774910815	MME/MMP2	2
BP	GO:2000181	negative regulation of blood vessel morphogenesis	2/40	155/18888	0.0129032258064516	6.09290322580645	2.9329621314676	0.0425894551425494	0.152602543630661	0.109695484635048	SLC12A2/THBS1	2
BP	GO:0045667	regulation of osteoblast differentiation	2/40	156/18888	0.0128205128205128	6.05384615384615	2.91992093010186	0.0430858788168005	0.152836284141177	0.109863504629799	CRIM1/FGFR2	2
BP	GO:0032495	response to muramyl dipeptide	1/40	21/18888	0.0476190476190476	22.4857142857143	4.53823382210774	0.04356595895614	0.152836284141177	0.109863504629799	VIM	1
BP	GO:0055081	monoatomic anion homeostasis	1/40	21/18888	0.0476190476190476	22.4857142857143	4.53823382210774	0.04356595895614	0.152836284141177	0.109863504629799	SLC12A2	1
BP	GO:0071498	cellular response to fluid shear stress	1/40	21/18888	0.0476190476190476	22.4857142857143	4.53823382210774	0.04356595895614	0.152836284141177	0.109863504629799	MMP2	1
BP	GO:0140354	lipid import into cell	1/40	21/18888	0.0476190476190476	22.4857142857143	4.53823382210774	0.04356595895614	0.152836284141177	0.109863504629799	THBS1	1
BP	GO:2000047	regulation of cell-cell adhesion mediated by cadherin	1/40	21/18888	0.0476190476190476	22.4857142857143	4.53823382210774	0.04356595895614	0.152836284141177	0.109863504629799	EPCAM	1
BP	GO:2001044	regulation of integrin-mediated signaling pathway	1/40	21/18888	0.0476190476190476	22.4857142857143	4.53823382210774	0.04356595895614	0.152836284141177	0.109863504629799	LAMA2	1
BP	GO:1901343	negative regulation of vasculature development	2/40	157/18888	0.0127388535031847	6.01528662420382	2.90699276968962	0.0435844916752405	0.152836284141177	0.109863504629799	SLC12A2/THBS1	2
BP	GO:0006865	amino acid transport	2/40	158/18888	0.0126582278481013	5.97721518987342	2.8941758941867	0.0440852827385821	0.153339420727218	0.110225174955407	SLC38A1/SLC12A2	2
BP	GO:1905039	carboxylic acid transmembrane transport	2/40	158/18888	0.0126582278481013	5.97721518987342	2.8941758941867	0.0440852827385821	0.153339420727218	0.110225174955407	SLC38A1/THBS1	2
BP	GO:0090287	regulation of cellular response to growth factor stimulus	3/40	373/18888	0.00804289544235925	3.79785522788204	2.51418161107633	0.0440862734106643	0.153339420727218	0.110225174955407	CRIM1/THBS1/SMOC2	3
BP	GO:1903825	organic acid transmembrane transport	2/40	159/18888	0.0125786163522013	5.93962264150943	2.8814685859243	0.0445882410621426	0.153339420727218	0.110225174955407	SLC38A1/THBS1	2
BP	GO:0010631	epithelial cell migration	3/40	375/18888	0.008	3.7776	2.50279792395748	0.0446727831885233	0.153339420727218	0.110225174955407	THBS1/ENPP2/SMOC2	3
BP	GO:0043281	regulation of cysteine-type endopeptidase activity involved in apoptotic process	2/40	160/18888	0.0125	5.9025	2.86886916453329	0.0450933557357522	0.153339420727218	0.110225174955407	F3/THBS1	2
BP	GO:0090132	epithelium migration	3/40	378/18888	0.00793650793650794	3.74761904761905	2.48586796808696	0.0455599316458287	0.153339420727218	0.110225174955407	THBS1/ENPP2/SMOC2	3
BP	GO:0006883	intracellular sodium ion homeostasis	1/40	22/18888	0.0454545454545455	21.4636363636364	4.42418301868335	0.0455936984823895	0.153339420727218	0.110225174955407	SLC12A2	1
BP	GO:0019430	removal of superoxide radicals	1/40	22/18888	0.0454545454545455	21.4636363636364	4.42418301868335	0.0455936984823895	0.153339420727218	0.110225174955407	FBLN5	1
BP	GO:0030449	regulation of complement activation	1/40	22/18888	0.0454545454545455	21.4636363636364	4.42418301868335	0.0455936984823895	0.153339420727218	0.110225174955407	A2M	1
BP	GO:0036480	neuron intrinsic apoptotic signaling pathway in response to oxidative stress	1/40	22/18888	0.0454545454545455	21.4636363636364	4.42418301868335	0.0455936984823895	0.153339420727218	0.110225174955407	MMP2	1
BP	GO:0060445	branching involved in salivary gland morphogenesis	1/40	22/18888	0.0454545454545455	21.4636363636364	4.42418301868335	0.0455936984823895	0.153339420727218	0.110225174955407	FGFR2	1
BP	GO:0060713	labyrinthine layer morphogenesis	1/40	22/18888	0.0454545454545455	21.4636363636364	4.42418301868335	0.0455936984823895	0.153339420727218	0.110225174955407	FGFR2	1
BP	GO:0086012	membrane depolarization during cardiac muscle cell action potential	1/40	22/18888	0.0454545454545455	21.4636363636364	4.42418301868335	0.0455936984823895	0.153339420727218	0.110225174955407	ANK3	1
BP	GO:0097062	dendritic spine maintenance	1/40	22/18888	0.0454545454545455	21.4636363636364	4.42418301868335	0.0455936984823895	0.153339420727218	0.110225174955407	NEDD9	1
BP	GO:1900273	positive regulation of long-term synaptic potentiation	1/40	22/18888	0.0454545454545455	21.4636363636364	4.42418301868335	0.0455936984823895	0.153339420727218	0.110225174955407	MME	1
BP	GO:0090130	tissue migration	3/40	383/18888	0.00783289817232376	3.69869451697128	2.4580313533745	0.047058138322048	0.156696277686003	0.112638188802906	THBS1/ENPP2/SMOC2	3
BP	GO:0007584	response to nutrient	2/40	164/18888	0.0121951219512195	5.75853658536585	2.81951798858301	0.0471351609301486	0.156696277686003	0.112638188802906	A2M/MAP1B	2
BP	GO:0050731	positive regulation of peptidyl-tyrosine phosphorylation	2/40	164/18888	0.0121951219512195	5.75853658536585	2.81951798858301	0.0471351609301486	0.156696277686003	0.112638188802906	NEDD9/ENPP2	2
BP	GO:0036303	lymph vessel morphogenesis	1/40	23/18888	0.0434782608695652	20.5304347826087	4.31743963460947	0.0476172462434786	0.156696277686003	0.112638188802906	PTPN14	1
BP	GO:0071636	positive regulation of transforming growth factor beta production	1/40	23/18888	0.0434782608695652	20.5304347826087	4.31743963460947	0.0476172462434786	0.156696277686003	0.112638188802906	THBS1	1
BP	GO:0072574	hepatocyte proliferation	1/40	23/18888	0.0434782608695652	20.5304347826087	4.31743963460947	0.0476172462434786	0.156696277686003	0.112638188802906	FGL1	1
BP	GO:0072575	epithelial cell proliferation involved in liver morphogenesis	1/40	23/18888	0.0434782608695652	20.5304347826087	4.31743963460947	0.0476172462434786	0.156696277686003	0.112638188802906	FGL1	1
BP	GO:0051147	regulation of muscle cell differentiation	2/40	165/18888	0.0121212121212121	5.72363636363636	2.80743403070723	0.0476508949030498	0.156696277686003	0.112638188802906	FGFR2/LAMA2	2
BP	GO:0032970	regulation of actin filament-based process	3/40	385/18888	0.00779220779220779	3.67948051948052	2.44702690011952	0.0476642669767309	0.156696277686003	0.112638188802906	TPM1/PDGFRA/NEDD9	3
BP	GO:0008544	epidermis development	3/40	387/18888	0.00775193798449612	3.66046511627907	2.43609544135044	0.0482742954375166	0.156837055267317	0.112739384134521	FGFR2/ESRP1/KRT7	3
BP	GO:0003205	cardiac chamber development	2/40	168/18888	0.0119047619047619	5.62142857142857	2.77176759397829	0.0492106038233819	0.156837055267317	0.112739384134521	TPM1/FGFR2	2
BP	GO:0007156	homophilic cell adhesion via plasma membrane adhesion molecules	2/40	168/18888	0.0119047619047619	5.62142857142857	2.77176759397829	0.0492106038233819	0.156837055267317	0.112739384134521	CLSTN2/CDH6	2
BP	GO:0003148	outflow tract septum morphogenesis	1/40	24/18888	0.0416666666666667	19.675	4.21723873415979	0.0496366106829309	0.156837055267317	0.112739384134521	FGFR2	1
BP	GO:0010640	regulation of platelet-derived growth factor receptor signaling pathway	1/40	24/18888	0.0416666666666667	19.675	4.21723873415979	0.0496366106829309	0.156837055267317	0.112739384134521	F3	1
BP	GO:0010839	negative regulation of keratinocyte proliferation	1/40	24/18888	0.0416666666666667	19.675	4.21723873415979	0.0496366106829309	0.156837055267317	0.112739384134521	FGFR2	1
BP	GO:0030539	male genitalia development	1/40	24/18888	0.0416666666666667	19.675	4.21723873415979	0.0496366106829309	0.156837055267317	0.112739384134521	PDGFRA	1
BP	GO:0032891	negative regulation of organic acid transport	1/40	24/18888	0.0416666666666667	19.675	4.21723873415979	0.0496366106829309	0.156837055267317	0.112739384134521	THBS1	1
BP	GO:0034695	response to prostaglandin E	1/40	24/18888	0.0416666666666667	19.675	4.21723873415979	0.0496366106829309	0.156837055267317	0.112739384134521	A2M	1
BP	GO:0040037	negative regulation of fibroblast growth factor receptor signaling pathway	1/40	24/18888	0.0416666666666667	19.675	4.21723873415979	0.0496366106829309	0.156837055267317	0.112739384134521	THBS1	1
BP	GO:0060571	morphogenesis of an epithelial fold	1/40	24/18888	0.0416666666666667	19.675	4.21723873415979	0.0496366106829309	0.156837055267317	0.112739384134521	FGFR2	1
BP	GO:0061162	establishment of monopolar cell polarity	1/40	24/18888	0.0416666666666667	19.675	4.21723873415979	0.0496366106829309	0.156837055267317	0.112739384134521	MAP1B	1
BP	GO:0071450	cellular response to oxygen radical	1/40	24/18888	0.0416666666666667	19.675	4.21723873415979	0.0496366106829309	0.156837055267317	0.112739384134521	FBLN5	1
BP	GO:0071451	cellular response to superoxide	1/40	24/18888	0.0416666666666667	19.675	4.21723873415979	0.0496366106829309	0.156837055267317	0.112739384134521	FBLN5	1
BP	GO:1900407	regulation of cellular response to oxidative stress	1/40	24/18888	0.0416666666666667	19.675	4.21723873415979	0.0496366106829309	0.156837055267317	0.112739384134521	FBLN5	1
BP	GO:0015698	inorganic anion transport	2/40	169/18888	0.0118343195266272	5.58816568047337	2.76006920462407	0.0497346403395219	0.156837055267317	0.112739384134521	GABRE/SLC12A2	2
BP	GO:0048639	positive regulation of developmental growth	2/40	169/18888	0.0118343195266272	5.58816568047337	2.76006920462407	0.0497346403395219	0.156837055267317	0.112739384134521	FGFR2/MAP1B	2
CC	GO:0062023	collagen-containing extracellular matrix	10/40	428/19894	0.0233644859813084	11.6203271028037	9.9695956928406	9.10878691157105e-09	1.32988288908937e-06	8.62937707411994e-07	A2M/VWF/F3/FGFR2/THBS1/FBLN5/MMP2/LAMA2/SMOC2/FGL1	10
CC	GO:0016323	basolateral plasma membrane	5/40	255/19894	0.0196078431372549	9.75196078431373	6.31352488172092	0.000151732561526356	0.00634027254856685	0.00411409177628707	SLC38A1/ANK3/SLC12A2/NEDD9/EPCAM	5
CC	GO:0031252	cell leading edge	6/40	426/19894	0.0140845070422535	7.00492957746479	5.62351913929675	0.000192799010810737	0.00634027254856685	0.00411409177628707	GABRE/TPM1/DPYSL3/SH3YL1/NEDD9/VIM	6
CC	GO:0009925	basal plasma membrane	5/40	286/19894	0.0174825174825175	8.69493006993007	5.88338370145126	0.000258418902074839	0.00634027254856685	0.00411409177628707	SLC38A1/ANK3/SLC12A2/NEDD9/EPCAM	5
CC	GO:0031093	platelet alpha granule lumen	3/40	67/19894	0.0447761194029851	22.2694029850746	7.82745043113497	0.000329951652492619	0.00634027254856685	0.00411409177628707	A2M/VWF/THBS1	3
CC	GO:0016328	lateral plasma membrane	3/40	68/19894	0.0441176470588235	21.9419117647059	7.76442606914407	0.000344700302954298	0.00634027254856685	0.00411409177628707	ANK3/SLC12A2/EPCAM	3
CC	GO:0044304	main axon	3/40	68/19894	0.0441176470588235	21.9419117647059	7.76442606914407	0.000344700302954298	0.00634027254856685	0.00411409177628707	NFASC/ANK3/MAP1B	3
CC	GO:0045178	basal part of cell	5/40	305/19894	0.0163934426229508	8.15327868852459	5.65073655087544	0.000347412194442019	0.00634027254856685	0.00411409177628707	SLC38A1/ANK3/SLC12A2/NEDD9/EPCAM	5
CC	GO:0033268	node of Ranvier	2/40	16/19894	0.125	62.16875	10.9865005569425	0.000464666494227332	0.00753792312857671	0.00489122625502454	NFASC/ANK3	2
CC	GO:0043194	axon initial segment	2/40	21/19894	0.0952380952380952	47.3666666666667	9.54201147679592	0.000808011596045342	0.0107414007768134	0.00696990677659124	NFASC/ANK3	2
CC	GO:0031091	platelet alpha granule	3/40	91/19894	0.032967032967033	16.3961538461538	6.60729310299714	0.000809283620170871	0.0107414007768134	0.00696990677659124	A2M/VWF/THBS1	3
CC	GO:0030017	sarcomere	4/40	219/19894	0.0182648401826484	9.08401826484018	5.39943231226923	0.000957093510184596	0.0116446377072459	0.00755600139619418	TPM1/ANK3/KCNN2/MMP2	4
CC	GO:0030016	myofibril	4/40	240/19894	0.0166666666666667	8.28916666666667	5.09934216091231	0.0013425310204016	0.0149943205239538	0.00972955189009261	TPM1/ANK3/KCNN2/MMP2	4
CC	GO:0005925	focal adhesion	5/40	421/19894	0.0118764845605701	5.90676959619953	4.56747742801847	0.00148198080849937	0.0149943205239538	0.00972955189009261	NFASC/NEDD9/MME/ITGBL1/VIM	5
CC	GO:0043292	contractile fiber	4/40	250/19894	0.016	7.9576	4.96901865130278	0.00155961807565937	0.0149943205239538	0.00972955189009261	TPM1/ANK3/KCNN2/MMP2	4
CC	GO:0030055	cell-substrate junction	5/40	431/19894	0.0116009280742459	5.76972157772622	4.49348090743845	0.00164321320810453	0.0149943205239538	0.00972955189009261	NFASC/NEDD9/MME/ITGBL1/VIM	5
CC	GO:0043025	neuronal cell body	5/40	488/19894	0.0102459016393443	5.09579918032787	4.11184448207086	0.00282044152817066	0.0242226154772304	0.015717630807143	SLC38A1/SLC12A2/MAP1B/KCNN2/MME	5
CC	GO:0043197	dendritic spine	3/40	171/19894	0.0175438596491228	8.72543859649123	4.5539770858123	0.004882020665169	0.0385340385217262	0.025004062487061	MAP1B/KCNN2/LAMA2	3
CC	GO:0044309	neuron spine	3/40	173/19894	0.0173410404624277	8.62456647398844	4.52095171163212	0.00504240255290134	0.0385340385217262	0.025004062487061	MAP1B/KCNN2/LAMA2	3
CC	GO:0031253	cell projection membrane	4/40	354/19894	0.0112994350282486	5.61977401129944	3.93655397852742	0.00543698517001377	0.0385340385217262	0.025004062487061	GABRE/TPM1/SLC12A2/SH3YL1	4
CC	GO:0031256	leading edge membrane	3/40	179/19894	0.0167597765363128	8.33547486033519	4.42499196099202	0.00554256718463185	0.0385340385217262	0.025004062487061	GABRE/TPM1/SH3YL1	3
CC	GO:0098636	protein complex involved in cell adhesion	2/40	57/19894	0.0350877192982456	17.4508771929825	5.58270423063709	0.00586673734219225	0.0389338023618213	0.0252634622391054	ITGBL1/LAMA2	2
CC	GO:0060076	excitatory synapse	2/40	64/19894	0.03125	15.5421875	5.23015425682943	0.00734527328920455	0.0466265174010376	0.0302551302530165	FGFR2/SORT1	2
CC	GO:0009897	external side of plasma membrane	4/40	405/19894	0.00987654320987654	4.9120987654321	3.57025036749727	0.00867549170765296	0.0527759078882222	0.0342453620038933	SLC38A1/F3/PDGFRA/THBS1	4
CC	GO:0031594	neuromuscular junction	2/40	74/19894	0.027027027027027	13.4418918918919	4.81289720951675	0.00971746947846308	0.0567500217542244	0.0368240948657548	ANK3/LAMA2	2
CC	GO:0016529	sarcoplasmic reticulum	2/40	76/19894	0.0263157894736842	13.0881578947368	4.73907013933032	0.0102276659277608	0.0574322779020417	0.0372667989270638	ANK3/THBS1	2
CC	GO:0005604	basement membrane	2/40	92/19894	0.0217391304347826	10.8119565217391	4.23400268319804	0.0147219587801456	0.0796076289593059	0.0516559957198092	LAMA2/SMOC2	2
CC	GO:0016528	sarcoplasm	2/40	95/19894	0.0210526315789474	10.4705263157895	4.15308115995022	0.0156439475861377	0.0815720124134323	0.0529306497275336	ANK3/THBS1	2
CC	GO:0032587	ruffle membrane	2/40	100/19894	0.02	9.947	4.02593522062797	0.017234381271081	0.0867661953647527	0.0563010640434588	TPM1/SH3YL1	2
CC	GO:0045211	postsynaptic membrane	3/40	276/19894	0.0108695652173913	5.40597826086957	3.30845821626373	0.017881768305002	0.0870246057510095	0.0564687420157956	GABRE/CLSTN2/ANK3	3
CC	GO:0005884	actin filament	2/40	119/19894	0.0168067226890756	8.35882352941176	3.61393012393158	0.0238679434135186	0.106745589583165	0.069265342916257	TPM1/DPYSL3	2
CC	GO:1905286	serine-type peptidase complex	1/40	13/19894	0.0769230769230769	38.2576923076923	6.03149043550084	0.0258332120976583	0.106745589583165	0.069265342916257	F3	1
CC	GO:0005923	bicellular tight junction	2/40	126/19894	0.0158730158730159	7.89444444444444	3.48465118026366	0.0265369448525231	0.106745589583165	0.069265342916257	ANK3/EPCAM	2
CC	GO:0034774	secretory granule lumen	3/40	322/19894	0.0093167701863354	4.63369565217391	2.95063173960969	0.026701199134424	0.106745589583165	0.069265342916257	A2M/VWF/THBS1	3
CC	GO:0060205	cytoplasmic vesicle lumen	3/40	325/19894	0.00923076923076923	4.59092307692308	2.92967600487525	0.0273443069501837	0.106745589583165	0.069265342916257	A2M/VWF/THBS1	3
CC	GO:0031983	vesicle lumen	3/40	326/19894	0.00920245398773006	4.57684049079755	2.9227473917002	0.0275605234469914	0.106745589583165	0.069265342916257	A2M/VWF/THBS1	3
CC	GO:0032279	asymmetric synapse	3/40	329/19894	0.00911854103343465	4.53510638297872	2.90212850395529	0.0282147120369282	0.106745589583165	0.069265342916257	CLSTN2/MAP1B/SORT1	3
CC	GO:0030018	Z disc	2/40	131/19894	0.0152671755725191	7.59312977099237	3.39826282547116	0.0285142328338591	0.106745589583165	0.069265342916257	ANK3/KCNN2	2
CC	GO:0070160	tight junction	2/40	131/19894	0.0152671755725191	7.59312977099237	3.39826282547116	0.0285142328338591	0.106745589583165	0.069265342916257	ANK3/EPCAM	2
CC	GO:0098985	asymmetric, glutamatergic, excitatory synapse	1/40	15/19894	0.0666666666666667	33.1566666666667	5.59210754116247	0.0297493581346132	0.108585157191338	0.0704590061082945	SORT1	1
CC	GO:0042383	sarcolemma	2/40	141/19894	0.0141843971631206	7.05460992907801	3.23843602057652	0.0326402113302775	0.112974840181207	0.0733073944939339	ANK3/LAMA2	2
CC	GO:0097440	apical dendrite	1/40	17/19894	0.0588235294117647	29.2558823529412	5.23135321032321	0.0336501533114628	0.112974840181207	0.0733073944939339	MAP1B	1
CC	GO:0098637	protein complex involved in cell-matrix adhesion	1/40	17/19894	0.0588235294117647	29.2558823529412	5.23135321032321	0.0336501533114628	0.112974840181207	0.0733073944939339	LAMA2	1
CC	GO:0031674	I band	2/40	145/19894	0.0137931034482759	6.86	3.17881453715595	0.0343527763757196	0.112974840181207	0.0733073944939339	ANK3/KCNN2	2
CC	GO:0098984	neuron to neuron synapse	3/40	360/19894	0.00833333333333333	4.14458333333333	2.70255720344891	0.0354594422679866	0.112974840181207	0.0733073944939339	CLSTN2/MAP1B/SORT1	3
CC	GO:0043034	costamere	1/40	18/19894	0.0555555555555556	27.6305555555556	5.07350524081375	0.0355948126598323	0.112974840181207	0.0733073944939339	ANK3	1
CC	GO:0043296	apical junction complex	2/40	150/19894	0.0133333333333333	6.63133333333333	3.10738755227034	0.0365420095542397	0.113513476487638	0.0736569061563623	ANK3/EPCAM	2
CC	GO:1902711	GABA-A receptor complex	1/40	19/19894	0.0526315789473684	26.1763157894737	4.92800951129112	0.0375356562648639	0.114170954472294	0.074083532101705	GABRE	1
CC	GO:1902710	GABA receptor complex	1/40	21/19894	0.0476190476190476	23.6833333333333	4.668108418375	0.0414059254133675	0.121672372385421	0.0789510707619889	GABRE	1
CC	GO:0030426	growth cone	2/40	164/19894	0.0121951219512195	6.06524390243902	2.92357925801193	0.0429486965505195	0.121672372385421	0.0789510707619889	DPYSL3/MAP1B	2
CC	GO:0005865	striated muscle thin filament	1/40	22/19894	0.0454545454545455	22.6068181818182	4.55132131296803	0.0433353655071361	0.121672372385421	0.0789510707619889	TPM1	1
CC	GO:0043083	synaptic cleft	1/40	22/19894	0.0454545454545455	22.6068181818182	4.55132131296803	0.0433353655071361	0.121672372385421	0.0789510707619889	LAMA2	1
CC	GO:0097060	synaptic membrane	3/40	397/19894	0.00755667506297229	3.75831234256927	2.49178707332703	0.0452500550883895	0.122564332951542	0.0795298483463504	GABRE/CLSTN2/ANK3	3
CC	GO:0030427	site of polarized growth	2/40	169/19894	0.0118343195266272	5.88579881656805	2.86303432325105	0.0453320135574197	0.122564332951542	0.0795298483463504	DPYSL3/MAP1B	2
CC	GO:0016324	apical plasma membrane	3/40	402/19894	0.00746268656716418	3.7115671641791	2.46525199860331	0.0466669781715841	0.123879614782751	0.0803833116831114	SLC38A1/SLC12A2/EPCAM	3
CC	GO:0098978	glutamatergic synapse	3/40	409/19894	0.00733496332518337	3.64804400977995	2.42880571342022	0.048687679991583	0.126935737120913	0.0823663759256103	CLSTN2/CDH6/SORT1	3
MF	GO:0019838	growth factor binding	5/39	135/18522	0.037037037037037	17.5897435897436	8.88647262722745	9.00961435007394e-06	0.00150460559646235	0.000919929044165445	A2M/FGFR2/PDGFRA/THBS1/SORT1	5
MF	GO:0043121	neurotrophin binding	2/39	10/18522	0.2	94.9846153846154	13.6555244855633	0.000192344556203907	0.0108332138217583	0.00662352184500825	A2M/SORT1	2
MF	GO:0002020	protease binding	4/39	140/18522	0.0285714285714286	13.5692307692308	6.85732328392085	0.000209418831532175	0.0108332138217583	0.00662352184500825	A2M/VWF/F3/THBS1	4
MF	GO:0004714	transmembrane receptor protein tyrosine kinase activity	3/39	60/18522	0.05	23.7461538461538	8.10629700491726	0.000271815665935254	0.0108332138217583	0.00662352184500825	CRIM1/FGFR2/PDGFRA	3
MF	GO:0005178	integrin binding	4/39	157/18522	0.0254777070063694	12.0999510044096	6.41584272465477	0.000324347719214321	0.0108332138217583	0.00662352184500825	VWF/THBS1/FBLN5/ITGBL1	4
MF	GO:0005201	extracellular matrix structural constituent	4/39	166/18522	0.0240963855421687	11.4439295644115	6.2087938656603	0.000400739611989225	0.0111539192003668	0.00681960392332541	VWF/THBS1/FBLN5/LAMA2	4
MF	GO:0019199	transmembrane receptor protein kinase activity	3/39	79/18522	0.0379746835443038	18.0350535540409	6.96978775925819	0.000611027417487324	0.0145773683886262	0.00891273075131886	CRIM1/FGFR2/PDGFRA	3
MF	GO:0017134	fibroblast growth factor binding	2/39	23/18522	0.0869565217391304	41.2976588628762	8.88275933053428	0.00106286134908791	0.02218723066221	0.013565467218622	FGFR2/THBS1	2
MF	GO:0005539	glycosaminoglycan binding	4/39	239/18522	0.0167364016736402	7.94850337946572	4.96643529371336	0.00155992267303993	0.0274871533631209	0.0168058863928316	FGFR2/DPYSL3/THBS1/SMOC2	4
MF	GO:0005200	structural constituent of cytoskeleton	3/39	112/18522	0.0267857142857143	12.7211538461538	5.71519129032062	0.001678727626556	0.0274871533631209	0.0168058863928316	TPM1/ANK3/VIM	3
MF	GO:0001968	fibronectin binding	2/39	30/18522	0.0666666666666667	31.6615384615385	7.72041977863356	0.00181053105984629	0.0274871533631209	0.0168058863928316	THBS1/MMP2	2
MF	GO:1901681	sulfur compound binding	4/39	267/18522	0.0149812734082397	7.11495246326707	4.62312977822364	0.00233566709257282	0.0325047003716385	0.0198736585946986	FGFR2/DPYSL3/THBS1/SMOC2	4
MF	GO:0004713	protein tyrosine kinase activity	3/39	138/18522	0.0217391304347826	10.3244147157191	5.05032592323394	0.00303965825789861	0.0390479176206975	0.0238742389486774	CRIM1/FGFR2/PDGFRA	3
MF	GO:0005543	phospholipid binding	5/39	487/18522	0.0102669404517454	4.87600694992892	3.98170648071307	0.00339043305281723	0.0404430228443198	0.0247272185055091	F3/SH3YL1/MAP1B/THBS1/MME	5
MF	GO:0004866	endopeptidase inhibitor activity	3/39	169/18522	0.0177514792899408	8.43058716431498	4.45749885875555	0.00535952380022354	0.0556372813483767	0.0340171212782385	A2M/CRIM1/THBS1	3
MF	GO:0098632	cell-cell adhesion mediator activity	2/39	52/18522	0.0384615384615385	18.2662721893491	5.72723620282677	0.0053602968292693	0.0556372813483767	0.0340171212782385	NFASC/EPCAM	2
MF	GO:0008201	heparin binding	3/39	174/18522	0.0172413793103448	8.18832891246684	4.37609243299101	0.00581032416467761	0.0556372813483767	0.0340171212782385	FGFR2/THBS1/SMOC2	3
MF	GO:0030414	peptidase inhibitor activity	3/39	176/18522	0.0170454545454545	8.09527972027972	4.344436446701	0.00599683272018431	0.0556372813483767	0.0340171212782385	A2M/CRIM1/THBS1	3
MF	GO:0061135	endopeptidase regulator activity	3/39	186/18522	0.0161290322580645	7.66004962779156	4.19333853338421	0.00698319041397962	0.0613785683755051	0.0375273944684777	A2M/CRIM1/THBS1	3
MF	GO:0050840	extracellular matrix binding	2/39	64/18522	0.03125	14.8413461538462	5.09511843688382	0.00802120244302736	0.0669770403992785	0.0409503493144029	THBS1/SMOC2	2
MF	GO:0098631	cell adhesion mediator activity	2/39	67/18522	0.0298507462686567	14.1768082663605	4.96328130893208	0.0087622431614554	0.067327938920107	0.0411648917444083	NFASC/EPCAM	2
MF	GO:0005518	collagen binding	2/39	68/18522	0.0294117647058824	13.9683257918552	4.92120433863111	0.00901584215191212	0.067327938920107	0.0411648917444083	VWF/THBS1	2
MF	GO:0001786	phosphatidylserine binding	2/39	69/18522	0.0289855072463768	13.7658862876254	4.88000552555277	0.00927271015067342	0.067327938920107	0.0411648917444083	THBS1/MME	2
MF	GO:0015370	solute:sodium symporter activity	2/39	79/18522	0.0253164556962025	12.0233690360273	4.51014388239851	0.0120180921125516	0.0836258909498385	0.0511296024086627	SLC38A1/SLC12A2	2
MF	GO:0061134	peptidase regulator activity	3/39	232/18522	0.0129310344827586	6.14124668435013	3.61979411614298	0.0127229172204442	0.0849890870325672	0.0519630724371826	A2M/CRIM1/THBS1	3
MF	GO:0004867	serine-type endopeptidase inhibitor activity	2/39	101/18522	0.0198019801980198	9.4044173648134	3.89036173250206	0.0191357493328622	0.109798159334949	0.067131556605673	A2M/CRIM1	2
MF	GO:0072341	modified amino acid binding	2/39	101/18522	0.0198019801980198	9.4044173648134	3.89036173250206	0.0191357493328622	0.109798159334949	0.067131556605673	THBS1/MME	2
MF	GO:0015187	glycine transmembrane transporter activity	1/39	10/18522	0.1	47.4923076923077	6.75511458428096	0.0208626682215491	0.109798159334949	0.067131556605673	SLC38A1	1
MF	GO:0030023	extracellular matrix constituent conferring elasticity	1/39	10/18522	0.1	47.4923076923077	6.75511458428096	0.0208626682215491	0.109798159334949	0.067131556605673	FBLN5	1
MF	GO:0004222	metalloendopeptidase activity	2/39	110/18522	0.0181818181818182	8.63496503496503	3.68919150219896	0.0224493457488095	0.109798159334949	0.067131556605673	MME/MMP2	2
MF	GO:0008503	benzodiazepine receptor activity	1/39	11/18522	0.0909090909090909	43.1748251748252	6.42706927158293	0.022925457544116	0.109798159334949	0.067131556605673	GABRE	1
MF	GO:0048407	platelet-derived growth factor binding	1/39	11/18522	0.0909090909090909	43.1748251748252	6.42706927158293	0.022925457544116	0.109798159334949	0.067131556605673	PDGFRA	1
MF	GO:1901612	cardiolipin binding	1/39	11/18522	0.0909090909090909	43.1748251748252	6.42706927158293	0.022925457544116	0.109798159334949	0.067131556605673	MME	1
MF	GO:0015294	solute:monoatomic cation symporter activity	2/39	116/18522	0.0172413793103448	8.18832891246684	3.56743044279584	0.0247809202990407	0.109798159334949	0.067131556605673	SLC38A1/SLC12A2	2
MF	GO:0008519	ammonium transmembrane transporter activity	1/39	12/18522	0.0833333333333333	39.5769230769231	6.1403522577691	0.0249840123037608	0.109798159334949	0.067131556605673	SLC12A2	1
MF	GO:0015269	calcium-activated potassium channel activity	1/39	12/18522	0.0833333333333333	39.5769230769231	6.1403522577691	0.0249840123037608	0.109798159334949	0.067131556605673	KCNN2	1
MF	GO:0019215	intermediate filament binding	1/39	12/18522	0.0833333333333333	39.5769230769231	6.1403522577691	0.0249840123037608	0.109798159334949	0.067131556605673	VIM	1
MF	GO:0097493	structural molecule activity conferring elasticity	1/39	12/18522	0.0833333333333333	39.5769230769231	6.1403522577691	0.0249840123037608	0.109798159334949	0.067131556605673	FBLN5	1
MF	GO:0015108	chloride transmembrane transporter activity	2/39	120/18522	0.0166666666666667	7.91538461538461	3.49102321539438	0.0263881795100666	0.112885073529012	0.0690189229896892	GABRE/SLC12A2	2
MF	GO:0022851	GABA-gated chloride ion channel activity	1/39	13/18522	0.0769230769230769	36.5325443786982	5.88687471468295	0.0270383409650329	0.112885073529012	0.0690189229896892	GABRE	1
MF	GO:1990782	protein tyrosine kinase binding	2/39	124/18522	0.0161290322580645	7.66004962779156	3.41807264239915	0.0280368287417378	0.113069411111806	0.0691316286028692	PTPN14/NEDD9	2
MF	GO:0005161	platelet-derived growth factor receptor binding	1/39	14/18522	0.0714285714285714	33.9230769230769	5.66060664376776	0.0290884519760207	0.113069411111806	0.0691316286028692	PDGFRA	1
MF	GO:0016812	hydrolase activity, acting on carbon-nitrogen (but not peptide) bonds, in cyclic amides	1/39	15/18522	0.0666666666666667	31.6615384615385	5.4569483942691	0.0311343537683767	0.113069411111806	0.0691316286028692	DPYSL3	1
MF	GO:0031005	filamin binding	1/39	15/18522	0.0666666666666667	31.6615384615385	5.4569483942691	0.0311343537683767	0.113069411111806	0.0691316286028692	DPYSL3	1
MF	GO:1901611	phosphatidylglycerol binding	1/39	15/18522	0.0666666666666667	31.6615384615385	5.4569483942691	0.0311343537683767	0.113069411111806	0.0691316286028692	MME	1
MF	GO:0051087	protein-folding chaperone binding	2/39	133/18522	0.0150375939849624	7.1417004048583	3.26522925730533	0.0318936483650013	0.113069411111806	0.0691316286028692	VWF/SLC12A2	2
MF	GO:0045296	cadherin binding	3/39	333/18522	0.00900900900900901	4.27858627858628	2.77320905680419	0.0326786797560842	0.113069411111806	0.0691316286028692	ANK3/CDH6/EPCAM	3
MF	GO:0015378	sodium:chloride symporter activity	1/39	16/18522	0.0625	29.6826923076923	5.27232185131324	0.0331760547573563	0.113069411111806	0.0691316286028692	SLC12A2	1
MF	GO:0022858	alanine transmembrane transporter activity	1/39	16/18522	0.0625	29.6826923076923	5.27232185131324	0.0331760547573563	0.113069411111806	0.0691316286028692	SLC38A1	1
MF	GO:0030169	low-density lipoprotein particle binding	1/39	17/18522	0.0588235294117647	27.9366515837104	5.10389595421376	0.0352135633418397	0.115417055076113	0.0705669986913519	THBS1	1
MF	GO:0008509	monoatomic anion transmembrane transporter activity	2/39	141/18522	0.0141843971631206	6.73649754500818	3.14087091907255	0.0354876247787635	0.115417055076113	0.0705669986913519	GABRE/SLC12A2	2
MF	GO:0015373	monoatomic anion:sodium symporter activity	1/39	18/18522	0.0555555555555556	26.3846153846154	4.94939730907983	0.0372468879043725	0.115417055076113	0.0705669986913519	SLC12A2	1
MF	GO:0098641	cadherin binding involved in cell-cell adhesion	1/39	18/18522	0.0555555555555556	26.3846153846154	4.94939730907983	0.0372468879043725	0.115417055076113	0.0705669986913519	EPCAM	1
MF	GO:0019955	cytokine binding	2/39	145/18522	0.0137931034482759	6.55066312997347	3.08226412761732	0.0373411551682007	0.115417055076113	0.0705669986913519	A2M/THBS1	2
MF	GO:0015293	symporter activity	2/39	147/18522	0.0136054421768707	6.46153846153846	3.05378373427151	0.0382817387179229	0.115417055076113	0.0705669986913519	SLC38A1/SLC12A2	2
MF	GO:0004890	GABA-A receptor activity	1/39	19/18522	0.0526315789473684	24.995951417004	4.80697637473599	0.039276036811189	0.115417055076113	0.0705669986913519	GABRE	1
MF	GO:0015103	inorganic anion transmembrane transporter activity	2/39	153/18522	0.0130718954248366	6.20814479638009	2.97142173599258	0.0411576920687261	0.115417055076113	0.0705669986913519	GABRE/SLC12A2	2
MF	GO:0015081	sodium ion transmembrane transporter activity	2/39	157/18522	0.0127388535031847	6.0499755022048	2.9189181621283	0.0431192820106514	0.115417055076113	0.0705669986913519	SLC38A1/SLC12A2	2
MF	GO:0099095	ligand-gated monoatomic anion channel activity	1/39	21/18522	0.0476190476190476	22.6153846153846	4.55253508042262	0.0433218410412555	0.115417055076113	0.0705669986913519	GABRE	1
MF	GO:0015079	potassium ion transmembrane transporter activity	2/39	158/18522	0.0126582278481013	6.01168451801363	2.90607563788714	0.0436151155077898	0.115417055076113	0.0705669986913519	SLC12A2/KCNN2	2
MF	GO:0015377	chloride:monoatomic cation symporter activity	1/39	22/18522	0.0454545454545455	21.5874125874126	4.43818633626763	0.0453385130157101	0.115417055076113	0.0705669986913519	SLC12A2	1
MF	GO:0016917	GABA receptor activity	1/39	22/18522	0.0454545454545455	21.5874125874126	4.43818633626763	0.0453385130157101	0.115417055076113	0.0705669986913519	GABRE	1
MF	GO:0005212	structural constituent of eye lens	1/39	23/18522	0.0434782608695652	20.6488294314381	4.33116533047464	0.0473510426369201	0.115417055076113	0.0705669986913519	VIM	1
MF	GO:0005283	amino acid:sodium symporter activity	1/39	23/18522	0.0434782608695652	20.6488294314381	4.33116533047464	0.0473510426369201	0.115417055076113	0.0705669986913519	SLC38A1	1
MF	GO:0004175	endopeptidase activity	3/39	388/18522	0.0077319587628866	3.67208564631245	2.44341771856761	0.0478541936457311	0.115417055076113	0.0705669986913519	F3/MME/MMP2	3
MF	GO:0004857	enzyme inhibitor activity	3/39	389/18522	0.0077120822622108	3.66264583745304	2.43798855001774	0.0481575346315871	0.115417055076113	0.0705669986913519	A2M/CRIM1/THBS1	3
MF	GO:0015276	ligand-gated monoatomic ion channel activity	2/39	169/18522	0.0118343195266272	5.62039144287665	2.77170419082558	0.0492090219984839	0.115417055076113	0.0705669986913519	GABRE/KCNN2	2
MF	GO:0004622	lysophospholipase activity	1/39	24/18522	0.0416666666666667	19.7884615384615	4.23070497324334	0.0493594381900399	0.115417055076113	0.0705669986913519	ENPP2	1
MF	GO:0008093	cytoskeletal anchor activity	1/39	24/18522	0.0416666666666667	19.7884615384615	4.23070497324334	0.0493594381900399	0.115417055076113	0.0705669986913519	ANK3	1
MF	GO:0050431	transforming growth factor beta binding	1/39	24/18522	0.0416666666666667	19.7884615384615	4.23070497324334	0.0493594381900399	0.115417055076113	0.0705669986913519	THBS1	1
