# Supplementary material for: Identification of a 13-Gene Immune Signature in Liver Fibrosis Reveals GABRE as a Novel Candidate Biomarker
Source: Int J Mol Sci. 2025 Aug 28;26(17):8387. doi: 10.3390/ijms26178387 (PMC12429109; doi:10.3390/ijms26178387)
Supplement: Supplementary file 1 [file ijms-26-08387-s001.zip › GS_MM.xls]

probes	moduleColor	GS.Control	p.GS.Control	GS.Treat	p.GS.Treat	MMturquoise	p.MMturquoise	MMblue	p.MMblue	MMyellow	p.MMyellow	MMgrey	p.MMgrey
ABCA6	blue	-0.165946766265377	0.109933771440037	0.165946766265377	0.109933771440037	0.0365725701840375	0.726370955089965	0.608732815307216	7.56743265168131e-11	0.529715411029002	4.02127278524885e-08	0.00338577532264969	0.974163283926376
ABCB4	blue	-0.0438435959609113	0.674782248178998	0.0438435959609113	0.674782248178998	0.175547272785464	0.0905714960275587	0.674428784304555	9.20743323005723e-14	0.312187313619518	0.00218972352380726	0.261015418873133	0.0110539112701451
ABCC2	blue	0.0646141065496661	0.536099447723757	-0.0646141065496661	0.536099447723757	-0.126302325907377	0.225119626296607	0.732985640678127	4.51894815394897e-17	0.719420950666766	3.1318344829803e-16	-0.0429048804871962	0.681364656209512
ABCC8	blue	0.25196211875395	0.0142919288812696	-0.25196211875395	0.0142919288812696	-0.402812073929631	5.69602241907586e-05	-0.855504899672334	4.86930784916561e-28	-0.39547601595226	7.97754658366095e-05	-0.0488761887784289	0.639919324098956
ABCE1	blue	-0.213302287409845	0.038999528909238	0.213302287409845	0.038999528909238	0.463620996303602	2.52702999443532e-06	0.874548559557427	1.14498729366815e-30	0.320246561421848	0.00165140331298985	0.119087192600757	0.252947930855111
ABHD3	blue	-0.213069141910756	0.0392189406025396	0.213069141910756	0.0392189406025396	0.301752879079081	0.00311978179037158	0.740626669401655	1.44067427400959e-17	0.301598259821172	0.00313589259785304	0.0707766089075431	0.49785150847652
ACAA2	blue	0.178170457824037	0.0857802876853177	-0.178170457824037	0.0857802876853177	-0.264200071850896	0.0100781809816388	0.53480490591906	2.81492066808157e-08	0.623527122063866	1.91386586096966e-11	0.0631873106574281	0.545157800530479
ACADM	blue	0.328612692545288	0.00122201966659223	-0.328612692545288	0.00122201966659223	-0.287867634880048	0.00490127200146269	0.647312727198817	1.79139031112762e-12	0.778203693158832	2.74069506230806e-20	-0.326553038296089	0.00131708906715979
ACAT1	blue	0.345728524908303	0.000642522388841354	-0.345728524908303	0.000642522388841354	-0.359086118214306	0.000379129284816069	0.587655931378878	4.76564154998737e-10	0.783256672290846	1.07507463518773e-20	-0.144534099252913	0.16456823711161
ACBD5	blue	0.185916319463339	0.0727997374252524	-0.185916319463339	0.0727997374252524	-0.185533009082293	0.0734025551218102	0.705443036198359	2.05189991474008e-15	0.768937512487053	1.43273390567138e-19	-0.374269666064442	0.000202286421252075
ACO1	blue	-0.0382066733088088	0.714660083262205	0.0382066733088088	0.714660083262205	0.039258864000733	0.707154137826028	0.811453164149649	3.5137428705879e-23	0.649180702458225	1.47417271263847e-12	-0.000849923602715113	0.993513222009608
ACSL1	blue	0.116245831405868	0.264527929117289	-0.116245831405868	0.264527929117289	-0.200656858612238	0.0524791972582453	0.694827241028483	7.96242525278384e-15	0.72902882809635	8.04456662673575e-17	0.0863929282519253	0.407697186303553
ACSL3	blue	-0.193034646512084	0.0623115387889206	0.193034646512084	0.0623115387889206	0.38065159384336	0.000153899353265478	0.781221942221571	1.57177957188149e-20	0.295592134505095	0.00382241209404083	0.000787568524537277	0.99398911857598
ADAMTSL4	blue	0.0618555770814689	0.553679503295456	-0.0618555770814689	0.553679503295456	-0.0536822124736689	0.607339178205216	0.753228109927261	1.99826289437605e-18	0.68355583950541	3.15575882076999e-14	-0.0640558304985652	0.539634903214358
ADIPOR2	blue	0.124528309066873	0.231753614488314	-0.124528309066873	0.231753614488314	-0.117826758393533	0.258041245441423	0.636581736427009	5.34953931635538e-12	0.642394560978243	2.97351231902231e-12	-0.04015102226616	0.700811634109352
AGPAT9	blue	-0.0790676031136226	0.448738992203756	0.0790676031136226	0.448738992203756	0.285684561905688	0.00525168456901859	0.477787274360913	1.11769753373753e-06	0.176608206696011	0.088608824570347	0.169477012931824	0.102470763924568
AHI1	blue	-0.43783884120814	1.0188696254957e-05	0.43783884120814	1.0188696254957e-05	0.520318491079969	7.65154591399342e-08	0.581634269128481	7.87150403839708e-10	0.0694041490913068	0.506244287020571	0.32210214294633	0.00154583881614452
AK3	blue	0.128640548878063	0.216581198034019	-0.128640548878063	0.216581198034019	0.0178378055420346	0.864504077077065	0.77046562005471	1.09654204559568e-19	0.645393375640173	2.18551031533782e-12	0.0149288992518783	0.886438374663811
AKR1C3	blue	0.291182704186191	0.00440887248710296	-0.291182704186191	0.00440887248710296	-0.0105822636624114	0.9193687520745	0.459326489697577	3.21305934120915e-06	0.323125828099562	0.00149025377045971	-0.127805739119125	0.219602938729405
ALCAM	blue	-0.217729769962265	0.0350236318861103	0.217729769962265	0.0350236318861103	0.498276295151909	3.21342136479357e-07	0.82968719345853	5.0651843754238e-25	0.342873400648776	0.000717079579264387	0.188000568314726	0.0695913184921514
ALDH3A1	blue	0.373929396914007	0.000205224310470405	-0.373929396914007	0.000205224310470405	-0.292677944709107	0.00420158528145958	-0.459482572212199	3.18531506748095e-06	-0.171397855404696	0.0985799860516205	-0.100399292166558	0.335638544055805
ALG14	blue	0.106849166681102	0.305354620798306	-0.106849166681102	0.305354620798306	-0.00643207046405883	0.950939135571453	0.512140599836874	1.31859976724309e-07	0.392812342722162	8.99803095792304e-05	-0.35687333541003	0.000414414524562841
ALG5	blue	0.167817555253829	0.105927945083935	-0.167817555253829	0.105927945083935	0.0504759687449121	0.62899425733277	0.664757853812414	2.7491158428767e-13	0.440488872753403	8.87416982239356e-06	-0.161973992742938	0.118830145070853
ALG8	blue	0.335672392923781	0.000941543965736813	-0.335672392923781	0.000941543965736813	-0.152187529029842	0.143107947254753	0.503040869147685	2.37655404631463e-07	0.479946928384531	9.8379773006477e-07	-0.413595432073594	3.42162708025373e-05
ALMS1	blue	0.0396771589880206	0.704177886938603	-0.0396771589880206	0.704177886938603	-0.264650277788699	0.00994651709485335	-0.837601636621892	6.85809171151563e-26	-0.455090833615108	4.05903071821303e-06	-0.0792400503085892	0.447747064803186
AMD1	blue	-0.269294873279557	0.0086737350784727	0.269294873279557	0.0086737350784727	0.652684035451166	1.01908955713596e-12	0.770181222034648	1.1526780319669e-19	0.102670769541007	0.324763341832167	0.185711704671638	0.0731210295702482
ANAPC10	blue	0.0310416887116978	0.766462626512251	-0.0310416887116978	0.766462626512251	0.200052697259902	0.0532088600437269	0.641127529258069	3.38318292975399e-12	0.353421900740566	0.000475512157757479	-0.13157925959723	0.20617849775333
ANXA7	blue	0.0100752195522906	0.923220112253763	-0.0100752195522906	0.923220112253763	0.08659420044216	0.406601510103543	0.857979995114192	2.3319190941065e-28	0.63599039251701	5.67493597185096e-12	0.147264283439506	0.156654954014659
APBB1IP	blue	-0.0731550883666235	0.48348110058369	0.0731550883666235	0.48348110058369	0.408573893041048	4.34758720658996e-05	0.599137210914896	1.7782323940702e-10	0.138410085586064	0.183388550534242	0.27307967370387	0.00774478086269186
ARF4	blue	-0.253755588769384	0.0135919385417176	0.253755588769384	0.0135919385417176	0.57340035614394	1.53807800887034e-09	0.713241684156269	7.28900357612711e-16	0.0424851296257551	0.684315784007035	0.271051366363877	0.00823108841687442
ARHGEF17	blue	-0.295038258007675	0.00389203262757104	0.295038258007675	0.00389203262757104	0.356938511005549	0.00041333351358696	-0.653523963386451	9.3209318734324e-13	-0.70821513408243	1.42582899008264e-15	0.330758115850133	0.00112965844316244
ARHGEF18	blue	-0.369097495107137	0.000251427492144689	0.369097495107137	0.000251427492144689	0.499759514232854	2.92680583881398e-07	0.506287399884632	1.92985696871717e-07	0.0337426801397438	0.746799631497163	0.164917862268451	0.112186553869987
ARHGEF19	blue	0.133060894218424	0.201071201249187	-0.133060894218424	0.201071201249187	-0.264844088490207	0.00989030228094012	-0.675944182628851	7.72813134531018e-14	-0.31585469908159	0.00192771789209485	0.0598320006211616	0.566749824215668
ARL6IP1	blue	-0.0311046793407285	0.766002316068243	0.0311046793407285	0.766002316068243	0.0636805600384007	0.542017855030373	0.721809327431971	2.24576031728896e-16	0.666143415390566	2.35619477726939e-13	-0.0930234349512556	0.372519423917422
ARL6IP6	blue	-0.165950622267161	0.109925395368238	0.165950622267161	0.109925395368238	0.277672438338671	0.00673610527011044	0.595765305107524	2.38494076945292e-10	0.324056281250279	0.00144130909485849	-0.0787382644799388	0.450636773834385
ARMCX3	blue	-0.285904213946737	0.00521544734065493	0.285904213946737	0.00521544734065493	0.500117079980973	2.86143528801508e-07	0.759243062014309	7.46048730465186e-19	0.180197649504968	0.0822174654703734	0.225838720750116	0.0286222655897433
ASAP2	blue	-0.217864563138248	0.034908135779589	0.217864563138248	0.034908135779589	0.317100974472428	0.0018453478123293	0.518767709416404	8.49276527083438e-08	0.139790665722517	0.17901462984077	-0.0679631760617299	0.515134155796664
ASB3	blue	-0.311087379307393	0.00227433658418813	0.311087379307393	0.00227433658418813	0.13255983320515	0.202788132362101	0.391250135408548	9.65164887075282e-05	0.135269606570326	0.193627161846943	0.00768388931038096	0.941406363217326
ATAD3C	blue	0.224046302428147	0.0299446162286211	-0.224046302428147	0.0299446162286211	-0.481825566973967	8.79810966512132e-07	-0.793345944258201	1.53635544877133e-21	-0.273344558336338	0.00768317937033747	0.0939589777068952	0.367709409272139
ATP13A3	blue	0.00750305835186035	0.942782937554067	-0.00750305835186035	0.942782937554067	0.165838967456724	0.110168134662238	0.831718368572802	3.06226893845466e-25	0.533573823010989	3.07021173184734e-08	-0.16066638547492	0.121876653984022
AZIN1	blue	-0.117915199434404	0.257681596882144	0.117915199434404	0.257681596882144	0.207193508534988	0.0450981848732969	0.852642198143143	1.12190583391414e-27	0.510534074339854	1.46494840319735e-07	-0.00595718602109161	0.954557326421452
BAI1	blue	0.0279779632342598	0.788946095052548	-0.0279779632342598	0.788946095052548	-0.283928446588452	0.00554953730607218	-0.913765293842103	9.23374503713863e-38	-0.524080304357012	5.92815013721057e-08	0.0834863174384765	0.423712120984936
BCAR3	blue	-0.0701653707061303	0.501580292918119	0.0701653707061303	0.501580292918119	0.00161891006798838	0.987644523440511	-0.446504303635237	6.45766252378681e-06	-0.354912728289673	0.000448173007604369	-0.193810615810879	0.0612466250682718
BCAS2	blue	0.131988213549577	0.204759636686214	-0.131988213549577	0.204759636686214	0.00971208996393157	0.925979433097411	0.612793360911423	5.22594966970212e-11	0.421354312256643	2.34543912357039e-05	-0.0844636572892851	0.418287172998796
BMS1P4	blue	-0.211392979137602	0.0408269066483518	0.211392979137602	0.0408269066483518	0.268907548343004	0.0087741130453235	0.788207625602009	4.19326385937988e-21	0.45626520683014	3.80553166464332e-06	0.212576567486169	0.0396858904258298
BRWD3	blue	-0.144128432273693	0.165768863761556	0.144128432273693	0.165768863761556	0.390847133970206	9.82727398633985e-05	0.687789734658761	1.8950414036465e-14	0.306323982109815	0.00267578729709466	-0.0625850199501778	0.549003889208142
C11orf10	blue	0.014329360839981	0.89097034816537	-0.014329360839981	0.89097034816537	0.239417300927103	0.0201207601443842	0.782800228120311	1.17110549819328e-20	0.436764363348828	1.07720860646083e-05	-0.120942737007197	0.245575904552074
C11orf31	blue	0.300565285221723	0.00324545247167708	-0.300565285221723	0.00324545247167708	-0.109292536506211	0.294363337710786	0.73171514872245	5.44429095685918e-17	0.727614398698732	9.8621822220221e-17	-0.152171958562937	0.143149350709403
C12orf35	blue	-0.135193238098713	0.193881178181546	0.135193238098713	0.193881178181546	0.227178323910924	0.0276665773549117	0.773047737960032	6.94590335468912e-20	0.43628014980515	1.10451162998766e-05	-0.0793722589515065	0.446987422929296
C12orf62	blue	0.146745025531556	0.15813771198366	-0.146745025531556	0.15813771198366	-0.194063472594517	0.0609028326671881	0.745147149567184	7.1876733190844e-18	0.709903378313574	1.13994818072892e-15	0.00750313286736057	0.942782370270472
C14orf43	blue	-0.177363334775611	0.0872325303879148	0.177363334775611	0.0872325303879148	0.369634523352917	0.00024585538653069	0.712989264482839	7.54136056004138e-16	0.276948638253606	0.0068869215080561	0.144494874894503	0.164684044860265
C15orf42	blue	0.229627696554429	0.0259890825567998	-0.229627696554429	0.0259890825567998	-0.308755141150584	0.00246356280273792	-0.729981863859823	7.0077471724611e-17	-0.34511236105025	0.000657984843730757	-0.174925706309844	0.0917372431467009
C18orf56	blue	0.208102457049798	0.0441435636783702	-0.208102457049798	0.0441435636783702	-0.391514379565354	9.53807997820869e-05	-0.665608113702197	2.5011009410107e-13	-0.231523412911911	0.0247508750390178	-0.205583453225665	0.0468311467463264
C1QBP	blue	0.0406252510265866	0.697448560188154	-0.0406252510265866	0.697448560188154	-0.0577377790919701	0.580427730835518	0.624899989262656	1.67844190308676e-11	0.459264516539089	3.22413839866493e-06	-0.170584781832119	0.100212509582908
C1orf50	blue	-0.119335644163301	0.25195214265346	0.119335644163301	0.25195214265346	0.0804863228724565	0.440614968615123	0.500614858702917	2.77273598907709e-07	0.280602844385397	0.00615492280041891	-0.183506872435554	0.0766560087459884
C1orf9	blue	-0.315734140104642	0.00193585955246565	0.315734140104642	0.00193585955246565	0.659071615903363	5.13345470145782e-13	0.655253286057824	7.74972652109454e-13	-0.0455049468236665	0.66319265237969	0.238022060997546	0.0208804058201876
C20orf196	blue	0.172500889264913	0.0963987408271418	-0.172500889264913	0.0963987408271418	-0.351676377209992	0.000509462064656038	-0.524639289987651	5.70604985843211e-08	-0.126799503105881	0.223284592441524	0.0523643668047745	0.616200400606264
C4orf29	blue	-0.0432855676940272	0.678692311396611	0.0432855676940272	0.678692311396611	0.0335163182088106	0.748441515038922	0.772948235769232	7.06998269912213e-20	0.626997199135826	1.37177562568443e-11	-0.151195436932898	0.145764123032509
C5	blue	0.0192195028592384	0.854120351961357	-0.0192195028592384	0.854120351961357	-0.00905218652733064	0.930996075857364	0.767928467989436	1.7075309728624e-19	0.65745282287316	6.11729200069557e-13	0.149118911126301	0.151443619320877
C9orf5	blue	-0.162631692594029	0.117320176291178	0.162631692594029	0.117320176291178	0.323288811401662	0.00148157302433026	0.811224039392871	3.69508100288845e-23	0.422228378744895	2.24643664545806e-05	0.175873577355061	0.0899642212220217
C9orf89	blue	-0.0390473412394855	0.708660844729876	0.0390473412394855	0.708660844729876	0.00185793894969608	0.985820438428742	-0.612823819382225	5.21135324677676e-11	-0.530174691287778	3.89484329640913e-08	0.265512662069746	0.00969851337496424
CACNA1F	blue	0.206842999767093	0.0454708507455478	-0.206842999767093	0.0454708507455478	-0.261858513668762	0.0107878832016231	-0.610859366532818	6.23777341202236e-11	-0.264599204091932	0.00996137755128928	-0.159641199563715	0.124306890926127
CASP6	blue	-0.0372513994208339	0.721498273912392	0.0372513994208339	0.721498273912392	0.00647863245046547	0.950584427613776	0.686623520529255	2.18272830008831e-14	0.461468047084793	2.85154108913712e-06	-0.253745438354101	0.0135958148675497
CCBL1	blue	0.201233646751261	0.0517902907964018	-0.201233646751261	0.0517902907964018	-0.515279271107552	1.0718380131478e-07	-0.832180743949738	2.72825545316773e-25	-0.269806459573458	0.00854270182199679	-0.153133685773999	0.14060894436938
CCDC53	blue	0.132612220312326	0.202608133042469	-0.132612220312326	0.202608133042469	0.0316953841084564	0.761689654305317	0.704072332851761	2.45274420960904e-15	0.539554052451751	2.00725420026201e-08	-0.300617040976956	0.00323988255533836
CCDC58	blue	0.0779988814312367	0.454913636933203	-0.0779988814312367	0.454913636933203	0.0247783344065988	0.812612632893583	0.719770708958353	2.98360014535822e-16	0.50686342624144	1.85944567203539e-07	0.0262149754524762	0.801964090778619
CCDC61	blue	-0.0296217066461387	0.776860520597117	0.0296217066461387	0.776860520597117	-0.2004098427395	0.0527765247830276	-0.683115563402283	3.32600081436635e-14	-0.455968657160753	3.86809730215428e-06	0.00432349070691705	0.967011192101399
CCNH	blue	0.03750354899934	0.719691143411344	-0.03750354899934	0.719691143411344	0.192731754994623	0.0627312835177128	0.714099384904697	6.49117067141294e-16	0.393817231140598	8.59958392169777e-05	-0.262463078139593	0.0106005828500085
CD163	blue	0.090635275883964	0.384970730848237	-0.090635275883964	0.384970730848237	0.146973735706028	0.157483339518239	0.720074235311946	2.86048810618205e-16	0.49202111274829	4.74229967831035e-07	-0.0499623187738552	0.63249347680443
CDH1	blue	-0.0340111769499946	0.744853593771968	0.0340111769499946	0.744853593771968	0.264104592176449	0.01010629964228	0.558062944660337	5.10488988793997e-09	0.326619313470957	0.00131392830312656	0.0031896751493419	0.975659245776829
CDH20	blue	0.0553890859642611	0.595946108385752	-0.0553890859642611	0.595946108385752	-0.325392926405333	0.0013735458392687	-0.78892745983549	3.64917217550764e-21	-0.432227546617529	1.35988305802925e-05	-0.0123201884010825	0.906182630765065
CDH22	blue	0.0761666436462537	0.46560826200544	-0.0761666436462537	0.46560826200544	-0.340091081727782	0.000797260514703803	-0.903865726977445	1.08994068190296e-35	-0.501708511823708	2.58694058118182e-07	0.0724949136340759	0.487447434640031
CDR1	blue	0.129693917602584	0.212810502405291	-0.129693917602584	0.212810502405291	-0.0906046877377964	0.385131816032303	-0.549394151141731	9.79431287296883e-09	-0.383998908254289	0.000133039805586266	0.0247484937815584	0.812834183858164
CHD1	blue	-0.241165263038623	0.0192026493034614	0.241165263038623	0.0192026493034614	0.393440903699426	8.74684044411781e-05	0.826030735617907	1.23268540306597e-24	0.324547305022543	0.00141607147022917	-0.00575528484933374	0.956095914512624
CHMP5	blue	-0.0819595367769752	0.432267381274313	0.0819595367769752	0.432267381274313	0.202709293761816	0.0500616193936175	0.718731148332849	3.44538075312367e-16	0.365296950277817	0.000294314407616719	-0.189096644874282	0.0679504458150465
CHPT1	blue	0.11342953691824	0.276355328898976	-0.11342953691824	0.276355328898976	-0.100378150815193	0.335740833915827	0.85538700221658	5.04138137825853e-28	0.804896850644108	1.44416121339068e-22	-0.111749937088394	0.283575335965756
CIB1	blue	-0.132327300717225	0.203588484663616	0.132327300717225	0.203588484663616	0.219041356370145	0.0339133326633716	0.356376727737776	0.000422736991697944	0.0677491075493573	0.516461589219329	0.495013197288883	3.94057104735999e-07
CLK1	blue	-0.0760459015826023	0.46631781624365	0.0760459015826023	0.46631781624365	0.194050782727728	0.0609200486690937	0.797391770644524	6.82933683808737e-22	0.564765176494307	3.04493227835485e-09	-0.0957929476704493	0.358391234538991
CLPTM1L	blue	0.000952620574219696	0.992729439451018	-0.000952620574219696	0.992729439451018	0.119659729281902	0.25065726251734	0.663120378553034	3.29532027059424e-13	0.42946838135121	1.56438712083025e-05	0.197510597297758	0.0563709121603634
CLSTN1	blue	-0.28451877423864	0.00544778084738124	0.28451877423864	0.00544778084738124	0.403112415270886	5.6170597413407e-05	-0.643914520628608	2.54494984468762e-12	-0.747030908016859	5.35637787516839e-18	0.266641392687495	0.00938211490952937
CNBP	blue	0.104285688794508	0.317170368257189	-0.104285688794508	0.317170368257189	0.0735978528382513	0.480830653040279	0.841900449391767	2.21197010011512e-26	0.697537317919828	5.66424377973576e-15	-0.151238702367844	0.145647517672598
CNIH	blue	0.0102439704445303	0.921938128342184	-0.0102439704445303	0.921938128342184	0.100822338670933	0.333595834624623	0.693411163322478	9.49908672022159e-15	0.520555996599855	7.5299387506006e-08	-0.0677342073335614	0.51655404995547
CNKSR3	blue	-0.0554071134094661	0.595826291352951	0.0554071134094661	0.595826291352951	0.0394996613160462	0.705440276607127	0.744129169608079	8.41671218021288e-18	0.635301733591975	6.07794058681008e-12	-0.0708381613710212	0.49747682105929
CNN3	blue	-0.191386575683701	0.0646232913356217	0.191386575683701	0.0646232913356217	0.446564641460157	6.43690789207337e-06	0.706973466150713	1.6792086824185e-15	0.269539039520614	0.0086109776935191	0.213771045179369	0.0385614869108373
CNTN3	blue	-0.0202061511946348	0.846720571937082	0.0202061511946348	0.846720571937082	0.113223806104546	0.277233006122193	0.605573871797668	1.00569121288218e-10	0.383613485145682	0.000135300607551567	-0.0413923145925582	0.692021177582395
COMMD1	blue	0.151532627531449	0.14485721408545	-0.151532627531449	0.14485721408545	-0.0565726034416506	0.588103058350038	0.58495352036077	5.97692331442761e-10	0.551688574980204	8.25766339853914e-09	-0.0521210584920615	0.617842496007091
COX5A	blue	0.198847313717117	0.054689546357008	-0.198847313717117	0.054689546357008	-0.189885078933927	0.0667895913575664	0.634886529578125	6.33409701387318e-12	0.620416619078653	2.57064455649154e-11	-0.157114473614109	0.130455241447151
COX7A1	blue	0.133200303583257	0.200595362668097	-0.133200303583257	0.200595362668097	-0.0810157829439557	0.437604505928212	-0.683428603120301	3.20407210167496e-14	-0.425875949906445	1.8740038152402e-05	-0.104475111149744	0.316287313439679
CPSF3	blue	0.207999835094554	0.0442504949482091	-0.207999835094554	0.0442504949482091	-0.0300978995027253	0.773369087722414	0.58018891053114	8.865649631392e-10	0.470861596537017	1.67305770257763e-06	-0.146297531047256	0.159423912339731
CREG1	blue	-0.0990757131897111	0.342080564818415	0.0990757131897111	0.342080564818415	0.340420611789318	0.000787354528445591	0.799604184666792	4.34952292144172e-22	0.422979604106052	2.16448731841853e-05	0.0492011329527805	0.637693922230809
CRY1	blue	-0.066186959192884	0.526200953971261	0.066186959192884	0.526200953971261	0.12347883829477	0.235741806615007	0.444512115171193	7.17936410760747e-06	0.220499490207284	0.0327138700844648	-0.10378400894575	0.319516789572954
CTCF	blue	-0.364430948146868	0.000304985678834634	0.364430948146868	0.000304985678834634	0.355784937632623	0.000432854908574331	0.665022776730335	2.66939814654992e-13	0.221203330592561	0.0321477997095813	0.0649571599542438	0.533932660189012
CTR9	blue	-0.296297913034645	0.0037353115834522	0.296297913034645	0.0037353115834522	0.490399777320082	5.23906304539429e-07	0.665652636051356	2.48872786755839e-13	0.107879648003207	0.300686863912758	0.0852460469034517	0.413973478978498
CTSC	blue	-0.0575652284000586	0.581561452666222	0.0575652284000586	0.581561452666222	0.52092597895477	7.34416093160538e-08	0.437078589584162	1.05983099124148e-05	-0.0550602436852873	0.598133608081018	0.028544409342339	0.784775513345313
CTSZ	blue	0.117449460066622	0.259579386946082	-0.117449460066622	0.259579386946082	0.157682216961278	0.129053916076779	0.641485836492963	3.26211839229962e-12	0.458173064878942	3.42526396878325e-06	0.0907042247054766	0.38460777692378
CUTC	blue	0.0343364831749505	0.742497952621472	-0.0343364831749505	0.742497952621472	-0.178896736690903	0.0844899934566249	0.649214213500285	1.46900932817976e-12	0.616497053844012	3.71108595630463e-11	-0.079985979497113	0.44347057774682
CYP2R1	blue	-0.0555235417506303	0.595052726083366	0.0555235417506303	0.595052726083366	0.177466246523757	0.0870462847570005	0.64478117986426	2.32793383118284e-12	0.390679261873725	9.9013031016334e-05	-0.00866758381427589	0.933921115771518
CYP7B1	blue	-0.0612525844284376	0.55755901725959	0.0612525844284376	0.55755901725959	0.282723480100607	0.00576249107748292	0.662365690231554	3.58101798965194e-13	0.424333716834167	2.02379528138533e-05	0.153458412544499	0.139758923254382
DAAM1	blue	0.0250611948368862	0.810513277816068	-0.0250611948368862	0.810513277816068	0.21921069653165	0.0337721622189728	0.478135901016734	1.09497414046306e-06	0.248557384007632	0.0157071810830132	-0.0763934183188436	0.46427719159898
DAD1	blue	0.0628285698928003	0.54744705096348	-0.0628285698928003	0.54744705096348	0.25141395557876	0.0145120247181511	0.846123117139559	7.04017690247593e-27	0.470149273826718	1.74306163840768e-06	-0.0356781923409731	0.732807492288133
DAGLA	blue	-0.186752798454608	0.0714980736881652	0.186752798454608	0.0714980736881652	0.00485394994457779	0.962966421499318	-0.510381041376367	1.47966779399516e-07	-0.470982031387586	1.66148774507907e-06	0.288594343421786	0.00478932886826215
DARS	blue	-0.188344232265	0.0690734308916389	0.188344232265	0.0690734308916389	0.36442088931187	0.000305111695445229	0.888484298581656	7.04148836157626e-33	0.37164358657318	0.000226004644464865	0.0805164539358313	0.440443333309682
DCAF16	blue	-0.40570524647291	4.97655660947796e-05	0.40570524647291	4.97655660947796e-05	0.629015766804121	1.12803299146817e-11	0.66114477207313	4.09452763595834e-13	0.110362829529385	0.289631929906145	0.24595656840524	0.0168684680658342
DDAH1	blue	0.141514216934576	0.173661841684825	-0.141514216934576	0.173661841684825	-0.0117377727553128	0.910598928002712	0.78075927413017	1.71259235119152e-20	0.651045490452162	1.21189094206406e-12	-0.137072631732471	0.187699612751169
DDX21	blue	-0.327524651363783	0.0012714352530916	0.327524651363783	0.0012714352530916	0.506107294941386	1.95238742194796e-07	0.723456697417931	1.78181790588229e-16	0.066494121812575	0.524278654152061	0.430538912335723	1.48183817993078e-05
DDX5	blue	-0.36040677371307	0.000359408251142847	0.36040677371307	0.000359408251142847	0.685217358887987	2.58601339059264e-14	0.583555613424553	6.71433174223362e-10	-0.0527927782413834	0.613313629033323	0.385503023815777	0.000124547714760218
DDX50	blue	-0.117517057550264	0.259303352422446	0.117517057550264	0.259303352422446	0.405780620706314	4.95899805299152e-05	0.742957353273372	1.00845750025001e-17	0.279930477688497	0.00628419578762394	0.0941037804355184	0.366968333465228
DDX60L	blue	-0.159311736636737	0.125095737138237	0.159311736636737	0.125095737138237	0.259808478332399	0.0114447174056731	0.753715642083	1.84683806133518e-18	0.37571279963195	0.000190253114491515	-0.0325448527346479	0.755500562793712
DENND4C	blue	-0.135388281244021	0.19323290401418	0.135388281244021	0.19323290401418	0.314608105540289	0.00201341643722389	0.804762450959601	1.4857827459201e-22	0.40584671555224	4.94364868720708e-05	-0.0768200655220895	0.461778611014672
DERA	blue	0.292920452345094	0.00416879826827963	-0.292920452345094	0.00416879826827963	-0.362101671554587	0.000335481113145336	0.601289036352164	1.47181084292461e-10	0.734005631962218	3.88822190222168e-17	-0.287043594430414	0.0050310195571199
DGUOK	blue	0.00763484455700508	0.941779699196084	-0.00763484455700508	0.941779699196084	0.267532641957406	0.00913872107327876	0.875746071637649	7.57472130819115e-31	0.529228109047894	4.15969058868494e-08	-0.0497088274815639	0.634223369347482
DHCR7	blue	0.0479460631031659	0.646306932992448	-0.0479460631031659	0.646306932992448	-0.104253654446554	0.31731986399385	0.528398245015086	4.40592704365262e-08	0.483143207703026	8.13182949537217e-07	-0.0714987519130531	0.493464933968221
DHRS7	blue	0.115478904818563	0.267714185160712	-0.115478904818563	0.267714185160712	0.196258785653101	0.057983633555021	0.738293992558885	2.05096967256394e-17	0.398193916206477	7.04801447812924e-05	-0.0284889964406212	0.785183236762005
DHX32	blue	-0.074139216311261	0.477600585414869	0.074139216311261	0.477600585414869	0.307942077584214	0.00253278909691473	0.792089448646773	1.96904158031856e-21	0.340689379617635	0.00077935844449132	0.256664577328289	0.0125198495289333
DNAJB11	blue	-0.12348916351519	0.235702337582858	0.12348916351519	0.235702337582858	0.336127364833303	0.000925659286359945	0.59566425109563	2.40588911110132e-10	0.128771304959277	0.216110582562106	0.205127324063641	0.0473319939435138
DNAJC15	blue	0.0251700945783605	0.809705393840984	-0.0251700945783605	0.809705393840984	-0.000757491596556824	0.994218667711363	0.538154385100597	2.21881901036148e-08	0.428330102438502	1.65687752139454e-05	-0.230661219844869	0.0253076509238609
DNAJC2	blue	0.129241131257127	0.214425567337208	-0.129241131257127	0.214425567337208	0.192507338131186	0.0630437593771231	0.568719497543361	2.23262284603044e-09	0.298448320674426	0.00348076254176316	0.0358814042727062	0.731343402155742
DNTTIP2	blue	-0.251577791167257	0.0144459363133914	0.251577791167257	0.0144459363133914	0.186923747649173	0.0712343784552132	0.420328651198594	2.46681531295881e-05	0.0928525627598629	0.373402072239413	0.0692593231642016	0.507134166890768
DOC2B	blue	0.14506406274519	0.16300945787425	-0.14506406274519	0.16300945787425	-0.266965174165765	0.00929304253347531	-0.790232860303681	2.83227709377858e-21	-0.452435940575349	4.69198188445641e-06	-0.0692490899548887	0.507197075189179
DPAGT1	blue	-0.0621874361687273	0.551549961844927	0.0621874361687273	0.551549961844927	0.13761705833549	0.185935948659781	0.747241678396193	5.18216537270936e-18	0.428385228346951	1.65228267862185e-05	0.15956731869362	0.124483453994801
DPP3	blue	0.0491563220598518	0.638000622331229	-0.0491563220598518	0.638000622331229	-0.0699772835985424	0.502730614609701	0.463012150369385	2.61507817304338e-06	0.326182791728145	0.00133487399084755	0.193881042302451	0.0611507124482899
DPY19L2P2	blue	0.182901547321724	0.077650126139976	-0.182901547321724	0.077650126139976	-0.422934882131606	2.16928650797373e-05	-0.687688371325472	1.91851453128336e-14	-0.245336500858376	0.0171560311133592	0.0108786859461382	0.917118069970958
DSP	blue	-0.13564785275873	0.192372584848039	0.13564785275873	0.192372584848039	0.321471288066373	0.00158102201456392	0.789656291547035	3.16841738964819e-21	0.365205950569424	0.000295419351992423	0.181832902603077	0.0794303370212687
DYNLL1	blue	-0.0582841705082378	0.576844472818606	0.0582841705082378	0.576844472818606	0.507921111058335	1.73646967715767e-07	0.501542537730177	2.61435508341075e-07	-0.0590904458504115	0.571575700444916	-0.00472576646901435	0.963943743072905
DYNLL2	blue	0.137596524950966	0.186002246909459	-0.137596524950966	0.186002246909459	0.0351800069319979	0.736400829569076	0.696406024093847	6.53253248182994e-15	0.609460521706814	7.08437643956974e-11	-0.0213758033980794	0.837965519239073
ECSIT	blue	0.199501925007214	0.0538812868596218	-0.199501925007214	0.0538812868596218	-0.534711564901696	2.8335444150948e-08	-0.796731661767105	7.80495446031046e-22	-0.246403125490988	0.0166639585630979	-0.181437596974332	0.0800970720068072
EGLN1	blue	-0.289668604417395	0.00462801545673924	0.289668604417395	0.00462801545673924	0.488860251443885	5.75611711142401e-07	0.7654934847928	2.59827709712224e-19	0.198224097928164	0.0554682568445471	0.453096344677405	4.52637701325986e-06
EHBP1	blue	0.0689670165869562	0.50893269738675	-0.0689670165869562	0.50893269738675	-0.00870329378494216	0.933649491230905	0.816357253756657	1.17694175598349e-23	0.763115658193159	3.89592733693213e-19	-0.203142695667025	0.049563038579464
EIF2A	blue	-0.127970315454669	0.219004882736258	0.127970315454669	0.219004882736258	0.344377084522178	0.000676881385473563	0.835933560601667	1.05451642300505e-25	0.388564900480707	0.000108791212480829	0.105978255177634	0.309336241940466
EIF3M	blue	0.0822455400898523	0.430657324579401	-0.0822455400898523	0.430657324579401	0.236150741709814	0.0219377585201503	0.747835541348062	4.720356168858e-18	0.433421175920711	1.27942824255401e-05	-0.122768412679568	0.238468521331559
ELOVL5	blue	-0.0226199686925433	0.828674355510751	0.0226199686925433	0.828674355510751	0.120418652877651	0.247642890097054	0.681609746993709	3.97800685884693e-14	0.466022132221796	2.20633000992603e-06	-0.128382901014956	0.2175106426905
ELOVL6	blue	0.207694953644335	0.0445694480315331	-0.207694953644335	0.0445694480315331	-0.271412860989082	0.00814249717811803	0.466495171124682	2.14786093124742e-06	0.528828499700368	4.27657765181126e-08	-0.369059905997779	0.000251821838707224
ELP4	blue	0.00574356864984602	0.956185202817323	-0.00574356864984602	0.956185202817323	0.0467123115536431	0.654819343567418	0.498969339003322	3.07633172716871e-07	0.368892810923634	0.000253581743673545	-0.458755325231406	3.3165414747236e-06
ENO2	blue	-0.19366680435591	0.0614428599901448	0.19366680435591	0.0614428599901448	0.254973297766833	0.0131338219617794	-0.609549481699002	7.02739926485275e-11	-0.625034009942809	1.65701498653752e-11	0.2179281907952	0.0348537283215339
EPB41L4A	blue	-0.429123660470924	1.59187332420043e-05	0.429123660470924	1.59187332420043e-05	0.453884479411373	4.33594931455212e-06	0.420226637175194	2.47920363742554e-05	0.0218175031398196	0.834664384200589	0.107614745267993	0.301882300192227
ERP44	blue	0.0864473406794813	0.407400807876851	-0.0864473406794813	0.407400807876851	-0.033300895711674	0.75000509374846	0.7646029207569	3.02563627007913e-19	0.595032560922002	2.54089773855223e-10	-0.138777999606582	0.182215395612887
ETFDH	blue	0.253042882555773	0.0138664575094652	-0.253042882555773	0.0138664575094652	-0.200214310654243	0.0530128631048047	0.753655546884919	1.86488338912789e-18	0.7645290132901	3.06402167609945e-19	-0.130698396602884	0.209258467263355
EXT1	blue	-0.444484034847037	7.19005884452198e-06	0.444484034847037	7.19005884452198e-06	0.477743321099432	1.12059386780271e-06	0.452594647638565	4.65167094022206e-06	-0.130693451766119	0.209275849082385	0.4552726796143	4.01876283214018e-06
FAM116A	blue	-0.109117813696161	0.295140540267487	0.109117813696161	0.295140540267487	0.402502784541741	5.77841736719551e-05	0.428170297239332	1.6702653420208e-05	0.064583196190609	0.536294896768506	0.046630333540068	0.655386542558926
FAM176A	blue	0.117511473259144	0.259326148311129	-0.117511473259144	0.259326148311129	-0.220970434761298	0.0323341873686667	0.493896852320445	4.22334879314826e-07	0.559761937198027	4.48301118128658e-09	-0.0925778718647164	0.374823667260583
FAM188A	blue	-0.0973642477028091	0.350524969310283	0.0973642477028091	0.350524969310283	0.172238513697614	0.0969141130023287	0.798567926499881	5.37673377148733e-22	0.485648019933902	6.99483665919264e-07	-0.0831106932970013	0.425807830140177
FAM3C	blue	-0.471713124149702	1.59285978781822e-06	0.471713124149702	1.59285978781822e-06	0.620064296270221	2.65745658486134e-11	0.688275544125149	1.78634210094861e-14	0.0439941269680332	0.673728960356497	0.314053651919927	0.00205262604628073
FAM47E	blue	-0.113371191365283	0.276604049897904	0.113371191365283	0.276604049897904	-0.0612165954308729	0.557790972945343	-0.471787451807658	1.58603471156148e-06	-0.418618698797348	2.68232034749336e-05	-0.0159268083042925	0.878903240108417
FAM76B	blue	-0.142660741639579	0.170166851278321	0.142660741639579	0.170166851278321	0.134264165889877	0.196990741675495	0.762929574415364	4.02060655201893e-19	0.530141084576926	3.90396441901277e-08	-0.0455177154734841	0.663103880119917
FAM8A1	blue	-0.0358214031614964	0.731775595015605	0.0358214031614964	0.731775595015605	0.166717440517642	0.108269534970221	0.865898149872892	2.00777408103732e-29	0.65630178597964	6.92505414173515e-13	-0.0229538760262285	0.826184757167515
FAM96A	blue	0.0645775121005945	0.536330841631814	-0.0645775121005945	0.536330841631814	0.0490446708849295	0.638765063778442	0.836076075551713	1.01664973232456e-25	0.632610144797504	7.93414312075645e-12	-0.0519020008640878	0.61932253154356
FASTKD1	blue	-0.0851342155725125	0.4145884685986	0.0851342155725125	0.4145884685986	0.277697810695612	0.00673087188668837	0.626643579965866	1.4193964104397e-11	0.237572131806223	0.0211305567643782	0.189174588759816	0.067834962707785
FBL	blue	0.0987584124015978	0.343636389660313	-0.0987584124015978	0.343636389660313	0.292678364814523	0.00420152828488323	0.755849429224412	1.30526784195793e-18	0.478111023250041	1.09658107067796e-06	-0.0399076991542464	0.702539447716692
FBXO8	blue	0.165977988976303	0.109865963195162	-0.165977988976303	0.109865963195162	0.0502503634846172	0.630530180824916	0.553532317078422	7.19271197445162e-09	0.365809843744023	0.000288157585804425	-0.329366101679807	0.00118883135101378
FDFT1	blue	0.153210965266133	0.140406299999717	-0.153210965266133	0.140406299999717	0.0163953727403701	0.875368822730474	0.698623770719689	4.93613390816013e-15	0.573694430678667	1.50219431313449e-09	-0.299955809820352	0.00331169223108898
FGGY	blue	0.0841423139143906	0.420066408634297	-0.0841423139143906	0.420066408634297	0.0948320089118238	0.363255282706516	0.730701090454153	6.31229380240758e-17	0.53461173115888	2.85359370133892e-08	-0.0146994513329233	0.888172372138803
FNBP4	blue	-0.378489847279972	0.000168938141396003	0.378489847279972	0.000168938141396003	0.519263822381524	8.21451077235891e-08	0.709385521859425	1.22114852420235e-15	0.228953198266707	0.0264421615541304	0.407966785711409	4.47416368138603e-05
FNDC3B	blue	-0.37179287514034	0.000224590308642089	0.37179287514034	0.000224590308642089	0.620324614818738	2.59304729076633e-11	0.63314654225089	7.52529854742746e-12	0.0109868703460495	0.916296806676936	0.446745759208486	6.37498443442162e-06
FOXJ3	blue	-0.0232433904442073	0.824027539871612	0.0232433904442073	0.824027539871612	0.313663119570725	0.00208065568590489	0.706719410371819	1.73617712124695e-15	0.441899526320097	8.24116170346783e-06	-0.0900870641365511	0.387863898547092
FURIN	blue	0.114483285797151	0.271889119497851	-0.114483285797151	0.271889119497851	-0.172298728430428	0.0967956447990492	0.376822077144076	0.000181457181169849	0.451480115549152	4.94180196004398e-06	0.358346550071467	0.00039060284410919
G6PD	blue	0.0917157554000062	0.379306665048075	-0.0917157554000062	0.379306665048075	-0.229983932694492	0.02575246461413	-0.831498581805398	3.23468780878568e-25	-0.496401487743005	3.6139332083767e-07	0.182103877677084	0.0789758713338534
GALNTL4	blue	0.116130546370808	0.265005240575267	-0.116130546370808	0.265005240575267	-0.265702792465085	0.00964457094612143	-0.682176584183564	3.7192455962224e-14	-0.413076450895674	3.50800134745945e-05	0.0723211588602744	0.488494219045512
GBE1	blue	0.0840099408206664	0.420800610923859	-0.0840099408206664	0.420800610923859	-0.0375994633524784	0.719004138650664	0.743331406082161	9.52009184484961e-18	0.635314816221559	6.07003382995884e-12	-0.252826663669627	0.0139506866154922
GCH1	blue	-0.00743000070288215	0.943339136274866	0.00743000070288215	0.943339136274866	-0.0218356626101954	0.834528726512996	0.727711721633982	9.72530717153186e-17	0.549756930741837	9.53437448520432e-09	0.093170826753481	0.371759087079865
GCLC	blue	0.126459292704073	0.224539135913061	-0.126459292704073	0.224539135913061	-0.2296739806948	0.0259582357533553	0.733034834977039	4.486373662441e-17	0.794282722854543	1.27544927956929e-21	-0.461676512881563	2.81847844460356e-06
GDA	blue	-0.205211162855071	0.0472396048798555	0.205211162855071	0.0472396048798555	0.181565601459184	0.0798806876817421	0.640252363504922	3.69736873612868e-12	0.290196123065851	0.0045505880402388	0.364692120436135	0.00030173045616071
GFM1	blue	0.124765396528607	0.23085920043569	-0.124765396528607	0.23085920043569	-0.0851038386095606	0.414755611155558	0.817729676359444	8.61544758055843e-24	0.671652713701087	1.26567939022072e-13	-0.10105661230079	0.332468029525837
GFPT1	blue	-0.246018729420803	0.016839871040717	0.246018729420803	0.016839871040717	0.343160510359036	0.000709239726068331	0.640189221780539	3.7210932742159e-12	0.118590416409217	0.254947076845891	0.399113179281583	6.75715050280381e-05
GGCX	blue	-0.00566513425609556	0.956782959505416	0.00566513425609556	0.956782959505416	-0.0231954724112634	0.824384494813908	0.721218570616888	2.43909259227107e-16	0.681579686931477	3.99220449037639e-14	0.183674987806274	0.0763817335131978
GHITM	blue	0.0895079939960391	0.39093403141762	-0.0895079939960391	0.39093403141762	0.0208051152086851	0.842234825466904	0.816271523765652	1.19999702277302e-23	0.604517192552083	1.1052976462118e-10	0.0384534533648773	0.71289717429817
GK	blue	-0.0477334510884056	0.647770669213734	0.0477334510884056	0.647770669213734	0.223612855981706	0.0302720338040816	0.635490970059225	5.96453199387375e-12	0.22940337004693	0.0261390305356023	0.322281465929191	0.00153596811988775
GLCE	blue	-0.399220338052364	6.72398120258763e-05	0.399220338052364	6.72398120258763e-05	0.303933795340623	0.00290031130244477	0.677963029621831	6.10996113031697e-14	0.325184152653378	0.00138393580986744	0.376910141457	0.000180775246605889
GLRX3	blue	-0.0299963597366265	0.774113198834337	0.0299963597366265	0.774113198834337	0.293684817816033	0.00406694474880787	0.833044017473236	2.19698882720473e-25	0.442701240647336	7.90057870569403e-06	0.0863500939790055	0.407930588703832
GLT8D1	blue	0.023226801785333	0.824151109422461	-0.023226801785333	0.824151109422461	-0.0291940751586625	0.77999968791417	0.673064277855341	1.07707510243966e-13	0.537491388445991	2.32630806832592e-08	-0.235268749936596	0.0224517899810205
GMDS	blue	0.0558444169447287	0.592923126953165	-0.0558444169447287	0.592923126953165	-0.26922282351367	0.00869233049459853	-0.731769693106759	5.40104024242705e-17	-0.397366074340454	7.31987852635163e-05	-0.00214209299439767	0.983652088416717
GNL3L	blue	-0.177691720673045	0.0866393340205519	0.177691720673045	0.0866393340205519	0.298262128887807	0.00350217181821188	0.62885734419122	1.14554476799763e-11	0.260614540531758	0.0111824018364597	0.00645609148553648	0.95075614287885
GOLPH3	blue	-0.286312751525613	0.00514863910873199	0.286312751525613	0.00514863910873199	0.422508136804789	2.21558496096779e-05	0.652644124067792	1.02341264263743e-12	0.128598150116848	0.216733954704781	0.606799850175117	9.00927041512158e-11
GOT1	blue	-0.287952061988044	0.00488814831603055	0.287952061988044	0.00488814831603055	0.242865547225232	0.0183443692382553	0.410143806618709	4.03559183416138e-05	0.0185133507287857	0.859424233719119	0.407276135751452	4.62233394911486e-05
GPR180	blue	-0.00604217620000314	0.953909708158934	0.00604217620000314	0.953909708158934	0.000811735712510303	0.993804673327142	0.531492711980213	3.55272590596471e-08	0.313142882614939	0.00211853088951795	-0.0365936973423196	0.726219137468704
GPR89A	blue	-0.128017053823403	0.218835249545804	0.128017053823403	0.218835249545804	0.147786335119949	0.155174696432712	0.853238480879128	9.44250652347486e-28	0.632268871387346	8.20531270624928e-12	-0.0518082922267139	0.61995612653202
GTF2IRD1	blue	0.113603134613242	0.275616187293195	-0.113603134613242	0.275616187293195	-0.429777590061587	1.54011160989163e-05	-0.726559483002763	1.14709023758777e-16	-0.242654418342275	0.018449115520481	-0.060140433686183	0.564748283360706
GUSB	blue	-0.0258483688702661	0.804678066566062	0.0258483688702661	0.804678066566062	0.17031702998405	0.100754728694607	0.794409859963318	1.2435439554311e-21	0.53662396892982	2.47446091014906e-08	0.151906349886584	0.143857024303697
GYS2	blue	0.0232251672829447	0.824163285124996	-0.0232251672829447	0.824163285124996	0.00318974416391581	0.975658719279924	0.776992794483339	3.41724578300842e-20	0.729721188333083	7.27770024034275e-17	-0.0550412702001373	0.598259931400984
HECTD1	blue	-0.0766425473169171	0.462817315440149	0.0766425473169171	0.462817315440149	0.0786503427914209	0.451144168902008	0.791288959176002	2.30421555599106e-21	0.623733832797869	1.87648949431079e-11	0.184559234525218	0.0749520439548932
HERC2P2	blue	0.0436652330122348	0.676031091732181	-0.0436652330122348	0.676031091732181	-0.265665247044096	0.00965520217029546	-0.595341800715317	2.47392061763882e-10	-0.268144815653071	0.00897476903368721	-0.0476940949811117	0.648041765154001
HERC2P3	blue	0.140852655592141	0.175702351826825	-0.140852655592141	0.175702351826825	-0.341017452649731	0.000769698483835112	-0.391634025284607	9.48706696977989e-05	-0.0416104178469848	0.690480803056271	-0.148024076091877	0.154504063058676
HERC6	blue	-0.0968918218768828	0.35287863109854	0.0968918218768828	0.35287863109854	0.20028743115713	0.0529243812341685	0.641041981890302	3.4127217362864e-12	0.359658568293682	0.000370461982006686	-0.180641145578078	0.0814539731583599
HIST1H4D	blue	0.130965362341995	0.208321570179772	-0.130965362341995	0.208321570179772	0.152308222573158	0.142787317338815	0.437013852793228	1.06338944715987e-05	0.362464627555723	0.000330551664505404	-0.354834944485316	0.000449562964044031
HLCS	blue	0.0180227341093637	0.863112927776536	-0.0180227341093637	0.863112927776536	-0.0612744485375929	0.557418121621248	0.834497790635468	1.52129799532961e-25	0.692221458807844	1.10084991670408e-14	-0.122563157666509	0.239260379795454
HMCN1	blue	-0.00789835830726097	0.939773943042645	0.00789835830726097	0.939773943042645	0.173776768542259	0.0939232662113801	0.531224221295845	3.62000534205916e-08	0.316782494837967	0.00186608888289368	-0.350074617509812	0.000542556505148537
HNRNPA2B1	blue	-0.262459159762778	0.0106017875862561	0.262459159762778	0.0106017875862561	0.551072416560984	8.6460113493181e-09	0.733988700269348	3.89795863928717e-17	0.215162244050383	0.0372855953050931	0.230612300060348	0.0253395587784935
HNRNPH1	blue	-0.283967658988591	0.00554272621742991	0.283967658988591	0.00554272621742991	0.488525091599775	5.87492089731157e-07	0.725690235444776	1.29850461581235e-16	0.234951896277948	0.0226389521629404	0.334199319079177	0.000994693027575897
HOOK1	blue	-0.321561045010459	0.00157597236385842	0.321561045010459	0.00157597236385842	0.225882927962825	0.02859028720439	0.659324725551674	4.9941445293592e-13	0.309225616779652	0.00242428755113788	0.296875548371209	0.00366535028099476
HPRT1	blue	0.0590769408030766	0.571663766268695	-0.0590769408030766	0.571663766268695	-0.0397298178966245	0.703803522958472	0.533137214762781	3.16594552941384e-08	0.502544609789005	2.4529416270733e-07	-0.372161962423884	0.000221128633198733
HPS3	blue	-0.0979178140404183	0.347779549863625	0.0979178140404183	0.347779549863625	0.146058308834911	0.160114675739099	0.491279718561921	4.96364158362292e-07	0.271389798323011	0.00814812395857105	-0.287112617264394	0.00502003569252499
HPS5	blue	-0.0136422922853241	0.896168273870741	0.0136422922853241	0.896168273870741	0.197763047496545	0.056050170263514	0.574532352183421	1.40429510271067e-09	0.143609187088685	0.167315082391295	0.331181853068885	0.00111218503705302
HSD17B12	blue	0.0682071209493116	0.513623587271983	-0.0682071209493116	0.513623587271983	0.0167245401779783	0.872887344773176	0.826161148959707	1.19462344775886e-24	0.660355940697121	4.46335898397559e-13	-0.187727337476247	0.0700052999843009
HSDL2	blue	0.316671134176944	0.00187339082575271	-0.316671134176944	0.00187339082575271	-0.210579048758906	0.0416273247677562	0.72915369928894	7.90069896576748e-17	0.756148313666642	1.24297764347529e-18	-0.19848333133128	0.055143246937109
HSP90AA1	blue	-0.0679189590788564	0.515408201296732	0.0679189590788564	0.515408201296732	0.38678143801495	0.000117727934548128	0.57094046448129	1.87215928071903e-09	0.0780830004693618	0.454425930804989	0.37349908407691	0.000208996078559415
HTRA1	blue	-0.394554395746181	8.31778542763078e-05	0.394554395746181	8.31778542763078e-05	0.554257186957984	6.81110816722551e-09	0.601209869104275	1.48212450905231e-10	0.0368376706928651	0.724466737370725	0.644637763740902	2.36257020374474e-12
IARS2	blue	0.157305733120371	0.129981876453691	-0.157305733120371	0.129981876453691	0.0383200206312352	0.713850183680896	0.689769571871473	1.4885240079405e-14	0.558335595437428	4.99981678124487e-09	-0.0211169123338161	0.839901704188184
IFI30	blue	-0.0710301454743806	0.496309108430292	0.0710301454743806	0.496309108430292	0.525573743120499	5.35236814665823e-08	0.567298343808545	2.49719395650714e-09	0.00419553684576103	0.967986973722981	0.328817532179436	0.00121291399263012
IGBP1	blue	-0.0654194396165913	0.531019716238094	0.0654194396165913	0.531019716238094	0.381955946796034	0.000145434990407045	0.421188318548027	2.36469602667339e-05	0.00127353543919892	0.990280267348025	-0.235604479425177	0.0222549231526257
INTS12	blue	-0.108469153188843	0.298037731538904	0.108469153188843	0.298037731538904	0.127454892307907	0.220881732001871	0.493364188809854	4.36496241875551e-07	0.242381282017255	0.0185853887906374	-0.0936172834826946	0.369461773206081
INTS8	blue	-0.0894334845945593	0.391330119162215	0.0894334845945593	0.391330119162215	0.283946087378194	0.00554647222957829	0.669807193999809	1.56088156495679e-13	0.326834173951814	0.00130372855782608	-0.11221304926072	0.281572151178413
IPMK	blue	-0.0380476012415881	0.715797232496878	0.0380476012415881	0.715797232496878	-0.100218494481476	0.336513948997363	0.44693101283383	6.31222708081858e-06	0.447077280349635	6.2630880123505e-06	-0.0668466286672322	0.522076949316082
IRF6	blue	0.0695732117939288	0.505206507696004	-0.0695732117939288	0.505206507696004	0.0367922705869887	0.724792727879493	0.523201214803776	6.29417940532251e-08	0.366498726545426	0.000280074833151996	-0.033218262675412	0.750605129113264
ITFG1	blue	0.09457484651084	0.364563838449634	-0.09457484651084	0.364563838449634	-0.0438331492153901	0.674855368897745	0.731937262387574	5.27024037100964e-17	0.600930273503819	1.51910792728393e-10	-0.156977053093261	0.130796166972535
KAT2B	blue	0.128718357809434	0.216301061884344	-0.128718357809434	0.216301061884344	-0.0244107973231966	0.815342425543457	0.828911174221397	6.12821787296902e-25	0.721487398758565	2.34919527736353e-16	-0.339688764813732	0.000809508707734717
KCNQ3	blue	-0.122043171793334	0.241274604623025	0.122043171793334	0.241274604623025	-0.0578638636257093	0.579599953362771	-0.663511557439602	3.15602479450452e-13	-0.563084348741895	3.46996738693459e-09	0.227730550957641	0.027280565865459
KIAA0020	blue	-0.0315954888912824	0.762418469561013	0.0315954888912824	0.762418469561013	-0.0663534603365287	0.52515850902832	-0.767347213652372	1.88838535893012e-19	-0.605293133232653	1.03127882848558e-10	-0.076214195868479	0.465328978094574
KIAA0564	blue	-0.00583038704098308	0.955523579085593	0.00583038704098308	0.955523579085593	0.0169335247188084	0.871312520172902	0.81223334401864	2.95891403633584e-23	0.689442236477417	1.54935462103488e-14	-0.237209782278456	0.021333877888768
KIAA0947	blue	-0.221083589366562	0.032243515763758	0.221083589366562	0.032243515763758	0.388702010701055	0.000108130910776572	0.650485369827379	1.2855300425156e-12	0.247585943789215	0.01613258020905	0.218024725607914	0.0347713182452094
KIAA1279	blue	-0.232732253685053	0.0239878403611005	0.232732253685053	0.0239878403611005	0.461194531700055	2.89547588571792e-06	0.660890991984515	4.20985258905368e-13	0.125115322032876	0.229543517113466	0.0863258968890814	0.408062472376641
KIAA1468	blue	-0.216714205581905	0.0359041646900631	0.216714205581905	0.0359041646900631	0.405276351259207	5.07757660157601e-05	0.739224864958558	1.78214145247147e-17	0.306965056552851	0.00261828681288009	0.121411117178834	0.243738712464148
KIAA1671	blue	0.0661666184810509	0.526328376130625	-0.0661666184810509	0.526328376130625	0.0373486214832742	0.720801311449592	0.807961003867172	7.51037666867937e-23	0.593632271723186	2.86659723736089e-10	0.0710741570110077	0.4960416180407
KPNA2	blue	-0.379326030084963	0.000162966693811597	0.379326030084963	0.000162966693811597	0.65461230851353	8.29971679973219e-13	0.675495753087254	8.14010208472437e-14	-0.0336170458969873	0.747710762264255	0.218963997181254	0.0339779880931384
KRT3	blue	0.0660323067833793	0.527170146063322	-0.0660323067833793	0.527170146063322	-0.33092604681321	0.00112270393008155	-0.478466463161351	1.07383254692563e-06	-0.198445737743284	0.0551902822985619	0.163634301229774	0.115046913780551
KRT31	blue	0.192143833380742	0.0635525838256665	-0.192143833380742	0.0635525838256665	-0.371644994084016	0.000225991271627706	-0.530895475899098	3.70403897975274e-08	-0.133994940641157	0.197898501601685	-0.0591483228445374	0.571198358991882
KRT6B	blue	-0.0861561795399864	0.408988200771056	0.0861561795399864	0.408988200771056	-0.107392830145592	0.302886136350476	-0.767506143139818	1.83716655587631e-19	-0.566145252171943	2.73367153667411e-09	0.210087006408133	0.042117505506216
LDHA	blue	-0.0833792909262995	0.424308645500906	0.0833792909262995	0.424308645500906	0.252358535682867	0.0141345714633088	0.610927971331925	6.19886068128542e-11	0.210452284147233	0.041753153218584	0.521981078717613	6.83804132195813e-08
LEPREL1	blue	0.16711485150226	0.107419042228871	-0.16711485150226	0.107419042228871	-0.403348427001586	5.55572673879852e-05	-0.846716210210278	5.97800427520736e-27	-0.377069862826383	0.000179544471583754	-0.0565610960943396	0.588179089952709
LIFR	blue	0.115400697932911	0.268040553292049	-0.115400697932911	0.268040553292049	0.0561625833801348	0.590814904328282	0.549196117723464	9.93905130964888e-09	0.534024789415901	2.97423207757009e-08	-0.375785482972308	0.000189664925609616
LIMS3	blue	-0.159137790079257	0.125513769629981	0.159137790079257	0.125513769629981	-0.0468903381409386	0.653588267494924	-0.753632909503091	1.87172519428976e-18	-0.517527649834039	9.22806161766457e-08	0.19072089552448	0.0655765648663346
LIN7C	blue	0.135029346527369	0.194427125442909	-0.135029346527369	0.194427125442909	-0.151331675879227	0.145397180961217	0.523192356836295	6.29797492669862e-08	0.504769805169446	2.12769745744254e-07	-0.455164563881811	4.04265830709814e-06
LIPA	blue	0.146871748720128	0.157774889093194	-0.146871748720128	0.157774889093194	0.155003147423436	0.135768526397179	0.556254309101224	5.85729235171808e-09	0.355451874466968	0.000438646649793128	-0.0671092234433185	0.520439866064705
LMBRD1	blue	0.137514569018695	0.186267037661607	-0.137514569018695	0.186267037661607	-0.150354703752792	0.14804397348901	0.524172720404525	5.89087102241526e-08	0.559883974290116	4.44125041433661e-09	-0.172579433574864	0.0962448800595651
LOC100128554	blue	-0.0699649617936484	0.50280602136281	0.0699649617936484	0.50280602136281	-0.115837954819943	0.266219268620348	-0.689470633884221	1.5439835407038e-14	-0.55286198483892	7.56373185205711e-09	0.00687151128296831	0.947591877509387
LOC100287225	blue	-0.0795343914297865	0.44605683043412	0.0795343914297865	0.44605683043412	-0.125818948810689	0.226913858296117	-0.595062243852582	2.5343940313642e-10	-0.498650276982039	3.13874029565277e-07	0.216622153581604	0.0359848869780845
LPGAT1	blue	-0.0458839955095699	0.660559354536551	0.0458839955095699	0.660559354536551	0.231137661088794	0.0249986773643973	0.782747427800754	1.18273791548982e-20	0.40545974936716	5.03414818430345e-05	0.061031242108853	0.558986339913681
LPHN2	blue	-0.334076397791481	0.000999249278609013	0.334076397791481	0.000999249278609013	0.492432804078472	4.62346616861022e-07	0.807163282281997	8.91403805340708e-23	0.297539189362243	0.00358642061650032	0.159678237586026	0.124218448517479
LPIN1	blue	-0.0962047767675731	0.356319045154479	0.0962047767675731	0.356319045154479	-0.0996640290502112	0.339207615726293	0.494765649310681	4.00168154181348e-07	0.391933833460597	9.36034941124203e-05	0.019836750042437	0.84948952907236
LRRC40	blue	-0.035809464273909	0.731861601779421	0.035809464273909	0.731861601779421	0.164099322787353	0.114004185784746	0.747740131092356	4.7917590863866e-18	0.475863045766921	1.25136378404822e-06	-0.249368270182206	0.0153595554417782
LSP1	blue	0.13015384131531	0.211178843135749	-0.13015384131531	0.211178843135749	0.10630060656658	0.30785860475199	-0.686666133022984	2.17151033529141e-14	-0.536908408950728	2.42491439675252e-08	-0.0991206257420229	0.341860703153626
LY6D	blue	0.119161270908853	0.252650744937375	-0.119161270908853	0.252650744937375	-0.304784717502622	0.00281851105008223	-0.814487901884901	1.79257618293976e-23	-0.438592929198638	9.79712768658326e-06	-0.0266855592193599	0.798483821208364
LY86	blue	0.227363290510529	0.0275367713013631	-0.227363290510529	0.0275367713013631	-0.189843546453599	0.0668503384993117	-0.394045725695837	8.51130172279451e-05	-0.219150179873324	0.0338225550783468	-0.305219029240896	0.00277756398826777
LYPLA1	blue	-0.029758395819731	0.775857862228297	0.029758395819731	0.775857862228297	0.0259815773746811	0.803691658998862	0.854235319605006	7.06614349078377e-28	0.683420397421255	3.20721233529658e-14	-0.0247969785444	0.812474217451503
LYRM1	blue	0.160387135703371	0.122534974748046	-0.160387135703371	0.122534974748046	-0.109429545722844	0.293754837730268	0.7790189055761	2.36056112964272e-20	0.702338185770494	3.06949160080327e-15	-0.371728065083727	0.000225203302039403
M6PR	blue	0.113639504006826	0.275461502494902	-0.113639504006826	0.275461502494902	0.244674570453325	0.0174676666166871	0.50642438964238	1.91288576086467e-07	0.305463869115659	0.00275471668102062	0.0351362879471788	0.736716440220428
MAGED1	blue	0.119421777013529	0.251607552611858	-0.119421777013529	0.251607552611858	0.0419459378889566	0.688113623226529	0.722271593625446	2.10491675348961e-16	0.565071593393063	2.97302303558083e-09	-0.149517859925004	0.150339783933557
MAK16	blue	-0.32156733393531	0.00157561910227533	0.32156733393531	0.00157561910227533	0.489077915497171	5.68018565080385e-07	0.692466457189181	1.06798247827001e-14	0.124791055462669	0.230762546822098	0.18185446169865	0.0793941027882622
MAN2A1	blue	-0.0620697630229308	0.552304617805648	0.0620697630229308	0.552304617805648	-0.23615602158805	0.0219347119496862	0.442463023671473	8.00037018426084e-06	0.497223856258056	3.43274387032775e-07	0.0163605361678418	0.875631514420027
MAPK6	blue	-0.304679928243869	0.00282847144428845	0.304679928243869	0.00282847144428845	0.362598739299214	0.000328747169376023	0.718994087096829	3.32243330809129e-16	0.223985768331078	0.029990161928691	0.334648549712131	0.000978202091723969
MATN2	blue	0.0357175064114935	0.732524169634681	-0.0357175064114935	0.732524169634681	0.0964264691345861	0.355206643686246	0.566016524747145	2.76136390600878e-09	0.449069478502603	5.62864434860259e-06	-0.296061421399633	0.00376429743019349
MBD4	blue	-0.214132729526651	0.0382263197502829	0.214132729526651	0.0382263197502829	0.343985378179763	0.000687149544985945	0.786021197432908	6.37465963767263e-21	0.278318361331692	0.00660398916245097	0.118129053569039	0.256813365443349
MBNL3	blue	0.0855135210129015	0.412504724612836	-0.0855135210129015	0.412504724612836	-0.12015610946656	0.248682850892864	0.780126570074794	1.92515103199219e-20	0.77393083526961	5.93350180189668e-20	-0.372711844121598	0.000216062565914246
MDFIC	blue	-0.0602405706187893	0.564099176234346	0.0602405706187893	0.564099176234346	0.507132002860755	1.82745706043421e-07	0.63718646634113	5.03540292785659e-12	0.202121088446627	0.0507448922666922	-0.137671045813164	0.185761715722391
MDH1	blue	-0.0199343044928656	0.848758101506851	0.0199343044928656	0.848758101506851	0.137734551899112	0.185556915541962	0.836360118097567	9.45087455092953e-26	0.510101967526711	1.5068732001361e-07	-0.0416283924023956	0.690353912201065
MDM2	blue	-0.132978172624852	0.201353933075443	0.132978172624852	0.201353933075443	0.24952386231415	0.0152936205094164	0.800119522555032	3.91246456789694e-22	0.445395512216999	6.85045066893825e-06	0.12674320146939	0.223491866331524
MEGF9	blue	0.0941444891081942	0.366760158397452	-0.0941444891081942	0.366760158397452	-0.0270742319249609	0.79561230020178	0.839641418925813	4.02556733392131e-26	0.692866891674339	1.01629622822774e-14	-0.133150468707448	0.200765368478683
MEIS3	blue	0.111958432684591	0.282672319557712	-0.111958432684591	0.282672319557712	-0.251450133909354	0.0144974084992879	-0.850468124988341	2.09009263848921e-27	-0.496110146746448	3.68027326750946e-07	0.115182666479353	0.268951847962708
METTL14	blue	-0.0743191925267323	0.476529341531334	0.0743191925267323	0.476529341531334	0.188991764008894	0.068106090164545	0.654218863954779	8.65576616693397e-13	0.417005645584133	2.90163867318015e-05	0.152965448063922	0.141050866718765
METTL2A	blue	0.353232960937251	0.000479084126536805	-0.353232960937251	0.000479084126536805	-0.428787473427687	1.61911458964229e-05	-0.672014806219756	1.21446219054892e-13	-0.202086418166235	0.0507854046784799	-0.17185406753633	0.0976731741077034
MINPP1	blue	0.0358207900073102	0.731780012047174	-0.0358207900073102	0.731780012047174	-0.025730607332758	0.805550344327127	0.678835762530934	5.5166903268792e-14	0.534575347263919	2.86093415569803e-08	-0.230013190462211	0.0257331128151176
MIOS	blue	-0.0568957578193586	0.585969732789283	0.0568957578193586	0.585969732789283	-0.0310897650412885	0.766111296497069	0.601023423875511	1.50668908570267e-10	0.469420917740534	1.81749777129936e-06	-0.0923511366600547	0.375999554764613
MOCOS	blue	0.201431610168186	0.0515555688758437	-0.201431610168186	0.0515555688758437	-0.292804480533095	0.00418444905693446	0.61604771389319	3.86937442978148e-11	0.637100448046646	5.07897639939987e-12	0.0987423866759018	0.343715086530257
MPHOSPH10	blue	-0.0617769234441844	0.554184804086925	0.0617769234441844	0.554184804086925	0.191674571002352	0.0642143742805287	0.708446682529736	1.38286353435288e-15	0.359849563037253	0.000367610964525859	0.0873469986106029	0.402518811755278
MRI1	blue	-0.315776063136131	0.00193302486660677	0.315776063136131	0.00193302486660677	0.281727983377301	0.00594385966877853	0.568314649865829	2.30512328711788e-09	0.299768421536244	0.00333230022248019	0.283019190431403	0.00570956988312489
MRPL39	blue	0.254834360113854	0.0131854040479248	-0.254834360113854	0.0131854040479248	-0.117735059013239	0.258414505508874	0.48989196717092	5.4045381356903e-07	0.412126541165132	3.6713925987547e-05	-0.414683992857417	3.24687043886663e-05
MRPL40	blue	0.268504486989684	0.00887965172460787	-0.268504486989684	0.00887965172460787	-0.253206149453597	0.0138031490708656	0.637568098775763	4.8463896243357e-12	0.695987082392913	6.88567669185531e-15	-0.173463211176074	0.0945269363624403
MRPL42	blue	0.0832213051850042	0.425190079101566	-0.0832213051850042	0.425190079101566	-0.00599186916633637	0.954293040082678	0.64600307639933	2.05203725060193e-12	0.476667310061258	1.19375368515348e-06	-0.343182862959224	0.000708632661854962
MTCH2	blue	0.235673344790338	0.0222147245161132	-0.235673344790338	0.0222147245161132	-0.136057790223214	0.191019541753903	0.715649136065122	5.25881775854292e-16	0.690461239164572	1.36749088413321e-14	-0.148215931313151	0.153964447807567
MTIF2	blue	-0.0176362917197011	0.86602046143534	0.0176362917197011	0.86602046143534	0.0523009591440718	0.616628159352207	0.620346915727247	2.58759990373045e-11	0.344688907934756	0.000668807771671894	-0.128142485732085	0.21838046329424
MTO1	blue	0.092134186998447	0.377126787227613	-0.092134186998447	0.377126787227613	-0.0927791263202962	0.37378180252844	0.798827995995455	5.09871198088015e-22	0.727407364961065	1.01595935326401e-16	0.00230071411901095	0.982441717736078
MTUS2	blue	-0.0256896130962735	0.805854050835028	0.0256896130962735	0.805854050835028	-0.295173518579993	0.00387492705790304	-0.621539714754092	2.31175495834557e-11	-0.321736390051331	0.00156614970939695	0.0826940624974637	0.428139271383418
MYBL2	blue	0.15123031953364	0.145670104893898	-0.15123031953364	0.145670104893898	-0.376997311550881	0.000180102570898774	-0.875731992905724	7.61179274480823e-31	-0.413797358172588	3.38856045628792e-05	-0.106541916526567	0.306755467936052
MYBPH	blue	0.118033758224152	0.257200010207285	-0.118033758224152	0.257200010207285	-0.128081294067381	0.218602246191631	-0.569748400753009	2.05806242461815e-09	-0.402138574384141	5.87686620478327e-05	0.124755279042012	0.230897319368974
MYD88	blue	0.0480237506827558	0.645772424994863	-0.0480237506827558	0.645772424994863	0.102818702091709	0.324062995326785	0.83968207571298	3.98274509014964e-26	0.615335936527919	4.13348442852966e-11	0.0464744654154001	0.656465520295008
MYLK	blue	-0.10780069515336	0.301042832325395	0.10780069515336	0.301042832325395	0.336421084201218	0.000915534626850114	0.776352857806848	3.83770160942203e-20	0.488535101800977	5.87133916339579e-07	-0.0735196351129498	0.481298307992718
MYO18B	blue	0.239075214873735	0.0203047810665251	-0.239075214873735	0.0203047810665251	-0.344577047846987	0.000671693827079321	-0.689991285241824	1.44864084440459e-14	-0.283086328343952	0.00569761490449333	-0.0769355255021971	0.461103712917844
NAA20	blue	0.251636237944667	0.014422423163988	-0.251636237944667	0.014422423163988	-0.0142746356335453	0.891384198517112	0.652911240503673	9.94812993213784e-13	0.48276027165401	8.320369097385e-07	-0.186714994209214	0.071556494188741
NAE1	blue	0.0630477985428634	0.546047520514602	-0.0630477985428634	0.546047520514602	0.141100272151521	0.174936557194106	0.760391214737816	6.16124891425045e-19	0.509277618602796	1.59003980834975e-07	-0.126746496453303	0.223479732154351
NCAPD3	blue	-0.0902544934153139	0.386978917331236	0.0902544934153139	0.386978917331236	0.117614880339446	0.25890424697453	0.723587512880972	1.74924955539943e-16	0.466923210361973	2.09621793148813e-06	-0.182746750437529	0.0779059982482851
NCKAP1	blue	-0.0321868914763136	0.75810675492562	0.0321868914763136	0.75810675492562	0.33029361419337	0.00114909930770963	0.852879893354699	1.04749277485249e-27	0.446759762461227	6.37022019400794e-06	-0.0832232692524484	0.425179114729296
NDC80	blue	0.0659355154596892	0.527777183663944	-0.0659355154596892	0.527777183663944	-0.170419623752883	0.100546696933049	-0.487139368393471	6.3912402057782e-07	-0.339005123602145	0.00083071600599421	-0.0401233166375504	0.701008292481804
NDEL1	blue	-0.155743867119867	0.13388605442062	0.155743867119867	0.13388605442062	0.209106952991337	0.043108169539695	0.765132551199916	2.7639024931554e-19	0.479908880194648	9.86019366261985e-07	0.0579101430311972	0.579296253868087
NDUFB2	blue	0.247759255913843	0.0160559638855283	-0.247759255913843	0.0160559638855283	-0.0396521146728995	0.704355957334011	0.678746898788848	5.57445457724222e-14	0.5844328674105	6.24200091270828e-10	-0.130095428894862	0.211385576643051
NDUFC1	blue	0.190013916851144	0.0666014320250399	-0.190013916851144	0.0666014320250399	-0.134330137065261	0.19676876157899	0.748018803337695	4.58609157481312e-18	0.703950981077322	2.49167799640479e-15	-0.293525450111447	0.00408799568474616
NDUFS2	blue	0.102959847799897	0.323395681960385	-0.102959847799897	0.323395681960385	-0.132392439114078	0.203364057485247	0.626803833191103	1.39762163445801e-11	0.577592284014543	1.09616579684369e-09	0.00223990362488825	0.982905732334938
NDUFS4	blue	0.2441347897854	0.017725395902716	-0.2441347897854	0.017725395902716	-0.238122016318918	0.0208251787429566	0.335238978341843	0.000956906580314633	0.411151820766786	3.84641782240693e-05	-0.526286356650013	5.09679652407955e-08
NFKB1	blue	-0.153543446403438	0.139536978288136	0.153543446403438	0.139536978288136	0.52355903633105	6.14266669738874e-08	0.752699404624941	2.17609085355318e-18	0.218922331053324	0.0340128548239568	0.124139268831106	0.233226509939222
NFKBIZ	blue	-0.125931609149928	0.226494784231774	0.125931609149928	0.226494784231774	0.117451104689066	0.259572668751014	0.769569625229927	1.28301440030213e-19	0.483428068423206	7.99420983805279e-07	0.142350059224846	0.171108752015024
NKIRAS1	blue	-0.201005721947672	0.0520616258414547	0.201005721947672	0.0520616258414547	0.16232444722319	0.11802370601772	0.649398412222854	1.44093795726681e-12	0.372834598560275	0.000214946360805795	0.220797162210949	0.0324734482918821
NLGN3	blue	0.223053307871037	0.0306991754818109	-0.223053307871037	0.0306991754818109	-0.399454989317666	6.65187709168008e-05	-0.779920115933593	1.99989993179661e-20	-0.271424054380772	0.00813976747129667	-0.0905680107060257	0.385325020299009
NNT	blue	-0.0548374074174997	0.599617977601392	0.0548374074174997	0.599617977601392	0.159012664824142	0.125815135123407	0.847277454494206	5.11759478199055e-27	0.61477055451041	4.35554817670946e-11	0.00845490241269625	0.935539012578725
NOTCH2NL	blue	-0.226016774192335	0.0284936506858783	0.226016774192335	0.0284936506858783	0.374708346586698	0.000198556180505433	0.60995882080807	6.77085498533529e-11	0.318309993403532	0.00176849301288849	-0.0726318952889602	0.486623030050101
NR1H3	blue	0.150172971996876	0.148540286049533	-0.150172971996876	0.148540286049533	-0.199959178434029	0.0533225468508425	0.754706740293031	1.57256908665001e-18	0.75378516250464	1.82617391639036e-18	-0.138355105896326	0.18356433403208
NRAS	blue	0.0581507963013695	0.577718199735802	-0.0581507963013695	0.577718199735802	0.242688167128187	0.0184323374178487	0.756738469225116	1.12834495507361e-18	0.392935384333912	8.94833871056817e-05	-0.223263342095416	0.0305382488914361
NRIP1	blue	0.0919176667477297	0.378253829540718	-0.0919176667477297	0.378253829540718	-0.0285442464490703	0.784776711815054	0.754245680411825	1.69484802305111e-18	0.666223068704162	2.33533789678896e-13	-0.409432836009314	4.17420322095973e-05
NSUN6	blue	-0.257358989302058	0.0122750938267261	0.257358989302058	0.0122750938267261	0.00367563931187369	0.971952204452683	0.527516601163451	4.68272577861554e-08	0.420693494814018	2.42298195412128e-05	0.407720827316235	4.52641547894974e-05
NTRK1	blue	-0.0292203924837736	0.779806394585713	0.0292203924837736	0.779806394585713	-0.207998345915377	0.044252048242507	-0.774212657453989	5.64172633423048e-20	-0.511987607351217	1.33191378985135e-07	0.0736817556291071	0.480329278469624
NUDT18	blue	0.17161901492636	0.0981395654494794	-0.17161901492636	0.0981395654494794	-0.225706302070902	0.0287182352854842	-0.421288681349006	2.35303534726843e-05	-0.127277271879956	0.221531134878913	0.0260319399415737	0.803318804726253
NUDT7	blue	-0.0100713720790513	0.923249343429141	0.0100713720790513	0.923249343429141	-0.231894093774234	0.0245147287938638	0.380199858488317	0.000156935566517409	0.446802957379933	6.3555453491603e-06	-0.364571387731891	0.000303231257372835
OCLN	blue	-0.395740027706942	7.88249138747337e-05	0.395740027706942	7.88249138747337e-05	0.413399675760007	3.45397087145071e-05	0.746561250737546	5.76525495776519e-18	0.297561521501966	0.00358379120833886	0.219698225145798	0.0333684909500226
OMA1	blue	-0.0498572923313222	0.633209966153129	0.0498572923313222	0.633209966153129	0.105887107879468	0.309754889630285	0.76840637145006	1.57153957500792e-19	0.544123941000858	1.44252261868211e-08	0.0123567892487085	0.905905190472773
OPHN1	blue	0.197166630122013	0.0568103450287986	-0.197166630122013	0.0568103450287986	-0.399681765367122	6.58287724580375e-05	-0.920468452297308	2.60358770034619e-39	-0.442012816923773	8.19221032751091e-06	-0.0351969143962437	0.736278785034232
OPN3	blue	-0.364451452736819	0.000304728946725278	0.364451452736819	0.000304728946725278	0.411665427958148	3.7532440987442e-05	0.685651672230457	2.45432895454131e-14	0.149210030850196	0.151190970323113	0.237125276108718	0.021381536139489
OSBPL5	blue	-0.106641018036201	0.306303177180546	0.106641018036201	0.306303177180546	-0.0823914858336331	0.429837043183971	-0.845946599474367	7.39035184645456e-27	-0.616792073672622	3.61056770218346e-11	0.0986665430559872	0.344087682204753
OSBPL9	blue	-0.0757977038580211	0.467778230386617	0.0757977038580211	0.467778230386617	0.258555386182245	0.0118631771701475	0.860583810482267	1.05862372538853e-28	0.516839397630223	9.66191525289709e-08	0.0179184234501232	0.863897567286605
PABPC1L	blue	-0.394221133641852	8.44410254963881e-05	0.394221133641852	8.44410254963881e-05	0.323488600468607	0.00147099447179728	0.496753428348588	3.53530755517015e-07	0.161438757118955	0.120069979347555	0.356560004141412	0.000419647821655519
PCCA	blue	-0.0384362715649282	0.713019866248256	0.0384362715649282	0.713019866248256	0.127884227990724	0.219317573384872	0.842339471335117	1.96683717542272e-26	0.548868371811887	1.01830952769352e-08	0.0208964771639423	0.84155103847435
PCDHA13	blue	0.189450574822233	0.0674273324896184	-0.189450574822233	0.0674273324896184	-0.435986975078663	1.12135706566398e-05	-0.815097543640112	1.56355895520493e-23	-0.26748530819822	0.00915150680719005	-0.180245469242014	0.0821348687740619
PCDHA8	blue	0.18157515310919	0.0798645599123985	-0.18157515310919	0.0798645599123985	-0.218949962907339	0.0339897287889303	-0.636402077528718	5.44644859679434e-12	-0.319099419404601	0.00171988499507178	-0.0901793053951875	0.38737618880372
PCGF1	blue	-0.00329051682143737	0.974889958231007	0.00329051682143737	0.974889958231007	0.0564075796581066	0.589193834348998	0.667920833168455	1.93091825083286e-13	0.486248371599769	6.74563280056644e-07	-0.0530480269294152	0.611596478853636
PCNA	blue	0.192513402388475	0.0630352989599302	-0.192513402388475	0.0630352989599302	0.103218847932631	0.322173465570859	0.647341775097073	1.78598775768951e-12	0.405267206048269	5.07975128888254e-05	-0.280616764415844	0.00615227152889459
PCOLCE	blue	0.436593503043296	1.08676960902241e-05	-0.436593503043296	1.08676960902241e-05	-0.556978152859059	5.54424731051322e-09	-0.674407700575382	9.22982981659413e-14	-0.0279282359185945	0.789312509230787	-0.230532005728504	0.0253920048580733
PDCD7	blue	-0.426381454044166	1.82721057749078e-05	0.426381454044166	1.82721057749078e-05	0.421348128450636	2.34615386652062e-05	0.523694049839333	6.08640585741477e-08	0.0573250161132078	0.583141429644482	0.159720661077115	0.124117205584595
PDHB	blue	0.309140144611337	0.00243138058592385	-0.309140144611337	0.00243138058592385	-0.155700577821092	0.133995520964986	0.644760444241925	2.33291123074033e-12	0.638638056203054	4.35221265311168e-12	-0.250450494904452	0.0149059973193333
PDIA5	blue	0.0760672211970676	0.466192486240081	-0.0760672211970676	0.466192486240081	-0.123444697063193	0.23587234712069	0.668673165753364	1.77416918821731e-13	0.715790291687676	5.15857639807367e-16	0.0830892562490743	0.425927612453666
PDK3	blue	0.0821916262441012	0.430960570714244	-0.0821916262441012	0.430960570714244	0.0463449512071113	0.657362602822965	0.653309817602426	9.53567098905791e-13	0.529449692921944	4.09619588467151e-08	-0.0867135600111929	0.40595256325409
PDLIM5	blue	-0.00662322958732432	0.949482952220997	0.00662322958732432	0.949482952220997	0.143166461483026	0.16864183530218	0.855738311665652	4.54535665304717e-28	0.667541226520486	2.01500508189706e-13	-0.248199751564107	0.0158626478248577
PDZD8	blue	-0.100662579396174	0.334366314419137	0.100662579396174	0.334366314419137	0.302265802043699	0.00306686704986524	0.782445456405866	1.25145398016419e-20	0.392575553336206	9.09438414573006e-05	0.216196419318754	0.03636020448263
PHACTR4	blue	-0.043060814347441	0.680269555140636	0.043060814347441	0.680269555140636	0.164445331652809	0.113233082638816	0.820444926260551	4.61170008262595e-24	0.573654992269017	1.50695967765626e-09	-0.0908220596556682	0.38398795794244
PI3	blue	0.227927382472846	0.0271440884239387	-0.227927382472846	0.0271440884239387	-0.315418880959314	0.00195729679234829	-0.514428817915104	1.13396750493311e-07	-0.172064484543257	0.0972571441656764	-0.111035769360425	0.286683022673108
PIK3AP1	blue	-0.128840682574793	0.21586117387501	0.128840682574793	0.21586117387501	0.276408587584426	0.00700138622170999	0.600403289748862	1.59123896649475e-10	0.187851076770946	0.0698175726832009	0.169560974572376	0.102298220246941
PIK3C3	blue	-0.00553396043872395	0.957782702093183	0.00553396043872395	0.957782702093183	0.206884080669887	0.0454270413241535	0.508404896648682	1.68283465685205e-07	0.250676731128334	0.0148126629099944	-0.314261571170738	0.00203784247923579
PION	blue	-0.0749074453369059	0.47303702637066	0.0749074453369059	0.47303702637066	0.118992423269846	0.253328473726314	0.652729015119193	1.014238605987e-12	0.499039086540998	3.06284691941049e-07	-0.130028783987323	0.211621622328253
PIR	blue	0.190506782247934	0.0658855938123772	-0.190506782247934	0.0658855938123772	-0.178901260170468	0.0844820057958912	0.619555968803826	2.78769631357329e-11	0.62694561683813	1.37862493558456e-11	-0.222968215540646	0.0307645761238559
PKP2	blue	0.0411113273220937	0.694007524300321	-0.0411113273220937	0.694007524300321	-0.155969842153589	0.13331573099299	0.736959988991221	2.50583081231425e-17	0.696266838390567	6.64786828249574e-15	-0.0356646079832823	0.73290539829469
PLCB3	blue	0.143877027898879	0.166516175133851	-0.143877027898879	0.166516175133851	-0.23627558704228	0.0218658177223209	-0.860674774471556	1.02952007269815e-28	-0.487285369514076	6.33487837646641e-07	-0.147635031467303	0.155602633001336
PLCG1	blue	-0.172316237867461	0.0967612176148507	0.172316237867461	0.0967612176148507	0.219691811615848	0.0333737748465984	-0.777002137949342	3.41145137350988e-20	-0.727873449021424	9.50191581772707e-17	0.190757732272598	0.0655235172052082
PLEKHA5	blue	-0.305567129295514	0.00274513165204546	0.305567129295514	0.00274513165204546	0.414661888062778	3.25033461153786e-05	0.813038335979315	2.47603028541279e-23	0.33264043460599	0.00105390098974042	0.0209801688365015	0.840924761874521
PLIN2	blue	-0.00417417912155734	0.968149853272311	0.00417417912155734	0.968149853272311	0.177564618000867	0.0868685511611746	0.506541598940618	1.89847779030323e-07	0.121700009267153	0.242610298051729	0.424611337878033	1.99602916029155e-05
PLOD2	blue	-0.244783746866129	0.0174159328693903	0.244783746866129	0.0174159328693903	0.509987505318196	1.51816849836713e-07	0.557953648537283	5.14760036801127e-09	-0.00535701727489384	0.959131379419928	0.454996358599785	4.0801010176751e-06
PLS3	blue	0.055169307684158	0.597407703442752	-0.055169307684158	0.597407703442752	0.170668630408046	0.100043180750857	0.888951063747524	5.86928418699564e-33	0.587334123520968	4.89644899459082e-10	-0.0859673522164556	0.410019608464545
PNMT	blue	0.0374972985576998	0.719735921122777	-0.0374972985576998	0.719735921122777	-0.408750241040395	4.31145116767641e-05	-0.719920030592384	2.9224062756704e-16	-0.316356610583014	0.00189415382734587	-0.0567483100218669	0.586942681350294
POLR3E	blue	-0.015908116641761	0.879044282468329	0.015908116641761	0.879044282468329	0.110216061490805	0.290277745120362	0.764084145501227	3.30526090782338e-19	0.554971870294504	6.45387001149806e-09	0.0910262930637812	0.382915103089661
POMP	blue	0.177763112934132	0.086510795946381	-0.177763112934132	0.086510795946381	0.0384440092478941	0.712964612028741	0.817683333073562	8.70705160317628e-24	0.588318987144138	4.50661674305807e-10	-0.187852489945172	0.0698154310787286
POP5	blue	-0.0238797516967993	0.819290527180817	0.0238797516967993	0.819290527180817	0.0886655909752977	0.395426142503944	0.809575028272919	5.29705941691717e-23	0.5094318091042	1.5741592558385e-07	-0.140248277631043	0.177581810750514
PPA1	blue	-0.146786748025484	0.158018187180933	0.146786748025484	0.158018187180933	0.394731426719138	8.25140140701703e-05	0.677059176191487	6.78922839622576e-14	0.162032246488471	0.118695802384827	0.342277056500921	0.000733617048942079
PPARGC1A	blue	-0.288408791380342	0.00481769306336657	0.288408791380342	0.00481769306336657	0.263315829980922	0.0103412295264366	0.427914201426395	1.69193160691788e-05	0.119250167431315	0.252294427619869	0.471941799804849	1.57195004134458e-06
PPIL3	blue	-0.191045731020833	0.0651099760784507	0.191045731020833	0.0651099760784507	0.300572919614246	0.00324463032482893	0.814220257034988	1.90313869981174e-23	0.422952114247672	2.16743612248422e-05	0.015301246255461	0.883625592983147
PPP2R1B	blue	-0.342875668550264	0.000717017342622822	0.342875668550264	0.000717017342622822	0.328347710609678	0.00123389093743828	0.564011909071985	3.22885436080958e-09	0.105742655997051	0.310419123648353	0.595746189632411	2.38888989735168e-10
PPP2R5A	blue	-0.0372433927325471	0.721555682155149	0.0372433927325471	0.721555682155149	0.0607582394801189	0.560749193365119	0.828056643797717	7.55031165172744e-25	0.571453372590497	1.79722110544113e-09	0.0854165106610417	0.413037076584341
PRDX1	blue	0.117259503340265	0.260356146933044	-0.117259503340265	0.260356146933044	-0.0856132164705955	0.411958054920805	0.509167366836197	1.60148825549761e-07	0.43248326383801	1.34225742365744e-05	0.145567924530852	0.161537632569949
PRDX3	blue	0.245126358144812	0.0172544420093023	-0.245126358144812	0.0172544420093023	-0.107552109329019	0.302165413865444	0.77216062718808	8.13108163440529e-20	0.747457404882272	5.009553405835e-18	-0.261976922743187	0.0107509726288081
PRDX4	blue	0.141559653761154	0.173522338843776	-0.141559653761154	0.173522338843776	-0.160831623354331	0.121488394702091	0.48066542781987	9.42723655948114e-07	0.480101653051754	9.74812066409057e-07	0.106492214289889	0.306982468430912
PRELID1	blue	0.286440043655598	0.00512797899609792	-0.286440043655598	0.00512797899609792	-0.171975042421531	0.0974338157568305	0.609198254745868	7.25495024032943e-11	0.586517312795807	5.2441166186392e-10	-0.127461392401894	0.220857992321098
PRIM1	blue	0.114493027451247	0.27184805854856	-0.114493027451247	0.27184805854856	0.064481300524918	0.536939442122262	0.477998539781503	1.10387461547444e-06	0.357795696761503	0.000399355116316148	-0.359097772636412	0.00037895098529847
PRKAA1	blue	-0.238316817216762	0.0207179075809553	0.238316817216762	0.0207179075809553	0.319467344515922	0.00169764598198901	0.793053621516851	1.62790519958982e-21	0.354925371694003	0.000447947449548982	0.286957691919122	0.0050447193938788
PRKCI	blue	-0.25657104822653	0.0125531378571207	0.25657104822653	0.0125531378571207	0.418258127330849	2.72995561480815e-05	0.49112654468971	5.0105764460872e-07	0.0228443263637793	0.827001366456072	-0.190675175847234	0.0656424530354056
PRKRA	blue	-0.0251559000759694	0.80981068593835	0.0251559000759694	0.80981068593835	0.199639641452176	0.0537125009126116	0.783541079532223	1.01915612414224e-20	0.48726730609165	6.34182590301822e-07	0.0854099012470376	0.41307336082518
PROX1	blue	0.0272554370601367	0.794274480891054	-0.0272554370601367	0.794274480891054	0.0361530537955679	0.729387739562737	0.823792480321651	2.10319764462886e-24	0.70185734522052	3.26552926845235e-15	0.0486613132761801	0.641392667006427
PRPF18	blue	-0.0666812463438313	0.523109319939698	0.0666812463438313	0.523109319939698	0.0896146853023247	0.390367283672967	0.703809839030189	2.53771393083289e-15	0.479150897472939	1.03128025315819e-06	0.0260091011817068	0.803487883771144
PRPF39	blue	-0.122214138607353	0.240611053550527	0.122214138607353	0.240611053550527	0.287155399688325	0.00501323827354419	0.513038599330465	1.24296880764799e-07	0.17106532370508	0.0992451147646171	-0.101596446300052	0.329878475130931
PSMA3	blue	0.175675319804928	0.0903328063740746	-0.175675319804928	0.0903328063740746	-0.0819940800567724	0.432072737896673	0.733261825873144	4.33899478295449e-17	0.6042490660723	1.13204204020062e-10	-0.28574045411053	0.00524244256259447
PSMA5	blue	0.120348042022327	0.247922291946831	-0.120348042022327	0.247922291946831	-0.0267583090159574	0.797946139141118	0.685343078742502	2.54720828886007e-14	0.517636988726998	9.16086835847284e-08	-0.090993348411639	0.383088041743017
PSMC2	blue	-0.0363800118883151	0.727755146127969	0.0363800118883151	0.727755146127969	0.0395202838482659	0.705293565076987	0.759384463340352	7.28715817126867e-19	0.485841683799227	6.91350975606687e-07	-0.10544096094317	0.311809390461537
PSMD5	blue	-0.0551050670862356	0.597835226262328	0.0551050670862356	0.597835226262328	0.284282468483687	0.00548831299322397	0.772637744070239	7.471166297376e-20	0.419670163790545	2.54781132672898e-05	-0.0776942871968399	0.456682040019793
PSMG1	blue	0.0422594343045666	0.685904537962545	-0.0422594343045666	0.685904537962545	0.119917831705717	0.249629290021158	0.811812446648373	3.24669506275381e-23	0.500159922525344	2.85369644177062e-07	-0.130871382417686	0.208651044243232
PTN	blue	0.116353490450381	0.264082717973943	-0.116353490450381	0.264082717973943	-0.240190911182668	0.0197098781305479	-0.682929056919484	3.40076462864614e-14	-0.275647006981869	0.00716565965343592	-0.107954359707359	0.300350271355663
PTPLA	blue	0.27170245056009	0.00807213432057794	-0.27170245056009	0.00807213432057794	-0.391099902570568	9.71677569741511e-05	-0.806389677551858	1.05173828583047e-22	-0.351188780714902	0.000519335029078531	-0.187825502966629	0.0698563378442931
PTPRK	blue	-0.0222296791567945	0.831586482305192	0.0222296791567945	0.831586482305192	0.174497480387321	0.0925472567529535	0.8167522851522	1.07615802446486e-23	0.557489777729507	5.33270519633805e-09	-0.200696322500515	0.0524318233049899
PTPRS	blue	0.00098578417897414	0.992476336492829	-0.00098578417897414	0.992476336492829	0.0243203311154721	0.816014680984459	-0.733068023030243	4.46452658631348e-17	-0.472754574526152	1.49971201456412e-06	0.0103216622992697	0.921347977828512
PTS	blue	-0.105827337255554	0.310029621195329	0.105827337255554	0.310029621195329	0.214669345337075	0.0377335372299683	0.80176231602411	2.78573700239578e-22	0.375891327614777	0.000188811384972474	0.129640923055833	0.212999083457533
PYGL	blue	0.202652016759962	0.0501278185331561	-0.202652016759962	0.0501278185331561	-0.177320103884169	0.0873108622353623	0.70702383741958	1.66813063252915e-15	0.757453953362639	1.00308128451086e-18	-0.100731451039136	0.334034025119574
QRICH2	blue	0.0755089882045929	0.469480186601023	-0.0755089882045929	0.469480186601023	-0.475079985853122	1.30997443416012e-06	-0.559884482474742	4.44107729570006e-09	-0.137559026931602	0.186123364970743	-0.0762644153031463	0.465034128565233
RAB27A	blue	-0.21226417824529	0.0399844265505504	0.21226417824529	0.0399844265505504	0.250704953558678	0.0148010552753805	0.763061240501679	3.93199437420095e-19	0.311737860210554	0.00222394898730075	0.266092043808469	0.00953495532861307
RAD54L	blue	0.0961012051821559	0.356839483036369	-0.0961012051821559	0.356839483036369	-0.194496832683211	0.0603172799578234	-0.597079978227646	2.12787766482914e-10	-0.344560881565974	0.000672111867022529	-0.138121136328656	0.184313764807519
RANBP9	blue	-0.0760038177491901	0.466565265280474	0.0760038177491901	0.466565265280474	0.203657526603538	0.0489761134021288	0.807174077820776	8.89343980936313e-23	0.499292392382752	3.01434392835431e-07	0.0378901689420107	0.716923270547727
RAP1B	blue	-0.10310306831496	0.322719460341313	0.10310306831496	0.322719460341313	0.428908128026843	1.60928805558382e-05	0.905180165914302	5.96402251269446e-36	0.397703767281456	7.20782284213014e-05	-0.0262384662014832	0.801790269299499
RAP2C	blue	-0.0251805254236967	0.809628021989432	0.0251805254236967	0.809628021989432	0.128073941077055	0.218628907056443	0.793587548645722	1.46448572383854e-21	0.611200453022244	6.04660091359853e-11	-0.244789442640925	0.0174132375307272
RBKS	blue	0.118447145302786	0.255525636263742	-0.118447145302786	0.255525636263742	-0.167436774655828	0.106733922785936	0.709409356126886	1.21729136374912e-15	0.598671327279704	1.85221514177682e-10	-0.192639621987768	0.0628594158715574
RBM7	blue	-0.135713300137944	0.192156105082586	0.135713300137944	0.192156105082586	0.1217581139217	0.242383778049454	0.676549356928824	7.20397890197928e-14	0.463750964329437	2.50860068699536e-06	-0.124824588559743	0.230636274982808
RDH11	blue	0.10074186140129	0.333983815827408	-0.10074186140129	0.333983815827408	-0.131842636579794	0.205263911566024	0.628716692941953	1.16131129042439e-11	0.677437226478163	6.49667487936531e-14	-0.256596446281869	0.0125440907161103
REV3L	blue	-0.155917399900067	0.133447921452362	0.155917399900067	0.133447921452362	0.323994224574476	0.00144452753725568	0.830965389107585	3.69318749157605e-25	0.427808729800698	1.70093108165991e-05	0.0876474490114219	0.400896133552645
RFFL	blue	-0.101174883411012	0.331899587626092	0.101174883411012	0.331899587626092	0.191401918462513	0.064601453352597	0.800165504764868	3.87561146084438e-22	0.440807705915785	8.72722519215109e-06	-0.00656346500342426	0.949938200316397
RFTN1	blue	0.236485524587674	0.021745298643966	-0.236485524587674	0.021745298643966	0.00482350478612308	0.963198542540821	0.54855369343756	1.04227903758716e-08	0.537172888904761	2.3796953109423e-08	-0.439003710298386	9.58981737094006e-06
RHOBTB3	blue	-0.0555559770189425	0.59483730222912	0.0555559770189425	0.59483730222912	0.150957281911259	0.146407237088893	0.747317605400277	5.12076493177884e-18	0.481824788390762	8.79851822558305e-07	-0.0705866208883749	0.499008950852213
RNF123	blue	0.000726228885691044	0.994457267320031	-0.000726228885691044	0.994457267320031	-0.0766150521729931	0.462978311093454	0.803700182589916	1.85844514704393e-22	0.687605249247866	1.93797304978935e-14	0.035269403331582	0.735755606424158
RNF125	blue	0.0496828731417569	0.63440059990663	-0.0496828731417569	0.63440059990663	0.118567951934351	0.255037733928022	0.626479058369217	1.44209083326701e-11	0.492501867711544	4.60380990192295e-07	-0.191763553196851	0.0640884565106048
RNF149	blue	-0.182532380956719	0.0782614557331326	0.182532380956719	0.0782614557331326	0.48138887311681	9.03010679874975e-07	0.590636907025775	3.70316091652338e-10	0.102989802532412	0.323254174375635	-0.0209993784729783	0.840781027409531
RNF19A	blue	-0.387652742166759	0.000113280156191478	0.387652742166759	0.000113280156191478	0.619848820417668	2.71193275517196e-11	0.755569379946612	1.366375432655e-18	0.165699101730388	0.110472792370507	0.228366733190204	0.0268415443948857
RNPC3	blue	-0.357243740397031	0.000408305323785756	0.357243740397031	0.000408305323785756	0.383820766973406	0.000134080354409527	0.572569179276005	1.64399666584436e-09	0.260979038433223	0.0110655185584399	0.138378758846821	0.18348869473092
RORA	blue	0.00635456525176453	0.951529589360031	-0.00635456525176453	0.951529589360031	0.10168098114916	0.329474132595021	0.787712781895441	4.61220944595375e-21	0.593538419446199	2.88980378843267e-10	-0.0283582563650537	0.786145440704524
RPL7	blue	0.0185993117537049	0.858778245211602	-0.0185993117537049	0.858778245211602	0.385137427275986	0.000126564311270783	0.626747183356667	1.40528204778176e-11	0.31186027555241	0.00221457971673456	0.000201970666774717	0.998458505839594
RPN2	blue	0.123271884933383	0.236533873555656	-0.123271884933383	0.236533873555656	0.158185787397119	0.127820635704614	0.769135374008242	1.38413285551598e-19	0.48715287136992	6.38600768058128e-07	0.0982761725541779	0.346009458356474
RSPO3	blue	0.189848101567245	0.0668436738159476	-0.189848101567245	0.0668436738159476	-0.164835977119269	0.112367368148141	0.455908373393843	3.88093390715101e-06	0.491678478712045	4.84340298213356e-07	-0.40306994684805	5.62816286310912e-05
RUNDC3B	blue	0.154958469603637	0.135882710631398	-0.154958469603637	0.135882710631398	-0.283810880807373	0.00557000271061851	0.59965836055004	1.69883755407789e-10	0.761233259719682	5.35092594855507e-19	-0.403053103353692	5.63257215631264e-05
SAR1B	blue	0.121556875764977	0.243168926021256	-0.121556875764977	0.243168926021256	-0.109720561544182	0.292465102428916	0.843416597482683	1.47215169898058e-26	0.759637640026006	6.98653156957578e-19	-0.0706369974185904	0.49870191070231
SATB1	blue	-0.237508432616263	0.0211661788185854	0.237508432616263	0.0211661788185854	0.262267691255301	0.0106608022050498	0.667916708957119	1.93181332668675e-13	0.370721575878379	0.000234923396325853	-0.0796521624408913	0.445381540682953
SCARNA10	blue	-0.262952986590435	0.0104508968595491	0.262952986590435	0.0104508968595491	0.267504307081956	0.00914637296779258	-0.453180060968819	4.50578177092369e-06	-0.490925487485935	5.07282253473296e-07	0.209767910196812	0.0424379549983075
SCN9A	blue	-0.0361311273345976	0.729545528777795	0.0361311273345976	0.729545528777795	-0.108737777165289	0.296835684603512	0.54010823697213	1.92892971687872e-08	0.522315408568446	6.68472330346072e-08	-0.092011742804923	0.377763889602795
SDHB	blue	0.286295170707576	0.00515149836535614	-0.286295170707576	0.00515149836535614	-0.200306112571187	0.0529017946517487	0.778741821378187	2.48362790297624e-20	0.77272389244381	7.35769052754144e-20	-0.184876276771341	0.0744447017267277
SEC22B	blue	-0.151030002936571	0.146210635114522	0.151030002936571	0.146210635114522	0.24492560905773	0.0173489082560036	0.670039257341583	1.52039715137299e-13	0.303266895125671	0.00296590417741515	0.200867955457963	0.0522261974658028
SEC24B	blue	0.0532445691074153	0.610275697340225	-0.0532445691074153	0.610275697340225	-0.0809079397483043	0.438216746839697	0.802026475963304	2.63688822992665e-22	0.703621987232336	2.60026384382232e-15	-0.0822885500344869	0.430415496347393
SEC61G	blue	0.109917471142981	0.291594555684258	-0.109917471142981	0.291594555684258	0.0436561317775594	0.676094839382944	0.572748579429362	1.62056006373279e-09	0.303438291332704	0.00294892064564114	-0.104046852834217	0.318286045212425
SEMA3F	blue	0.173839057195711	0.0938037090248865	-0.173839057195711	0.0938037090248865	-0.331380026408991	0.00110409773785879	-0.791544535093231	2.19158960923793e-21	-0.331020250941584	0.00111881972765726	0.0443989480698803	0.670899491340273
SERINC1	blue	-0.00223469379504977	0.982945486218831	0.00223469379504977	0.982945486218831	0.145608405346221	0.161419814223659	0.779795490770866	2.04637879121534e-20	0.562536728872155	3.62031003582655e-09	-0.181863735266454	0.0793785208291847
SF3A3	blue	-0.109457345858687	0.293631470146716	0.109457345858687	0.293631470146716	0.382185756045344	0.00014398912689356	0.752219017976715	2.35091620578544e-18	0.305785342593221	0.0027249747130166	-0.184858952823802	0.0744723526535034
SFPQ	blue	-0.325921008940058	0.00134758002478183	0.325921008940058	0.00134758002478183	0.546606959966997	1.20298958202544e-08	0.660888981825909	4.21077846072948e-13	0.121310419204555	0.244132890374544	0.311815795319012	0.00221797996560807
SGMS1	blue	0.0726400703043662	0.486573853331759	-0.0726400703043662	0.486573853331759	-0.120721895282801	0.246445447854184	0.713082311493743	7.44736730174187e-16	0.667259998788718	2.07956920422909e-13	-0.328466652826511	0.00122854939422861
SH3BGRL2	blue	0.144959951502415	0.163314812177594	-0.144959951502415	0.163314812177594	-0.140071863918824	0.178133177887239	0.667192035191584	2.09546946023351e-13	0.680265797048631	4.66296649740311e-14	-0.132607496491193	0.202624359143041
SH3GLB1	blue	-0.127987043022231	0.218944160691712	0.127987043022231	0.218944160691712	0.457613946725562	3.53282138213469e-06	0.914715331036952	5.66945476880626e-38	0.378100882754901	0.000171784278528741	0.11390139323487	0.274349366691933
SKP2	blue	0.254284519526723	0.0133912702826643	-0.254284519526723	0.0133912702826643	-0.239352628872438	0.0201554395269702	0.702760420578924	2.90678040426714e-15	0.81530348578471	1.49283343986747e-23	-0.55209615888174	8.00999948921059e-09
SLC15A4	blue	-0.201877658616403	0.0510299049815727	0.201877658616403	0.0510299049815727	0.369066490672676	0.000251752717832836	0.690625779397086	1.3401318769694e-14	0.203941871205412	0.0486544180562897	-0.000100291858590048	0.999234545352091
SLC25A33	blue	-0.325291594220006	0.00137857993337287	0.325291594220006	0.00137857993337287	0.298861958395273	0.00343361903328308	0.366163484162886	0.000283981810972552	-0.129937986770163	0.211943513146275	0.374069547608631	0.000204009505566937
SLC27A2	blue	0.146177920929968	0.15976901350336	-0.146177920929968	0.15976901350336	-0.183587425383197	0.076524490617927	0.588253116316071	4.53173219959644e-10	0.604129914633934	1.14412544761543e-10	-0.133159375650938	0.200734975902318
SLC27A4	blue	0.10753712076231	0.30223318776047	-0.10753712076231	0.30223318776047	-0.294988189301275	0.00389838159477376	-0.849167255204347	3.01861285407415e-27	-0.483488246965257	7.96542047309215e-07	0.1376332372049	0.185883722384951
SLC2A9	blue	0.114371013282774	0.272362648176623	-0.114371013282774	0.272362648176623	-0.0463495136576664	0.657330992664367	0.454382448500459	4.21954993676474e-06	0.400766690365428	6.26189398582419e-05	-0.105500126360442	0.311536427494309
SLC35D1	blue	0.0585658720423977	0.575001078286627	-0.0585658720423977	0.575001078286627	-0.129653411858418	0.212954631379866	0.81879016430518	6.75788952316587e-24	0.783876902193705	9.56762366545329e-21	-0.0706187207931383	0.498813293573171
SLC35F5	blue	-0.195047343197345	0.0595800622952673	0.195047343197345	0.0595800622952673	0.33289473098629	0.00104402875760513	0.70511590145748	2.14137009825318e-15	0.354568699803761	0.00045435062348214	0.0965456076742617	0.354609725305975
SLC38A2	blue	-0.275969850728052	0.00709561107063181	0.275969850728052	0.00709561107063181	0.496811213865541	3.52255412124248e-07	0.33601100496915	0.000929698409767341	-0.120743394319511	0.246360704319889	0.571535568712856	1.78548230271135e-09
SLC40A1	blue	-0.0838575371718206	0.421646828859575	0.0838575371718206	0.421646828859575	0.274697373428077	0.00737525681265061	0.662276795268668	3.61620431046319e-13	0.463550036462965	2.53714587433223e-06	-0.122562285488714	0.239263748479424
SLC43A1	blue	-0.00130133070257605	0.990068142155235	0.00130133070257605	0.990068142155235	-0.0569169702600575	0.585829821030995	0.414218578972012	3.32054146550031e-05	0.391427858022799	9.57512850470741e-05	0.214771949612884	0.0376399221059594
SLC4A4	blue	-0.0574338051975213	0.582425634310664	0.0574338051975213	0.582425634310664	0.38949634311189	0.00010437813751719	0.674359208903529	9.28154094100913e-14	0.33139125338087	0.00110364117869878	0.00390535287847148	0.970200101535833
SLC7A9	blue	0.0817128166111154	0.433659043807169	-0.0817128166111154	0.433659043807169	-0.10330258807932	0.321778932593219	0.733597819945552	4.12942535077014e-17	0.671189482225275	1.33425144549107e-13	-0.252240665847452	0.0141812019671315
SLIT3	blue	-0.126169239154502	0.225612629403204	0.126169239154502	0.225612629403204	0.203545641192286	0.0491031762519826	-0.559222632766867	4.67210116747625e-09	-0.518906327057878	8.41412846767049e-08	0.107948204801434	0.300377991211517
SMARCA1	blue	0.115008643303815	0.26968070315181	-0.115008643303815	0.26968070315181	-0.0974431220717699	0.350132967195201	0.752379529938953	2.29103749023362e-18	0.71090997118363	9.96808549369616e-16	-0.450089027952086	5.32785565040877e-06
SMEK1	blue	-0.175925181968474	0.0898684774592548	0.175925181968474	0.0898684774592548	0.257395455839584	0.0122623566891111	0.723951307055448	1.6616815849214e-16	0.371070740446178	0.000231508343939647	0.187922254377231	0.0697097720187002
SMG1	blue	0.0818306899361682	0.432993843823615	-0.0818306899361682	0.432993843823615	-0.0317150826807177	0.761545962031889	0.795671147164278	9.66257738716125e-22	0.727401924805966	1.01675245553392e-16	-0.236462048531498	0.0217587472708491
SMYD2	blue	-0.0271631309511132	0.794955893510134	0.0271631309511132	0.794955893510134	0.40389573160507	5.41589009471774e-05	0.766636867017652	2.13477013432316e-19	0.274531987518786	0.00741230766235589	0.0511995099573349	0.624079047968313
SNCA	blue	0.0464452218306621	0.656668034001121	-0.0464452218306621	0.656668034001121	-0.160442021330593	0.122405368653925	-0.754914018489712	1.52042816705964e-18	-0.477746688998198	1.12037168651056e-06	0.0006890716571864	0.9947408550098
SNORD15A	blue	-0.113180679155037	0.277417228436645	0.113180679155037	0.277417228436645	0.0965953935234615	0.354360468553166	-0.299089291309416	0.00340795338113033	-0.217097118902201	0.0355700081491076	-0.0676686758102976	0.516960794736864
SNX10	blue	0.167655428390817	0.106270527934849	-0.167655428390817	0.106270527934849	-0.0109232214596324	0.916779975683251	0.708129060308243	1.44212782293739e-15	0.515940476484588	1.02578670029934e-07	-0.182973215385111	0.0775318903589167
SNX14	blue	-0.0354625062856699	0.734362501979768	0.0354625062856699	0.734362501979768	0.187300469751167	0.0706560387717143	0.812786030487976	2.618471283435e-23	0.465721074975923	2.24432088651203e-06	-0.187292757426095	0.0706678405543051
SNX2	blue	0.0981803682434141	0.34648212448504	-0.0981803682434141	0.34648212448504	0.0240920074525973	0.817711948074968	0.677119542906101	6.74167436105884e-14	0.541679910217634	1.72235692269569e-08	-0.229544206352667	0.02604480476028
SPG11	blue	-0.151482949756739	0.144990559868264	0.151482949756739	0.144990559868264	0.251431794173704	0.0145048162439651	0.780647159767351	1.74851707507792e-20	0.440081216113719	9.06543964354963e-06	-0.148193550620958	0.154027323431511
SPPL2A	blue	0.162289009921748	0.118105059201181	-0.162289009921748	0.118105059201181	0.0166817391091158	0.873209937992315	0.624675687690962	1.71490084693717e-11	0.490219992079153	5.29709075634188e-07	-0.419240296325803	2.60202123262894e-05
SQRDL	blue	0.120841128224179	0.245975716259627	-0.120841128224179	0.245975716259627	0.0184694524186561	0.859754160861223	0.722770480394919	1.96252220010811e-16	0.583196106205653	6.9176403997901e-10	0.166820308831766	0.108048887023873
ST13	blue	0.0940027848863389	0.367485114892992	-0.0940027848863389	0.367485114892992	0.0561802304429768	0.590698071362423	0.674359889466514	9.28081326115004e-14	0.614521736702199	4.45687206374028e-11	-0.294963679498708	0.00390149293453411
ST3GAL6	blue	0.188110165423128	0.0694258206586944	-0.188110165423128	0.0694258206586944	-0.265491434289392	0.00970455235099868	0.677165807326586	6.70544748636758e-14	0.792133401708958	1.95208073064024e-21	-0.421400868013777	2.34006460662253e-05
STAT4	blue	0.0905153629920269	0.385602455430154	-0.0905153629920269	0.385602455430154	0.0544376412690067	0.60228502508977	0.471593048541877	1.60394431804996e-06	0.352623485334029	0.000490774887550597	-0.270982166137822	0.00824814367450304
STK11	blue	0.177915846737451	0.0862363152915505	-0.177915846737451	0.0862363152915505	-0.36744225707814	0.000269343088432861	-0.824388864152925	1.82548082271301e-24	-0.36594154622178	0.000286595880284123	-0.0910295706359437	0.382897900475884
STX18	blue	-0.130784484623777	0.208956020185384	0.130784484623777	0.208956020185384	0.271273462612317	0.0081765595126383	0.422634632960759	2.20176558503689e-05	0.122411646005475	0.23984606941414	0.166311870881136	0.109142882761219
STX2	blue	-0.109467902548524	0.293584632090972	0.109467902548524	0.293584632090972	0.18199939900661	0.0791508506240111	0.586930661072108	5.06531948916085e-10	0.290080872015517	0.00456740498313639	0.120891864394715	0.245776022772814
SUCLG1	blue	0.113654762324015	0.275396623806687	-0.113654762324015	0.275396623806687	-0.0655525948105304	0.530182144370378	0.826873162878614	1.00615140343183e-24	0.70374443879186	2.559323470269e-15	-0.118420951099594	0.25563151103986
SUCLG2	blue	0.0936857895094405	0.369110034395027	-0.0936857895094405	0.369110034395027	-0.148522042375013	0.153106393858423	0.8132430628358	2.366017485812e-23	0.804464152214511	1.58237292152678e-22	-0.103648177537377	0.320154007318875
SYNE2	blue	-0.350756416799491	0.000528236013223075	0.350756416799491	0.000528236013223075	0.656935386577301	6.46847711147888e-13	0.475160905226834	1.3037995624503e-06	-0.108467565330095	0.298044846434027	0.335265502050025	0.000955959913830923
TAF4	blue	-0.0400162736570288	0.701768283378426	0.0400162736570288	0.701768283378426	0.260222647639281	0.0113092715688374	0.741434682071432	1.27364754179582e-17	0.440884210586799	8.69230730237984e-06	-0.0483592850613124	0.643465942002114
TAS2R14	blue	-0.108887028542691	0.296169190057246	0.108887028542691	0.296169190057246	0.186515444930566	0.0718655039422988	0.662964756597579	3.35237054959605e-13	0.40306196063478	5.630253094552e-05	-0.204865964206138	0.0476209681213129
TAS2R31	blue	-0.383901096453143	0.000133610208337031	0.383901096453143	0.000133610208337031	0.196252687881082	0.0579915807051488	0.469259087405217	1.83443937318982e-06	0.239797973567052	0.0199176665930249	0.318729510318784	0.00174250923717866
TBCK	blue	-0.255602562748829	0.0129023920379499	0.255602562748829	0.0129023920379499	0.3834569102998	0.000136229165237379	0.736335687745978	2.75095191735799e-17	0.281142945696203	0.00605279154448661	-0.0506108633530473	0.628076646301139
TBRG4	blue	0.077612622289053	0.457156812582506	-0.077612622289053	0.457156812582506	-0.356811385032446	0.000415444448338089	-0.456771858203024	3.70084081493231e-06	-0.184781648144883	0.0745958400309592	0.05688491116792	0.58604128038142
TCEAL8	blue	-0.293792045315973	0.00405283554168665	0.293792045315973	0.00405283554168665	0.507281994662634	1.80982076650323e-07	0.757228446835215	1.04102867350349e-18	0.228357355391012	0.02684797206299	0.129433389380432	0.213738734094532
TCP11L2	blue	-0.356990102633014	0.000412479645398595	0.356990102633014	0.000412479645398595	0.476397945357017	1.2127630798081e-06	0.361248099837352	0.000347341578952632	-0.0740585147657879	0.478081352836878	0.0479848537583161	0.646040022104011
TCTEX1D2	blue	0.126502484825726	0.224379588724762	-0.126502484825726	0.224379588724762	-0.0367588593962726	0.725032664642133	-0.500745022588455	2.74997639603768e-07	-0.423940546837077	2.06373727233019e-05	-0.0923776644397628	0.375861861579676
TDRD7	blue	-0.0479782981102566	0.6460851270863	0.0479782981102566	0.6460851270863	0.31662574977361	0.00187637408740634	0.509122822042502	1.60613594249872e-07	0.194500805669461	0.0603119330008394	0.0844511362601035	0.418356418456215
TEC	blue	-0.271308933938447	0.00816788013108477	0.271308933938447	0.00816788013108477	-0.12346028532387	0.235812738479346	-0.550883463037133	8.76856053076665e-09	-0.444328510310647	7.24956409221027e-06	0.115815932353627	0.266310796884086
TFRC	blue	-0.244776021242988	0.0174195893422101	0.244776021242988	0.0174195893422101	0.178279225383768	0.0855860620514713	0.535084832282025	2.75976644681946e-08	0.281348145148374	0.00601438441625373	0.0595681115410495	0.568464952978824
TGFBI	blue	-0.0277968803777274	0.790280618704106	0.0277968803777274	0.790280618704106	0.401971542039022	5.92253685739033e-05	0.478201580622448	1.09074239694338e-06	0.126221484649247	0.225419002232887	0.0823942285850008	0.429821636224732
TLE1	blue	-0.184796726244908	0.0745717411944065	0.184796726244908	0.0745717411944065	0.219592415475805	0.0334557541142564	0.482373586977471	8.514950377217e-07	0.163253973677452	0.115905203083368	0.162773036126922	0.116997617591443
TLK1	blue	0.0471075651379403	0.652087371076673	-0.0471075651379403	0.652087371076673	0.0453791107567126	0.664067758770886	0.861847954772167	7.17331643917134e-29	0.704900585116107	2.2023069609291e-15	-0.265038294886123	0.00983425213933582
TLR9	blue	0.087958894819705	0.3992181572342	-0.087958894819705	0.3992181572342	-0.218563597452079	0.0343142938636899	-0.717559035388916	4.04918517812031e-16	-0.4422389499949	8.09531734790063e-06	-0.0407472166077285	0.696584561650065
TM9SF2	blue	0.0219620068536043	0.833585024470486	-0.0219620068536043	0.833585024470486	0.161963126065458	0.118855218380024	0.85245565042921	1.18389068598277e-27	0.609349764930891	7.1559349855513e-11	0.0500561669910388	0.631853532097132
TMCO1	blue	-0.0747834211357908	0.473772173624715	0.0747834211357908	0.473772173624715	0.24563879558835	0.0170153145553733	0.848130143899946	4.03653518825874e-27	0.490194679416592	5.30530947778695e-07	-0.184574942555959	0.0749268421868343
TMEM147	blue	-0.0631879469106964	0.545153744531787	0.0631879469106964	0.545153744531787	0.340740977733291	0.000777831863349308	0.512853692128001	1.25819637036417e-07	0.136828208164623	0.188495358334163	0.215229105083165	0.0372251769231095
TMEM30A	blue	-0.0833306813100607	0.424579736159553	0.0833306813100607	0.424579736159553	0.255588554065694	0.0129075052506148	0.908114067646996	1.50315326205881e-36	0.600747073763278	1.5438197045917e-10	0.012657042107868	0.903629655025252
TMEM45A	blue	-0.399333665149884	6.68906749339e-05	0.399333665149884	6.68906749339e-05	0.483819372997349	7.80875868086743e-07	0.471518766842797	1.61083794176411e-06	-0.0417876689897765	0.689229878072002	0.463959369300726	2.47931370744077e-06
TMEM5	blue	-0.0593876474796899	0.569639270120199	0.0593876474796899	0.569639270120199	0.0838739806435663	0.421555479627186	0.816583384400564	1.11817730634599e-23	0.537468614522387	2.33008719411925e-08	0.0753777641116224	0.470254853980656
TMEM59	blue	0.159164738967169	0.125448935424595	-0.159164738967169	0.125448935424595	0.0536636883781783	0.607463346207176	0.661425980296681	3.97030068614228e-13	0.572352221144471	1.67277379320807e-09	-0.0266196354918153	0.798971134103324
TMPO	blue	-0.327925873491795	0.00125300560624186	0.327925873491795	0.00125300560624186	0.306335932367047	0.00267470513265949	0.716711023244414	4.54869139687151e-16	0.398265277453333	7.02502465658041e-05	0.0673493050313286	0.518945416211461
TOR1AIP1	blue	0.0581452168881183	0.577754763504547	-0.0581452168881183	0.577754763504547	0.059119529076463	0.57138607155096	0.769662252122232	1.26239335876945e-19	0.694850164013003	7.93964663880695e-15	-0.266880821136179	0.00931617629644619
TPST2	blue	0.0587219245283268	0.573981084925606	-0.0587219245283268	0.573981084925606	-0.00777257282014671	0.940731323317271	0.700784709990255	3.74748547326577e-15	0.57486126492125	1.36756288080119e-09	-0.0102259500059383	0.922075018384471
TRAPPC9	blue	0.205124309054711	0.0473353192190899	-0.205124309054711	0.0473353192190899	-0.429728751288037	1.54392223591169e-05	-0.737465057667277	2.32315062875624e-17	-0.282735778301372	0.00576028151531036	-0.0690918549747578	0.508164178435833
TRIAP1	blue	0.174206644485733	0.0931006027870012	-0.174206644485733	0.0931006027870012	-0.0832875264671987	0.424820489538388	0.722388478635308	2.07068298954262e-16	0.617987101347087	3.22954925813384e-11	-0.0148554501464052	0.886993390827014
TRIM11	blue	0.170607905692938	0.100165789447186	-0.170607905692938	0.100165789447186	-0.373512461852385	0.000208877862065724	-0.835648049806001	1.13455429379001e-25	-0.383237357128439	0.00013754115871595	0.0777302656534099	0.456472959783554
TRIM2	blue	-0.139267621875032	0.180662657119363	0.139267621875032	0.180662657119363	0.26912357081222	0.00871800413310195	0.702504977182789	3.00419061283228e-15	0.380081890295283	0.000157737536164199	0.0971576002090337	0.351553295642285
TRMT11	blue	-0.240738021387667	0.0194236646705498	0.240738021387667	0.0194236646705498	0.30077240592762	0.00322321371066408	0.629630020276039	1.06254061567419e-11	0.216785299189526	0.0358419252374551	-0.00317085700555914	0.975802805617947
TRPM7	blue	-0.06960274479412	0.505025334645425	0.06960274479412	0.505025334645425	0.221493187081365	0.0319170918783872	0.730405771637111	6.58935169104894e-17	0.474240027166225	1.37572579470966e-06	-0.138673291264353	0.182548716807036
TTC35	blue	-0.129492915097613	0.213526398091756	0.129492915097613	0.213526398091756	0.338576458996163	0.000844270940976358	0.619816828480327	2.72011195946747e-11	0.223207976341065	0.0305806003795664	-0.0124063860514057	0.905529256785969
TTC7B	blue	0.0798150418148543	0.444448548281154	-0.0798150418148543	0.444448548281154	0.000414563812898074	0.996835944295791	0.617402281466299	3.41090611174751e-11	0.419288683203001	2.59586579547601e-05	-0.163857306314554	0.114545947556344
TTTY14	blue	0.192078229371356	0.0636447691034923	-0.192078229371356	0.0636447691034923	-0.424308451634552	2.02634004132073e-05	-0.720264780699914	2.78573203576489e-16	-0.299442674329657	0.00336839774837297	0.0895066845974488	0.39094099003806
TUBA4A	blue	0.118349568333826	0.255920186389483	-0.118349568333826	0.255920186389483	-0.276745811259506	0.0069297156967414	-0.843067801231735	1.61732740255953e-26	-0.505385766535815	2.04517984015203e-07	0.113795298837283	0.274799541881762
TUBE1	blue	0.0116594676662058	0.911192904144128	-0.0116594676662058	0.911192904144128	-0.0692914928189799	0.50693643131874	0.523692790491856	6.0869283585259e-08	0.475041541059267	1.31291779863846e-06	-0.421113835204411	2.37338482524719e-05
UBE2L6	blue	-0.210955757510891	0.0412552601663438	0.210955757510891	0.0412552601663438	0.416945907655069	2.91007416223831e-05	0.749542185229999	3.60454870230093e-18	0.232532237896088	0.024112689794024	0.369674394742585	0.000245446265509909
UBE2N	blue	-0.0631027998987096	0.545696672143489	0.0631027998987096	0.545696672143489	0.263443897819554	0.0103027629741354	0.865139314307046	2.55673692847954e-29	0.479318345733846	1.02111546136997e-06	-0.0317640401691702	0.761188874088997
UBXN4	blue	-0.153959942850537	0.138453742859653	0.153959942850537	0.138453742859653	0.352682034797866	0.000489640556260992	0.90221881019706	2.2920860713997e-35	0.462361467661209	2.71237336995484e-06	0.180957440650967	0.0809129264754919
UCHL3	blue	0.13773337880201	0.185560697162386	-0.13773337880201	0.185560697162386	0.0240565567814983	0.817975549845371	0.68644108754033	2.23139150199618e-14	0.514666870875657	1.11623967047202e-07	-0.366002729262542	0.000285873038434276
UGDH	blue	0.189200304253634	0.0677968970074259	-0.189200304253634	0.0677968970074259	-0.124746315675255	0.230931093682086	0.661092055654152	4.11822967216646e-13	0.578108365172535	1.05104759600958e-09	-0.00838108026883763	0.936100649384348
UHRF2	blue	-0.15785740815948	0.128623833025217	0.15785740815948	0.128623833025217	0.363239344345483	0.000320252147861425	0.528696108599009	4.31598829074317e-08	0.193380339277055	0.0618352757367357	0.131299924222425	0.207151677105006
UQCRC2	blue	0.126662867939147	0.223787847707453	-0.126662867939147	0.223787847707453	-0.0406206679837614	0.697481033782897	0.691394945143037	1.21910592478027e-14	0.577501271173783	1.10431277738102e-09	-0.0293379600620399	0.778943057553673
USP18	blue	0.166532925665438	0.108666189714819	-0.166532925665438	0.108666189714819	-0.248166682240552	0.0158770904172012	0.397975520193009	7.11880883107981e-05	0.506551567695729	1.8972571508018e-07	-0.448038543602716	5.9489955350461e-06
USP34	blue	-0.0936335166269119	0.369378406879444	0.0936335166269119	0.369378406879444	0.329881856785026	0.00116658641976651	0.905847230634621	4.3770434437828e-36	0.488288846683205	5.96005501676442e-07	-0.0495124276468248	0.635565007801609
VDAC1	blue	-0.0522650648879789	0.616870364806339	0.0522650648879789	0.616870364806339	0.234702655938651	0.0227871114482659	0.817318489986136	9.46208360143338e-24	0.461007417448568	2.92589913904325e-06	0.216711855206683	0.0359062238913323
WEE1	blue	-0.06162987614538	0.55513008668534	0.06162987614538	0.55513008668534	0.147926884609447	0.154777964176377	0.482168174765246	8.62005940489384e-07	0.270111539133071	0.00846539269764706	-0.169723324355794	0.101965231608552
WIPF3	blue	-0.111973373319943	0.282607683785553	0.111973373319943	0.282607683785553	-0.203127407167978	0.0495805563309641	-0.66214329482488	3.66967410920881e-13	-0.43944593240855	9.37124954409553e-06	0.0952773844571865	0.360995864782128
WNT3	blue	0.0802897252684054	0.441735771231513	-0.0802897252684054	0.441735771231513	-0.420317081933191	2.46821733810897e-05	-0.765493031945658	2.5984787332261e-19	-0.321117666358574	0.00160105935008896	0.0153567610560007	0.883206346094294
WWC1	blue	-0.367972854856163	0.000263475876712546	0.367972854856163	0.000263475876712546	0.416485822701352	2.97581430411284e-05	0.388937266753118	0.000107006611299723	-0.155506454000357	0.134487243308221	0.523573318964224	6.13669169620049e-08
XPOT	blue	-0.0839179210446557	0.421311431368784	0.0839179210446557	0.421311431368784	0.244985935438106	0.0173204737741325	0.534021850412793	2.97484821898652e-08	0.13416287701254	0.197331909830965	0.0538349227102907	0.606315978220118
YARS	blue	0.270643991178737	0.00833193924839994	-0.270643991178737	0.00833193924839994	-0.360670127662433	0.000355590287700056	-0.383973351558614	0.000133188624747479	-0.103802074018185	0.319432103515496	0.265339249304841	0.00974794324585421
YTHDC1	blue	-0.371499152851203	0.00022738080717325	0.371499152851203	0.00022738080717325	0.401347610515319	6.09607422780131e-05	0.571713396128914	1.76033681834225e-09	0.154319212800403	0.137524473235802	0.147293374984361	0.156572189958808
YTHDC2	blue	-0.1457996024981	0.160864202497494	0.1457996024981	0.160864202497494	0.342254270712736	0.000734255786853682	0.81697143766703	1.02392162322591e-23	0.376916567444775	0.000180725579227549	-0.0208681317769378	0.841763173383805
ZBTB25	blue	-0.281658969181605	0.00595661881579015	0.281658969181605	0.00595661881579015	0.394141873443464	8.47440601091943e-05	0.707695401122542	1.52702778283485e-15	0.281823358266739	0.00592626690212232	0.0465075363067724	0.656236532153563
ZC3H13	blue	-0.233714337573715	0.0233827955612653	0.233714337573715	0.0233827955612653	0.146444942052467	0.158999362928841	0.44585362879863	6.68551446399541e-06	0.196113065509936	0.0581737925080513	0.233663106578178	0.0234140328400885
ZDHHC2	blue	-0.121971398981089	0.241553544321395	0.121971398981089	0.241553544321395	0.327848243036989	0.00125655242433396	0.453611725594967	4.4009807574492e-06	0.0742345952418687	0.477032715218241	-0.0409341764339026	0.695260898524162
ZDHHC24	blue	0.301780363937766	0.00311692574194813	-0.301780363937766	0.00311692574194813	-0.381971404869265	0.000145337314485995	-0.741889376810894	1.18808192893065e-17	-0.268511594429061	0.0088777810762243	-0.105659760382974	0.310800720401556
ZFAND6	blue	0.127799416271412	0.219625938380541	-0.127799416271412	0.219625938380541	0.0803164545839826	0.441583293211825	0.914197300234088	7.40209623987531e-38	0.690161636621485	1.41870111707072e-14	-0.187546098035562	0.0702809971254447
ZKSCAN1	blue	0.0443446412815317	0.671278799500669	-0.0443446412815317	0.671278799500669	-0.11601887184066	0.265468159785667	0.69811062763274	5.26796635174544e-15	0.737102271883848	2.45300436882018e-17	-0.238271720743542	0.0207426986537965
ZMAT3	blue	-0.239103246335958	0.0202896477643564	0.239103246335958	0.0202896477643564	0.422638338459558	2.20136198791899e-05	0.625776603378376	1.54298079434405e-11	0.160648374848914	0.121919031135529	0.192900411430723	0.0624972779105155
ZNF143	blue	-0.0904896587254363	0.385737951566275	0.0904896587254363	0.385737951566275	0.326619820063842	0.00131390416947468	0.615006790200842	4.26140113177709e-11	0.208982396185875	0.0432354509630447	0.0138981083366005	0.894232407280666
ZNF195	blue	-0.37175552248263	0.000224943413219502	0.37175552248263	0.000224943413219502	0.523818163568354	6.03512038651705e-08	0.766958890512391	2.01943438859318e-19	0.16649252268304	0.108753195420695	0.257665591980391	0.0121683608819339
ZNF275	blue	0.0344938569795626	0.741359210367657	-0.0344938569795626	0.741359210367657	0.0228871013349407	0.826682489680346	0.717506769394217	4.07836992313528e-16	0.654226355284667	8.64885124479782e-13	-0.230633100779042	0.0253259873595678
ZNF460	blue	-0.347725917933919	0.000594655211720834	0.347725917933919	0.000594655211720834	0.447710081920815	6.05461401638439e-06	0.684122266272487	2.94909303604377e-14	0.199856406908557	0.0534477118343741	0.199219972880977	0.0542282072845564
ZNF570	blue	-0.0545327998027612	0.601649696453943	0.0545327998027612	0.601649696453943	0.258877336380035	0.0117544102955504	0.537773190477143	2.28002696003425e-08	0.218825816758808	0.0340937347391772	0.0637576135381103	0.541528147584039
ZNF780B	blue	-0.227627511261007	0.0273522426294491	0.227627511261007	0.0273522426294491	0.265816515319124	0.00961243219944251	0.494383490168384	4.09779125191671e-07	0.298050898004472	0.00352660284641321	-0.0129569589392831	0.901357443216891
ZNF91	blue	-0.361967209929806	0.000337324396778902	0.361967209929806	0.000337324396778902	0.427097075578278	1.76283625792515e-05	0.650148156863442	1.33192535303751e-12	0.256493577573884	0.0125807690911213	0.188873320930469	0.0682822075304419
ZSWIM6	blue	-0.303999883543509	0.00289388265857677	0.303999883543509	0.00289388265857677	0.614829557739787	4.33184787874018e-11	0.742204358427716	1.13210535495827e-17	0.127004009614255	0.222532842019937	0.178976868148627	0.084348584497641
ADAMTS17	grey	0.00704519996120554	0.946269123673476	-0.00704519996120554	0.946269123673476	-0.229799248537918	0.0258749051220378	0.390302920251868	0.000100691495766648	0.394721151371718	8.25524100979444e-05	-0.0692997906398079	0.506885433993514
ADAMTSL3	grey	0.0831798457835411	0.425421563385592	-0.0831798457835411	0.425421563385592	-0.163632156631375	0.115051739695116	0.143828050236098	0.16666205304014	0.354198046749772	0.000461093711221586	-0.490519832316067	5.20065013586979e-07
ADCY5	grey	0.0947310225583933	0.363768800709869	-0.0947310225583933	0.363768800709869	-0.158312385085154	0.12751201150057	-0.341972256032222	0.000742203470878502	-0.109742301830192	0.292368903365665	-0.21926038205455	0.0337308357804777
AGAP11	grey	-0.361384855700284	0.000345415753952328	0.361384855700284	0.000345415753952328	0.249431492897449	0.0153327340669859	0.358161182721027	0.000393528190816965	0.0754728719694121	0.469693325686949	0.35159936009972	0.000511009992952458
AKAP12	grey	0.0972393149318204	0.351146439575437	-0.0972393149318204	0.351146439575437	-0.0225632683691878	0.829097279505705	0.474393245685261	1.3635038226453e-06	0.33837581146583	0.000850684736572833	-0.275150224119834	0.00727464113134908
AKR1C1	grey	0.328654580692801	0.00122015259052538	-0.328654580692801	0.00122015259052538	-0.14595482545643	0.160414176649337	0.351715006147165	0.000508687300859457	0.338034500226561	0.00086169709095259	-0.0975517777082785	0.349593401666369
AKR1C2	grey	0.314223954972246	0.00204050994278694	-0.314223954972246	0.00204050994278694	-0.213602519249446	0.0387184941457262	0.285147155296206	0.00534128839871068	0.327389253712753	0.00127770990049425	-0.139384481153645	0.180293494329998
ALDH1A1	grey	0.213290266140271	0.039010816918504	-0.213290266140271	0.039010816918504	-0.259442036406669	0.0115657335295425	0.105568356444962	0.311221836649517	0.323214692707565	0.00148551500510426	-0.285719783203997	0.00524585889687328
ANKRD29	grey	-0.0670287786640164	0.520941102857453	0.0670287786640164	0.520941102857453	0.263390329171602	0.0103188376287192	0.194702310541068	0.0600412485195918	-0.024591440994352	0.814000460759041	-0.0636652940724025	0.542114902457404
AP1M2	grey	-0.232479242728068	0.0241458619760755	0.232479242728068	0.0241458619760755	0.197212318930072	0.0567518146498534	-0.28433940120897	0.00547852325333685	-0.387277846555545	0.000115174441679454	0.34213013977294	0.000737744393023802
ARHGEF5	grey	-0.221737253975615	0.031723913841405	0.221737253975615	0.031723913841405	0.315618398731281	0.00194370506970812	0.276759564453054	0.00692680652193028	-0.124882464549322	0.230418451478695	0.53665006855608	2.46987467459003e-08
ARMC9	grey	-0.212023582418613	0.0402156283021037	0.212023582418613	0.0402156283021037	0.398769718142559	6.86449242084944e-05	-0.163386944929628	0.115604564411407	-0.417203652686609	2.87384159705287e-05	0.0628175395976097	0.54751751318228
ARNTL	grey	-0.0885533251261128	0.396027107857752	0.0885533251261128	0.396027107857752	0.171738874553881	0.0979015218492677	0.249157381202306	0.0154493161625133	0.0625610866471715	0.54915699333662	0.0225837081807697	0.828944814668648
ARNTL2	grey	-0.289069134910867	0.00471742602388472	0.289069134910867	0.00471742602388472	0.300364050828866	0.00326719080095556	0.164055448247814	0.11410225283948	-0.259257349514677	0.0116271478843874	0.467791308139343	1.99506137757558e-06
ARSE	grey	0.274630861319152	0.00739013760827843	-0.274630861319152	0.00739013760827843	-0.431034983398302	1.44498720306497e-05	-0.0656603985994071	0.529504521579717	0.348732102340563	0.000571799562088088	-0.294686511632065	0.00393683205845953
ASPHD1	grey	0.0322217588049797	0.757852778540652	-0.0322217588049797	0.757852778540652	0.0759388349412427	0.46694749890707	-0.296194847424513	0.0037479193074793	-0.286155071194073	0.00517433393293458	0.185495636339722	0.073461544033698
ATAD5	grey	-0.0235349788081349	0.821856190191771	0.0235349788081349	0.821856190191771	-0.113681140668182	0.275284486723171	-0.251009513818388	0.0146762930994857	-0.163772903644463	0.114735353628393	-0.0253083268505978	0.808680190760191
BCO2	grey	0.260645622765492	0.011172392828589	-0.260645622765492	0.011172392828589	-0.406003754234934	4.90735666398611e-05	0.0949782839841266	0.362512262147208	0.429116451097822	1.59245296487203e-05	-0.338330143412206	0.00085215073272198
C19orf77	grey	0.0372615886250108	0.721425219183757	-0.0372615886250108	0.721425219183757	0.013947551720116	0.89385831969462	-0.102889454161284	0.323728381153399	-0.0640791486280066	0.539487004500322	0.0982279484005019	0.346247329525097
C9orf68	grey	-0.239114331926989	0.0202836656745245	0.239114331926989	0.0202836656745245	0.109242837144035	0.294584273106633	-0.00295860490358079	0.977422086597362	-0.0591597716372466	0.57112372995397	0.451992544119329	4.80635370624789e-06
CA12	grey	0.00622696792960504	0.952501714040169	-0.00622696792960504	0.952501714040169	0.335207779110688	0.000958021215426692	0.0902538602715277	0.386982261656627	-0.297149065087051	0.00363263349846291	0.389152347840254	0.000105988230783703
CCDC144A	grey	-0.202420822110164	0.0503957607955517	0.202420822110164	0.0503957607955517	0.285708994824717	0.00524764270574877	0.377624628173477	0.000175329523174863	0.157250154329655	0.130119297928756	-0.0216265629284228	0.836091067564279
CCRN4L	grey	-0.211292424789555	0.0409250917679284	0.211292424789555	0.0409250917679284	0.0877859057206518	0.40014965663744	0.294806477340903	0.00392150139162701	0.0851993902647099	0.414229991413212	0.427631025361261	1.7161954325437e-05
CENPM	grey	0.00971436527801236	0.925962140856605	-0.00971436527801236	0.925962140856605	-0.090482292341402	0.385776787613513	-0.293864683410362	0.00404330252079892	-0.256081484370608	0.0127286410703541	-0.273996226523823	0.00753346240976992
CHST9	grey	-0.101020349261854	0.332642442995078	0.101020349261854	0.332642442995078	0.387999707733077	0.000111552787378103	0.449061575936304	5.63103700736521e-06	0.150359123542816	0.148031918507358	-0.112653463871683	0.279675925910597
CLGN	grey	-0.0246137589431637	0.813834702471656	0.0246137589431637	0.813834702471656	0.0497461187322283	0.633968760217895	-0.0533961105149353	0.609258176308897	-0.228225266134612	0.026938646758303	0.0660483584869565	0.527069509895948
CNIH2	grey	0.227448050553778	0.0274774611625423	-0.227448050553778	0.0274774611625423	-0.379931782657493	0.000158763479726487	-0.0951020569519406	0.36188427533369	0.241709052660007	0.0189244725826959	-0.189873074544048	0.0668071448848351
CNTNAP3	grey	-0.447025986983138	6.28027906574495e-06	0.447025986983138	6.28027906574495e-06	0.401171492698688	6.14590887511525e-05	0.177905548627333	0.0862548004301724	-0.216658628296808	0.0359528833648672	0.596463706087387	2.24487863464173e-10
COL4A5	grey	-0.298832493702885	0.00343695820322063	0.298832493702885	0.00343695820322063	0.391398393910905	9.58777551020414e-05	0.139423763691064	0.180169523206516	-0.184929061569971	0.074360502243963	0.265302627014276	0.00975841032363845
COL5A3	grey	-0.0965760936787023	0.354457081815549	0.0965760936787023	0.354457081815549	-0.070367458431638	0.500345874174865	0.130802070822677	0.208894274149308	0.11307586211761	0.27786530973339	0.346954251205586	0.000612747084757297
CPE	grey	-0.116027945452299	0.26543052693426	0.116027945452299	0.26543052693426	0.257556751838662	0.0122061567834839	0.232998199344618	0.0238226919047952	-0.0373159802407096	0.721035283558856	0.353318216601484	0.000477469303874126
CPN1	grey	0.191323049094182	0.0647137750139863	-0.191323049094182	0.0647137750139863	-0.341596976771647	0.000752901378081882	0.159484813005457	0.124680856282422	0.359220234532569	0.000377082111087784	0.121786639626526	0.242272624640585
CPVL	grey	0.120145472186239	0.248725049455444	-0.120145472186239	0.248725049455444	0.122798554604699	0.238352389430623	0.251308414512018	0.0145547368584999	0.140013499131807	0.178315868028142	-0.380138084472464	0.000157355045834726
CXorf56	grey	-0.136098373546567	0.190885967803169	0.136098373546567	0.190885967803169	0.112530328594962	0.280205228557914	0.479779620263104	9.93602387105792e-07	0.267035740473293	0.00927372851318864	0.0891913759229499	0.392618808507045
DACT3	grey	-0.196228704937397	0.0580228460133993	0.196228704937397	0.0580228460133993	0.347346012821538	0.000603500141044043	0.194063463753299	0.0609028446604514	-0.01297924149156	0.901188658979079	0.0256827731383156	0.805904727586824
DCPS	grey	-0.204012070206135	0.0485752670659676	0.204012070206135	0.0485752670659676	0.0239833353188457	0.818520069244169	0.0661256453145215	0.52658509510497	0.0111127748991314	0.91534113456758	0.247243736664893	0.016284788710365
DDX1	grey	-0.0514931173590825	0.622089162803057	0.0514931173590825	0.622089162803057	-0.0144043331307806	0.890403430022325	0.290712150581048	0.00447596599117321	0.17137506494213	0.0986254594206926	-0.218648851556774	0.0342424533436744
DDX3Y	grey	0.0555730492621363	0.594723928359165	-0.0555730492621363	0.594723928359165	-0.0539888718002082	0.605285245834735	-0.00547557516178358	0.958227707176127	-0.0203562677541243	0.845595857972309	0.321602919090032	0.00157362156280438
DHRS9	grey	0.121801554563845	0.242214521061169	-0.121801554563845	0.242214521061169	0.104940206974955	0.314125855329365	0.162667738561948	0.117237850989741	0.0340469089428834	0.744594732332062	-0.27873275158968	0.00652044198674685
DNAH1	grey	-0.110587764446074	0.288644009575768	0.110587764446074	0.288644009575768	-0.191269071864901	0.0647907379000983	-0.103110900084835	0.322682508489558	0.0674744739501373	0.51816713544221	-0.118188418522854	0.25657270290024
DNAH6	grey	0.00697888747243946	0.946774120012684	-0.00697888747243946	0.946774120012684	-0.316799030298696	0.00186500684443708	-0.160048019750407	0.123338098125491	0.106652998698974	0.306248527935987	-0.461540438968227	2.84001849001797e-06
DNM1	grey	0.18193182213257	0.0792641924139725	-0.18193182213257	0.0792641924139725	-0.0319647290032731	0.759725606024713	0.0193812553500755	0.852906338567574	0.145038392239947	0.163084709122266	-0.135548546315539	0.192701396654044
DONSON	grey	-0.0113881320471812	0.913251471417055	0.0113881320471812	0.913251471417055	0.0673611152547908	0.518871956724473	0.427560967174677	1.722248453947e-05	0.243429530238432	0.0180670704577483	-0.268934403453085	0.00876712056433971
DOPEY2	grey	0.0867842337117157	0.405568603869517	-0.0867842337117157	0.405568603869517	-0.0648953369722543	0.534322823741467	-0.193331415506277	0.0619024977539786	-0.14469269967833	0.164100593163261	0.0676299815571099	0.517201041022076
DPM1	grey	0.049687436372701	0.634369438152569	-0.049687436372701	0.634369438152569	-0.191403639078621	0.0645990047053226	-0.211804854324478	0.0404267828577173	-0.057998122255347	0.578719110203188	-0.432515796011673	1.34003053198661e-05
DUSP1	grey	-0.103040679303519	0.323013921072808	0.103040679303519	0.323013921072808	0.0116740462101313	0.91108231621544	-0.24082092150003	0.0193806096886661	-0.31745576682074	0.00182248734302285	0.45088738231323	5.10295933409072e-06
DUSP12	grey	0.19385703013257	0.0611834004504488	-0.19385703013257	0.0611834004504488	0.100981865640772	0.332827600297415	0.190995704187383	0.0651816579078601	0.0910558196775771	0.382760146971018	-0.312471904736089	0.00216829842603537
EFHD1	grey	0.280981351908764	0.00608318978897175	-0.280981351908764	0.00608318978897175	-0.314782450567027	0.00200122763246653	0.131646512060891	0.205944684830993	0.417063079381477	2.89355010382577e-05	-0.250768401407006	0.0147749885212341
EMILIN2	grey	0.265267755281687	0.00976838622684967	-0.265267755281687	0.00976838622684967	0.174051278595262	0.093397271178383	-0.101823039649072	0.328795357622982	-0.163563712473931	0.115205839456519	-0.0555491004915562	0.594882970823399
ERAP2	grey	-0.204023685911089	0.0485621803513357	0.204023685911089	0.0485621803513357	0.09061155049968	0.385095671406354	0.088148370501054	0.398199356257499	0.0193081326454653	0.85345510975214	0.0332884781050741	0.750095254044444
ETS2	grey	-0.376634629518656	0.000182916626844524	0.376634629518656	0.000182916626844524	0.338512811691001	0.000846300664988942	0.113359844048395	0.276652439752511	-0.262828273160601	0.0104888250835481	0.813253442777242	2.36056824248965e-23
FABP5	grey	0.0689849066656303	0.508822527321041	-0.0689849066656303	0.508822527321041	0.334919322051363	0.000968382894364591	0.270281679755311	0.00842254580500758	-0.0988891253383651	0.342994925739772	-0.0483634448798527	0.643437368299407
FADS2	grey	0.367962553477274	0.000263588656011156	-0.367962553477274	0.000263588656011156	-0.408370074474508	4.38970424836511e-05	0.0808197277435698	0.438717898713164	0.462029227139241	2.76336038162201e-06	-0.579675635417684	9.24683187987869e-10
FAM134B	grey	0.0744035062629355	0.476027939920873	-0.0744035062629355	0.476027939920873	-0.0644686264120061	0.537019639540028	0.406940544063196	4.69597130774965e-05	0.2957722530621	0.00380001277193567	0.161046696607912	0.120984463259992
FBXO30	grey	-0.229148918611071	0.0263100047730775	0.229148918611071	0.0263100047730775	0.399518323229716	6.63253941169076e-05	0.0427340936178409	0.682564825971445	-0.331961049337511	0.00108069395085331	-0.0124771936557566	0.904992585634917
FGF12	grey	-0.0284561181857403	0.785425179577594	0.0284561181857403	0.785425179577594	-0.0116297824378368	0.911418091525943	0.0688052391994292	0.509929507288883	-0.0592041381904001	0.570834569385219	0.0889475956372176	0.393918948774463
FIG4	grey	0.032064956928671	0.75899513760471	-0.032064956928671	0.75899513760471	0.136585162070302	0.189289043390347	0.420544573004865	2.44078508216874e-05	0.267948049699089	0.00902718277692286	-0.0823888120986272	0.42985206275872
FKBP5	grey	-0.0491805592708246	0.637834727526857	0.0491805592708246	0.637834727526857	0.0743803369123767	0.476165696352489	0.247178085670176	0.016314130727966	0.0764317276132934	0.464052538282756	0.385139202243315	0.000126554448021054
FREM2	grey	-0.135222256891289	0.193784627723812	0.135222256891289	0.193784627723812	-0.0402270953097001	0.700271758598626	0.0531371502789825	0.610997407455679	0.123872088084937	0.234241822791267	-0.176145889034624	0.0894599023145929
G6PC	grey	-0.101759871351952	0.329097074231128	0.101759871351952	0.329097074231128	-0.000590950445481516	0.99548972897445	0.257940399325295	0.0120733846657484	0.187527175679988	0.0703098318093296	0.126847563608436	0.223107765250506
GAB3	grey	0.0325624950708913	0.75537218551525	-0.0325624950708913	0.75537218551525	0.256340988259615	0.0126353476015954	-0.103215786794948	0.322187893681911	-0.176597166950663	0.0886290724972844	0.0399852803233198	0.701988386742234
GABRB3	grey	-0.279667666563543	0.00633537509737236	0.279667666563543	0.00633537509737236	0.110670426586354	0.288281517193269	-0.153880572934726	0.138659677324513	-0.237814779841715	0.0209953325437777	0.300262186110021	0.00327824438654103
GADD45B	grey	-0.120538492019984	0.2471691919791	0.120538492019984	0.2471691919791	0.158286358762585	0.127575412762819	0.166356143675138	0.109047280779566	-0.103310702013235	0.321740721131326	0.484264178795955	7.6029019069134e-07
GBP3	grey	-0.100539438712461	0.334960961138112	0.100539438712461	0.334960961138112	0.341627224884874	0.000752033920052439	0.200275036334905	0.0529393714471398	-0.108849738057815	0.29633562146025	0.0855459507408248	0.412326853171912
GCC1	grey	-0.0413723367693846	0.692162335605535	0.0413723367693846	0.692162335605535	-0.059297433265552	0.570226739263481	0.305312310669304	0.00276883940752616	0.31009301598173	0.00235335176511918	0.154540809042414	0.136953666701168
GLT1D1	grey	-0.128252835252692	0.217980914860436	0.128252835252692	0.217980914860436	-0.168117059115319	0.105297343570144	0.381592533256509	0.000147748903230193	0.384904910920467	0.000127862550840498	0.216121439712494	0.0364266434240134
GLUL	grey	0.388390988496046	0.000109634128275946	-0.388390988496046	0.000109634128275946	0.0408083788144517	0.696151437039539	0.380584287523356	0.000154348259728946	0.314757756389407	0.00200294999260071	-0.390961499992924	9.77713492669191e-05
GMPPB	grey	-0.00487485337578057	0.962807050614702	0.00487485337578057	0.962807050614702	0.0112687398117385	0.914157457856062	0.179916592747546	0.0827042608191499	0.00273210258219067	0.979150183933355	0.131040157683902	0.208059618498721
GPR133	grey	-0.0952035252908076	0.361369956009182	0.0952035252908076	0.361369956009182	0.0991587195032922	0.341674291420371	-0.00689229519427825	0.94743358676252	-0.138866295767104	0.181934665024578	0.140107622171784	0.17802131714624
GRAMD4	grey	-0.122158476532692	0.240826948492988	0.122158476532692	0.240826948492988	-0.0566396884616183	0.587659901691502	-0.0913625893957907	0.38115245214289	-0.109301541514114	0.294323318207868	0.60307772421285	1.2563487016875e-10
GSN	grey	-0.208022837942248	0.0442265074842711	0.208022837942248	0.0442265074842711	0.398480552703964	6.95609333553054e-05	-0.0252449220488849	0.8091503940545	-0.291532881462941	0.00435952608164885	0.380217435822397	0.000156816396111029
GSTA4	grey	0.131255498700527	0.207306753309023	-0.131255498700527	0.207306753309023	-0.0365810263809551	0.726310188445507	0.346315612057059	0.000628099550567242	0.401604526275738	6.02405127605004e-05	-0.514002718158931	1.16637015069328e-07
GSTM1	grey	0.00855051992665565	0.93481160414581	-0.00855051992665565	0.93481160414581	-0.278379584234979	0.00659158642484417	-0.00251861616877745	0.980779064772776	0.187502641154506	0.0703472327674133	-0.131303155470039	0.207140401017497
GSTT1	grey	0.0998500962078232	0.338302164035231	-0.0998500962078232	0.338302164035231	-0.170192987335353	0.101006703192049	0.176359499099591	0.0890658676506008	0.244798319180598	0.0174090377165738	0.00943719387494516	0.928068876461112
H2AFY2	grey	-0.288863115753404	0.00474850686699343	0.288863115753404	0.00474850686699343	0.183542678347341	0.0765975263713223	0.151450849416715	0.145076773229403	-0.147999309265121	0.154573825518825	0.244318904328208	0.0176371207455934
HEATR3	grey	0.104349740556429	0.316871592057048	-0.104349740556429	0.316871592057048	0.0416122558535572	0.690467827309117	0.403760775406779	5.45006354800424e-05	0.207755966331788	0.044505467108615	-0.208313624433771	0.0439242037412524
HGD	grey	0.032974142780445	0.752378658278907	-0.032974142780445	0.752378658278907	-0.243611902942912	0.0179781776078217	0.22422477095907	0.0298106771904379	0.361103837379192	0.000349383815169506	0.290985861121241	0.00443682934972431
HLA-DQA1	grey	0.0654677876657525	0.530715521351161	-0.0654677876657525	0.530715521351161	0.287549939175162	0.00495093723808723	0.0191863800911813	0.854368992828121	-0.0561866302330531	0.590655703923314	-0.314731825970294	0.00200476001767297
HMGCR	grey	-0.00568485519739341	0.956632661894071	0.00568485519739341	0.956632661894071	0.02144422328838	0.837453983763939	0.0136514685876636	0.89609882238479	-0.000966406038520186	0.992624229394199	-0.202701531957206	0.0500705860434732
HMGCS1	grey	0.173454071692878	0.0945445777387451	-0.173454071692878	0.0945445777387451	-0.140504582915715	0.176782977516275	0.266867626712057	0.00931979942551639	0.321820930971178	0.00156143364936436	-0.282810280621489	0.00574691207642949
HRG	grey	0.0413666065524533	0.692202825746667	-0.0413666065524533	0.692202825746667	-0.169122750572621	0.103201292500808	0.176589287178053	0.0886435269812956	0.445824232689501	6.69598479600858e-06	-0.457498083222234	3.55550477191832e-06
HS3ST2	grey	0.231658910961207	0.02466433079333	-0.231658910961207	0.02466433079333	0.0615236990936581	0.555813119383406	0.0430078526360886	0.680641423391188	-0.0875886501826725	0.401213390861698	-0.152168987753937	0.143157251419441
ID1	grey	-0.0969603448515417	0.352536636016503	0.0969603448515417	0.352536636016503	0.159010641412616	0.12582001308298	-0.0369131015228078	0.72392522317578	-0.1671062063168	0.107437488106393	0.336372060888314	0.000917217437932791
IFI27	grey	0.382009288453683	0.000145098193867131	-0.382009288453683	0.000145098193867131	-0.332129515846341	0.0010739929696336	-0.217017014953025	0.0356396956847591	0.0972623093331639	0.3510320038206	-0.424949964161655	1.96264457616678e-05
IL20RB	grey	0.3162206688301	0.00190319206634785	-0.3162206688301	0.00190319206634785	-0.378050631817063	0.00017215519330453	0.0267239265960351	0.79820024235437	0.403460579433612	5.52680059176976e-05	0.0345943226907898	0.740632540878833
INSIG1	grey	-0.268920357371541	0.00877077724444652	0.268920357371541	0.00877077724444652	0.110842907542338	0.287526121341963	0.216101439324891	0.0364443828182341	0.0826360735729388	0.428464352269298	0.478441376761319	1.07542334027872e-06
IRAK1BP1	grey	-0.0087256738861428	0.933479262962624	0.0087256738861428	0.933479262962624	0.0991866997956181	0.341537410686664	-0.284236855106859	0.00549616754153501	-0.275576567442318	0.00718102406201259	-0.129808212446811	0.212404188022525
ITGA8	grey	0.0321401478054532	0.758447279814902	-0.0321401478054532	0.758447279814902	0.285789010842174	0.00523442524043149	-0.0861042057599248	0.409271939006302	-0.263561082247847	0.0102676751679831	-0.0315723357352507	0.7625874199025
ITIH3	grey	-0.432692028444522	1.32802719423266e-05	0.432692028444522	1.32802719423266e-05	0.406625041149012	4.76619697296567e-05	0.296270297346356	0.00373868600836285	-0.147372939010521	0.156346000687654	0.701237904009162	3.53599942748896e-15
KDM5D	grey	-0.0146748023559693	0.888358682318812	0.0146748023559693	0.888358682318812	0.0622779657340756	0.550969721273971	0.200095354955448	0.0531570691007313	0.060284375528235	0.56381533541638	0.313324292877802	0.00210525350573717
KNDC1	grey	-0.182866310061656	0.0777083124414668	0.182866310061656	0.0777083124414668	0.160488134293871	0.122296559666002	-0.200749099322104	0.0523685229699351	-0.410654688393662	3.93865536162005e-05	0.460786935916264	2.96213469054937e-06
LAMA3	grey	-0.0611648619351069	0.558124485689214	0.0611648619351069	0.558124485689214	0.358424796880611	0.000389374013109185	0.333991731341422	0.00100239860299969	0.0169576926051307	0.871130432813916	-0.179602654293527	0.0832507215303652
LAP3	grey	0.101508844258761	0.330297821820405	-0.101508844258761	0.330297821820405	-0.144424667929436	0.164891477727223	0.00791178980679051	0.939671718058593	-0.00665614542210573	0.949232227515248	-0.25288528117638	0.0139278081085167
LDLR	grey	-0.168450809135374	0.104598093173037	0.168450809135374	0.104598093173037	0.252668912270091	0.0140124193781174	0.2363392902802	0.0218291872674918	-0.0896147166280295	0.390367117341944	0.422288048402797	2.23982274129906e-05
LRRC61	grey	0.0453148051614341	0.66451513564627	-0.0453148051614341	0.66451513564627	-0.140781463248465	0.17592298026807	0.0606149852548155	0.56167528347956	0.155056110315608	0.135633262218241	0.0625717081396605	0.549089043854488
LRRK2	grey	-0.0596022799895742	0.56824274002733	0.0596022799895742	0.56824274002733	0.126556792118814	0.224179096375935	0.34372080864717	0.000694165304971586	0.26386994755699	0.0101756943194231	-0.381640394115225	0.000147442228338869
MALL	grey	-0.184011590854993	0.0758349416328478	0.184011590854993	0.0758349416328478	0.258424511295298	0.0119076419391878	-0.0734592555305408	0.481659477183489	-0.234417719021148	0.0229575046709908	0.353327369585771	0.00047729623485546
MARK4	grey	0.288903689624776	0.00474237136075317	-0.288903689624776	0.00474237136075317	-0.430784538572485	1.46348289305669e-05	-0.0838831607014471	0.421504486164031	0.336764441933001	0.000903826919560076	-0.105721333819094	0.310517247826029
MASTL	grey	-0.261467350622063	0.0109106056069103	0.261467350622063	0.0109106056069103	0.178412947346229	0.0853477547850039	0.0395871292557093	0.704818091767368	-0.119468928713333	0.251419050721645	-0.048223527624524	0.644398741269063
MCM5	grey	0.0768609749014267	0.461539421426503	-0.0768609749014267	0.461539421426503	-0.257424326764857	0.0122522807386705	-0.264269331992373	0.0100578268478859	-0.00276854452994763	0.978872143729544	-0.180630875328772	0.0814715894816682
MERTK	grey	-0.0586095492232323	0.5747155096865	0.0586095492232323	0.5747155096865	0.181435471894737	0.0801006682824898	0.271716090908731	0.00806883330802119	0.0627150292360274	0.548172566761462	0.0628116203164381	0.547555327741344
MNAT1	grey	0.0232433238890453	0.824028035634976	-0.0232433238890453	0.824028035634976	0.0409057262956308	0.695462264806984	0.380217543206385	0.000156815668329018	0.215355581920363	0.0371111114326875	-0.200521325162742	0.0526421648581713
MND1	grey	-0.0372907387406275	0.721216231998559	0.0372907387406275	0.721216231998559	0.1614677409853	0.120002586192247	-0.0148774739434066	0.886826962870609	-0.176238819902024	0.0892883085392967	0.0398292560422795	0.703096787483218
MPHOSPH9	grey	-0.0586472853208632	0.57446883801902	0.0586472853208632	0.57446883801902	-0.140127154977866	0.177960235376083	0.329536912398951	0.00118142182197202	0.298337060173178	0.00349354170860476	-0.3815150621385	0.000148246561922133
MT1F	grey	0.0780419140599195	0.454664105745204	-0.0780419140599195	0.454664105745204	-0.0964878085609671	0.354899237651464	0.264790472749284	0.00990582560875671	0.310251477129514	0.00234059664173682	0.0183693089901951	0.860506900274155
MT1X	grey	0.279577071743582	0.00635310266712801	-0.279577071743582	0.00635310266712801	-0.359294107614108	0.000375958845084814	0.0202451898854626	0.846428053834347	0.272351121334287	0.00791646351295162	-0.0167210802525024	0.872913421586237
MX1	grey	-0.262308591075987	0.0106481719451694	0.262308591075987	0.0106481719451694	0.467515359549724	2.02670577736761e-06	0.158275948056385	0.127600780451569	-0.258672010419806	0.0118236761495336	0.0943161781581835	0.365882975939842
MYOM1	grey	-0.204227148601006	0.0483334230393778	0.204227148601006	0.0483334230393778	0.0288001943110594	0.782894223815545	0.0655546146693542	0.530169444152533	-0.0403689401830885	0.699265511151083	0.350344303431235	0.000536850035238857
NARS2	grey	0.398929823775623	6.81425869123096e-05	-0.398929823775623	6.81425869123096e-05	-0.367704653812118	0.000266426683678322	0.10527279085391	0.31258609913608	0.377598346312018	0.000175527122094482	-0.476351323884404	1.21608214869822e-06
NDRG1	grey	-0.243593321655771	0.0179872173015188	0.243593321655771	0.0179872173015188	0.373345013357695	0.000210362029550777	-0.127093600228273	0.222204075737566	-0.37209927517389	0.00022171308322242	0.328007999016963	0.0012492633135329
NLGN4Y	grey	0.103846529091988	0.319223767035086	-0.103846529091988	0.319223767035086	-0.142022757466684	0.17210518553965	-0.24221328750315	0.0186696342008909	-0.0612986355618202	0.557262276630699	0.252189875874855	0.0142013361170635
NNMT	grey	-0.287875400226129	0.00490006361756248	0.287875400226129	0.00490006361756248	0.219430244093472	0.0335898724450266	0.0200304811717797	0.848037129320102	-0.30242516645305	0.00305059121170869	0.690097925225459	1.42982783750582e-14
NOM1	grey	-0.0279102749021966	0.789444865693173	0.0279102749021966	0.789444865693173	-0.0125384159144648	0.904528598962713	0.423117656143621	2.14973534478333e-05	0.268964305553124	0.00875934047681171	-0.161387254463301	0.120189805005739
NPR2	grey	0.216385543953708	0.0361930734681829	-0.216385543953708	0.0361930734681829	-0.0644913260835681	0.536876008038638	0.376194156464814	0.000186388918013415	0.354761039042808	0.000450887280734213	-0.168741629174174	0.103991748393869
NPR3	grey	-0.302500567119715	0.00304291759981617	0.302500567119715	0.00304291759981617	0.381054025879341	0.00015124041081077	0.117321849052052	0.260101032268753	-0.0615768255736852	0.555471308446471	0.00669337794990539	0.948948627890721
NQO1	grey	-0.0707716642397289	0.497881614490212	0.0707716642397289	0.497881614490212	0.273398125468092	0.00767077444943584	0.0702793851685479	0.500883659911086	-0.281833382488757	0.00592442052620549	0.162285505094075	0.118113107561926
NQO2	grey	0.411371980971897	3.80621714102952e-05	-0.411371980971897	3.80621714102952e-05	-0.370658978106624	0.000235540534832911	0.133203344767805	0.200584991371866	0.433011061762075	1.30655375750823e-05	-0.415989726049861	3.04825388536456e-05
NSDHL	grey	0.295525657768536	0.00383070882178514	-0.295525657768536	0.00383070882178514	-0.398736799455785	6.87486339357788e-05	-0.205468264491335	0.0469572125435888	0.0708880555737351	0.497173209222822	-0.340539051036823	0.000783821670337091
NT5C3	grey	-0.0853350518206706	0.413484397429586	0.0853350518206706	0.413484397429586	0.289778990026804	0.00461171703880469	0.349567119308499	0.000553445959870218	0.0766452806991312	0.462801312013755	-0.252799608248368	0.0139612573910405
OAT	grey	0.177837286682722	0.0863774104310719	-0.177837286682722	0.0863774104310719	-0.322640834951955	0.00151635858548975	0.181916063486057	0.0792906419060792	0.46931249011484	1.8288323536646e-06	-0.38735441988086	0.000114785158012222
ODZ2	grey	0.19723072342297	0.0567282512288568	-0.19723072342297	0.0567282512288568	-0.260466392118045	0.0112302158581442	0.217439426624711	0.035273499722371	0.385297199369189	0.000125679328625963	-0.241861866638154	0.0188469268925242
OLFM2	grey	0.287430201189717	0.00496977166448114	-0.287430201189717	0.00496977166448114	-0.237570282788663	0.0211315900532125	0.0559612610111349	0.592148505157715	0.239787758700586	0.0199230932811895	-0.28779779477654	0.00491215190550803
ORM2	grey	0.222946173920325	0.0307815361442331	-0.222946173920325	0.0307815361442331	-0.34658800718258	0.000621508812080692	0.143622726898324	0.167274628417097	0.332504480678574	0.00105921373535412	0.106578536172629	0.306588288360608
OVCH1	grey	0.14946532431814	0.150484796644271	-0.14946532431814	0.150484796644271	-0.287531172733673	0.00495388494108927	-0.309708193341291	0.00238458854234459	-0.0255392027869464	0.806968614614739	-0.0373221018873513	0.720991401697766
P4HA1	grey	-0.42444033718314	2.01308919862779e-05	0.42444033718314	2.01308919862779e-05	0.220394900159997	0.032798699840838	0.115597079058181	0.267221537593352	-0.092011298631832	0.377766201913664	0.291463556903361	0.0043692559090044
PAK1IP1	grey	0.0850401846958248	0.415105979868382	-0.0850401846958248	0.415105979868382	0.0855315824889019	0.412405655026434	0.384698011296657	0.000129028128193408	0.132573516847084	0.20274110504329	-0.0614577211906316	0.556237755729083
PAXIP1	grey	-0.158118498577775	0.1279849070937	0.158118498577775	0.1279849070937	0.135509206538991	0.192831766170465	0.279340153774437	0.00639967042174428	0.0992362448151937	0.341295119117845	-0.214883403166003	0.0375384532990819
PCDHA3	grey	0.13795756755626	0.184839015478811	-0.13795756755626	0.184839015478811	-0.299785437414809	0.00333042417417106	-0.338823695764491	0.000836428571570001	-0.0532709381860468	0.610098589498282	-0.0814419392265727	0.435189898917747
PDCD2L	grey	-0.016429998353806	0.875107735201667	0.016429998353806	0.875107735201667	-0.0244596911988785	0.814979150203265	-0.133530980245515	0.199469915642328	-0.211016839993814	0.0411951925501992	-0.161785192953508	0.119266354148943
PEX7	grey	0.0738682589321816	0.479215802734198	-0.0738682589321816	0.479215802734198	-0.231753335793134	0.0246041730706459	0.155246901666503	0.13514684063716	0.280798924319547	0.00611766964572605	-0.327090380109048	0.00129166004347774
PGC	grey	-0.0235497518450881	0.821746216470318	0.0235497518450881	0.821746216470318	0.0123372193903658	0.906053531733234	-0.176456016609371	0.0888882787989791	-0.0861778651575052	0.408869847460117	-0.0335210508576125	0.74840717593975
PIGB	grey	0.0443021163330577	0.671575874396179	-0.0443021163330577	0.671575874396179	-0.089025474358204	0.393503324005103	0.169764301098127	0.101881320246786	0.198330563186313	0.0553345881731714	-0.203708166715639	0.0489186931716124
PIK3C2G	grey	0.105118802164606	0.313298408206642	-0.105118802164606	0.313298408206642	-0.253877563872649	0.0135454327151758	0.311743016125543	0.00222355365087249	0.41954211250095	2.56384817243931e-05	-0.173642614736087	0.0941811699472904
PLA2G7	grey	0.173594850270677	0.094273129348341	-0.173594850270677	0.094273129348341	0.107943357315552	0.300399824019043	0.0946717450489788	0.364070436144728	-0.0332715806877156	0.750217946216391	0.105362943657173	0.312169564569247
PMS2CL	grey	0.197840464992754	0.0559521101583173	-0.197840464992754	0.0559521101583173	-0.170467130529372	0.100450480472752	0.352490068438154	0.00049336870136533	0.405680246139389	4.9823932673508e-05	-0.248801906998597	0.0156016446356571
POLE2	grey	0.141871980853134	0.1725656419939	-0.141871980853134	0.1725656419939	-0.0628172216275447	0.547519544460458	0.441386976222746	8.46608361049382e-06	0.372791057549613	0.000215341667993727	-0.382219540804636	0.000143777693274236
POLG2	grey	0.0170146900210065	0.870701025566753	-0.0170146900210065	0.870701025566753	-0.0870756271602448	0.403987763372281	-0.0223789729943895	0.830472262577804	0.0320868753335191	0.758835422832205	-0.320873370365915	0.00161503591689889
POLR2B	grey	-0.228684310257238	0.0266246430512269	0.228684310257238	0.0266246430512269	0.273723084388194	0.00759589913481953	0.0777754515858811	0.45621044748687	-0.235157422459907	0.0225173986540992	0.0164457162975173	0.874989221594366
POLR3B	grey	0.0476392800922002	0.648419422019295	-0.0476392800922002	0.648419422019295	-0.0495842285867733	0.635074387428096	0.246952309252571	0.0164153881215855	0.14630899971662	0.159390851900127	-0.234282359653596	0.0230388306473971
PPM1H	grey	0.0676175079528297	0.517278499707468	-0.0676175079528297	0.517278499707468	-0.0656404875390882	0.52962964400693	0.14982406817299	0.149496649867211	0.058336169055544	0.576503999332676	-0.179265358416128	0.0838410414856018
PRKCE	grey	0.025373462307824	0.808197223862103	-0.025373462307824	0.808197223862103	-0.0863370523187025	0.408001667786476	-0.112325725317632	0.281086204484163	-0.11887826177525	0.253787405630169	0.142588768319897	0.170384713028387
PSPH	grey	-0.00339086201034927	0.974124480993419	0.00339086201034927	0.974124480993419	-0.238674608496559	0.0205221163367836	0.240913875414969	0.0193324307328872	0.346463226738444	0.000624520043478849	-0.252713320215998	0.0139950173058338
PYROXD2	grey	-0.117750948654195	0.258349800762938	0.117750948654195	0.258349800762938	-0.155039321991328	0.135676127545655	0.0603924162287379	0.563115558124463	0.196262675901723	0.0579785639077033	-0.138144292467761	0.18423949391541
RABEPK	grey	0.22948260082456	0.0260859860138458	-0.22948260082456	0.0260859860138458	-0.292343237474484	0.00424721552576676	0.274618753390487	0.00739284937081666	0.454837242253619	4.11582112714736e-06	-0.362770269694412	0.000326452413923703
RBBP8	grey	-0.344898341411744	0.00066343473431082	0.344898341411744	0.00066343473431082	0.329344353595479	0.0011897777766147	0.296246759797479	0.00374156426696108	-0.201548072936997	0.0514178905052571	0.266087843989886	0.00953613216824099
RBP4	grey	-0.125295669022731	0.228867484182872	0.125295669022731	0.228867484182872	-0.0812057763341945	0.436527065497661	0.0491231871303755	0.63822744760218	0.0929587146818192	0.372853589790885	-0.0723202661190789	0.488499600434601
RDH12	grey	-0.230594818936417	0.0253509691160233	0.230594818936417	0.0253509691160233	0.155488297457877	0.134533304536401	0.096812729734655	0.353273632970284	-0.014804968981264	0.887374882002436	0.111611570603561	0.284175675430349
RELB	grey	-0.0515903519449798	0.621430765730931	0.0515903519449798	0.621430765730931	0.251162434420353	0.0146139941924508	-0.148778115238191	0.152391353384419	-0.386398802405626	0.000119731909782607	-0.0227306929679096	0.82784861131859
RPS4Y1	grey	0.142471221758151	0.170740965951611	-0.142471221758151	0.170740965951611	-0.0705405470143441	0.499289853200591	-0.0360187517122696	0.730354393259713	-0.00381678910893875	0.970875591001096	0.19090078308687	0.0653178432446677
S100A8	grey	0.0937160145839072	0.368954911271353	-0.0937160145839072	0.368954911271353	0.276476618656715	0.00698687500741675	0.110940598986761	0.287098856124724	-0.136387109297209	0.189937588786724	0.00119188827028384	0.990903378138864
S100P	grey	-0.0167429652532432	0.872748480705581	0.0167429652532432	0.872748480705581	0.0320199093623788	0.759323421421162	-0.270579413484245	0.00834802570246063	-0.316226383830448	0.0019028113151639	0.241937295732536	0.0188087511439803
SCD	grey	0.209023986056945	0.0431929166454096	-0.209023986056945	0.0431929166454096	-0.243590370118142	0.017988653568643	-0.0155359638761192	0.881853229388221	0.225667250644615	0.0287465895715009	-0.347454642351532	0.000600958820219029
SDF2L1	grey	0.240331411855566	0.0196360335429874	-0.240331411855566	0.0196360335429874	-0.372246202405348	0.000220345481249491	-0.142821637064126	0.169680566887232	0.00122313781926356	0.990664888724805	-0.0140557740235112	0.89303959320543
SDHAP2	grey	-0.30278116904574	0.00301451230943481	0.30278116904574	0.00301451230943481	0.206321207797246	0.0460303529718396	-0.212672733792891	0.0395943640783793	-0.290902654267077	0.00444869433290827	0.381759926243263	0.000146678882627545
SELL	grey	-0.180351346007531	0.0819522284996292	0.180351346007531	0.0819522284996292	0.355413656427654	0.000439315765936458	0.234100248176601	0.0231486341789041	-0.0717806133187175	0.491758339293364	-0.203230855345755	0.0494621237177109
SERINC2	grey	-0.128104720443666	0.218517320905017	0.128104720443666	0.218517320905017	0.188491453680259	0.06885252904231	0.101295984839255	0.331318183021172	-0.165050116732441	0.111894993554559	0.616324197227546	3.77122630565471e-11
SERPINA3	grey	-0.211996182939659	0.0402420285552168	0.211996182939659	0.0402420285552168	0.284976599272253	0.00537000834111327	0.178212206704764	0.0857056955511023	-0.210607395361419	0.0415992307486208	0.670348192054373	1.46807328422226e-13
SERPINE1	grey	-0.15306304659255	0.14079436978218	0.15306304659255	0.14079436978218	0.322720348375497	0.00151205057285572	-0.0035228994466591	0.973117277179636	-0.381926167059301	0.000145623332930988	0.675020357226945	8.6000017195407e-14
SFXN4	grey	0.00460463174025838	0.964867371204572	-0.00460463174025838	0.964867371204572	-0.074314416669854	0.476557751375422	0.226638544727168	0.0280483552653015	0.114150426333476	0.273294627636972	0.291208131624048	0.00440527260210678
SGCE	grey	0.0831231437173397	0.425738270663038	-0.0831231437173397	0.425738270663038	0.257128052290903	0.0123560241652509	0.33270077836419	0.00105155068284766	0.149409689670366	0.150638477881656	-0.423899268990205	2.06797321687803e-05
SH3BGR	grey	0.155538840059942	0.134405113074006	-0.155538840059942	0.134405113074006	-0.212213947909109	0.0400326038185659	0.308910137511692	0.00245056092991993	0.392152684062957	9.26884407427321e-05	-0.311871589390059	0.00221371559110321
SIPA1L2	grey	-0.213987650888513	0.0383604680601353	0.213987650888513	0.0383604680601353	0.252756846091133	0.0139779790994017	0.0482598366827836	0.644149205044015	-0.257450496105582	0.0122431538753466	0.311103682677266	0.00227306122799051
SLC12A8	grey	0.114863828381453	0.270288241591049	-0.114863828381453	0.270288241591049	-0.0316067638729329	0.762336199192647	0.268031035651225	0.00900504461420312	0.153759851007759	0.138973349201725	0.0981200564635286	0.346779889774646
SLC16A1	grey	-0.257296049006565	0.0122971049163312	0.257296049006565	0.0122971049163312	0.0624378470566186	0.549945699198929	0.257870346500876	0.0120975340586093	0.0899610599165915	0.388530718592998	0.27316914530771	0.00772392486359509
SLC17A1	grey	0.299793489921489	0.0033295366925682	-0.299793489921489	0.0033295366925682	-0.49452645302811	4.0615837304551e-07	-0.0281527183234257	0.787658782312767	0.395747616742217	7.87977465401684e-05	-0.482322498792217	8.54097811824314e-07
SLC1A2	grey	0.28002402095764	0.00626606788228906	-0.28002402095764	0.00626606788228906	-0.38735899905511	0.000114761917112283	-0.0321138582237801	0.758638818125038	0.350875463977973	0.000525771368357388	-0.238994650406835	0.0203483292105915
SLC20A1	grey	-0.278996128219073	0.00646782864124757	0.278996128219073	0.00646782864124757	0.334988579233399	0.000965885834901238	0.331181624018218	0.0011121944155174	-0.0586024972276506	0.57476161232707	0.295570522897272	0.003825107599444
SLC22A10	grey	0.0168673909436816	0.871810824100014	-0.0168673909436816	0.871810824100014	-0.418174034439013	2.74117834985182e-05	-0.00115886585337402	0.991155398544022	0.429602800500804	1.55379032969971e-05	-0.328625887075452	0.00122143126836706
SLC22A13	grey	0.0622989949416133	0.550834978866753	-0.0622989949416133	0.550834978866753	-0.20406158682493	0.0485194999270246	-0.447456453164023	6.1373743369532e-06	-0.177082578263729	0.0877422412737025	-0.0731302742526915	0.483629871639994
SLC44A3	grey	-0.302439520949932	0.00304912900185912	0.302439520949932	0.00304912900185912	0.439240480917284	9.47220508436385e-06	-0.0646119347056529	0.536113179341202	-0.371984590841675	0.000222786008691804	0.0856383866069714	0.411820103943062
SLC5A6	grey	-0.253114212950848	0.013838767456566	0.253114212950848	0.013838767456566	0.0857676487194945	0.411112076650988	0.22662699781671	0.0280565707733021	-0.0616068436481885	0.555278219542437	0.716043034142576	4.98369667922521e-16
SLIT2	grey	0.0685215066332926	0.511680181391701	-0.0685215066332926	0.511680181391701	0.244596344507319	0.0175048157853305	-0.40450625576276	5.2637738052338e-05	-0.415720198450525	3.08829768116181e-05	-0.023807928126292	0.819824853755454
SLPI	grey	-0.102364846133853	0.326214724497249	0.102364846133853	0.326214724497249	0.102619903206122	0.325004378386021	0.18708369956043	0.0709883575113444	0.0122072242911481	0.907038987697795	0.417875396273589	2.78138312565599e-05
SMARCAL1	grey	0.246859301470593	0.0164572583963429	-0.246859301470593	0.0164572583963429	-0.0072466314940334	0.944735272376571	0.150327323701499	0.148118669046628	0.0760996109795275	0.46600211408609	-0.206660863091368	0.0456655066529143
SNORA53	grey	-0.0968128292720727	0.353273135687884	0.0968128292720727	0.353273135687884	0.166934991968412	0.10780330970361	0.355590023151252	0.000436235757704956	0.199868662617117	0.053432772999447	-0.167960621651058	0.10562635410463
SNORD15B	grey	-0.0393376149862757	0.706593471004051	0.0393376149862757	0.706593471004051	0.194534216661355	0.0602669828342731	-0.00608724311988071	0.953566314005803	-0.106112914482271	0.308718413034657	-0.289525405205308	0.0046492352290116
SPINK1	grey	-0.153167862079146	0.140519299074301	0.153167862079146	0.140519299074301	0.191951506605557	0.0638231446972955	0.268135225559408	0.00897731739521424	-0.0869652368194488	0.404586215441635	0.259033721793561	0.0117018920686407
SQLE	grey	0.326587187840339	0.00131545956265261	-0.326587187840339	0.00131545956265261	-0.349239068333329	0.000560591148752695	-0.0450000724795862	0.666706438398964	0.207895890951811	0.0443590230286751	-0.410843843388865	3.90331904472248e-05
SQSTM1	grey	-0.130187220999886	0.211060770189587	0.130187220999886	0.211060770189587	0.346203375754996	0.000630833719101429	0.275548147785048	0.00718723124193293	-0.146180852655442	0.159760548201198	0.578306114809603	1.0342357451162e-09
SYT7	grey	0.127564267599633	0.220482510495444	-0.127564267599633	0.220482510495444	-0.400374355440711	6.37624868793829e-05	-0.0581554852758356	0.577687472139912	0.187030006571679	0.0710708658167747	0.248803813632861	0.0156008241467544
TAF5	grey	-0.027374218859531	0.793397849395411	0.027374218859531	0.793397849395411	0.0734387362355539	0.481782249320668	0.29540876658985	0.00384533663276124	0.0918287221098333	0.378717399288154	-0.0355272308179668	0.733895751279397
TATDN1	grey	0.0648640519652119	0.534520316695958	-0.0648640519652119	0.534520316695958	-0.084161635579538	0.419959303710831	0.210939242862194	0.0412715129543184	0.195372231716072	0.0591484479490343	-0.440757038576998	8.75042304624194e-06
TDRD3	grey	-0.0172724055664738	0.868759917425448	0.0172724055664738	0.868759917425448	0.156872242180825	0.131056648156802	0.281265533283629	0.00602982081148989	0.144130621183984	0.165762368038473	-0.199086008912754	0.0543936809234794
TECTA	grey	0.00443205567398461	0.966183309056841	-0.00443205567398461	0.966183309056841	-0.0545010613773941	0.601861565896128	0.297182187909075	0.00362868928574178	0.232994362733887	0.0238250674714757	0.0265168833436274	0.799730838834818
TMEM156	grey	-0.139066583387928	0.181299036601098	0.139066583387928	0.181299036601098	0.363917556217706	0.00031147900481889	0.00404713080946628	0.969118783464981	-0.305962331862545	0.00270872353615325	0.286916270277335	0.00505133721350072
TMEM164	grey	-0.131364603633314	0.206926048690265	0.131364603633314	0.206926048690265	0.456211592697463	3.81677199017043e-06	0.283697034175384	0.00558988450495666	-0.127769720726929	0.219733980045838	-0.0601493421065465	0.564690522923872
TMEM178	grey	-0.247647468956178	0.0161053455891343	0.247647468956178	0.0161053455891343	0.160748303461904	0.12168405228199	0.22658671976352	0.0280852441643984	0.108474118537832	0.298015483468122	0.0456099555965784	0.662462731791175
TNC	grey	-0.123119300856727	0.237119038422885	0.123119300856727	0.237119038422885	0.263299501188101	0.0103461430793046	-0.0712293291634818	0.495099126998461	-0.277117910859508	0.00685138584893278	-0.0100640076960298	0.923305294608556
TOR1B	grey	-0.230449059955474	0.0254462797706894	0.230449059955474	0.0254462797706894	-0.00935422859674908	0.928699579423002	-0.12215766313342	0.240830104396693	-0.203100069533439	0.0496118928637265	-0.154755642990471	0.136401997047344
TP53I3	grey	-0.0802621778456794	0.44189294718264	0.0802621778456794	0.44189294718264	0.430756686969216	1.4655534333165e-05	0.268322661327747	0.00892762537432211	-0.237633555942305	0.0210962556351096	0.296462727014676	0.00371522913789452
TPRN	grey	-0.126644535119324	0.223855431887776	0.126644535119324	0.223855431887776	0.0712300196376615	0.495094935271797	0.148305051148486	0.15371426762052	-0.025577009398381	0.806688425376467	0.625884480148618	1.52705701706705e-11
TPX2	grey	-0.0997483313385016	0.338797189343728	0.0997483313385016	0.338797189343728	0.162401147717451	0.117847773267853	-0.0230812119259708	0.825235797434173	-0.167775916071757	0.10601584860702	0.0564498778777062	0.588914163629837
TTC18	grey	-0.0986015204824836	0.344407319329699	0.0986015204824836	0.344407319329699	-0.106936210610321	0.304958520932122	0.164006761361169	0.114211152754206	0.211916567537429	0.040318822524463	0.0937973496782206	0.368537676041827
TYMS	grey	0.112874794774182	0.278726206452438	-0.112874794774182	0.278726206452438	-0.0622654377191765	0.551050000774117	0.0335770184034385	0.748001124500761	0.0412341614797866	0.69313893345258	-0.449290239049759	5.5621902151899e-06
USP35	grey	-0.165830907313022	0.1101856736465	0.165830907313022	0.1101856736465	0.0385935303291485	0.711897184304624	0.0326217952910029	0.75494072670844	-0.102232205315375	0.326845294730497	0.494585897381354	4.04661806996501e-07
USP9Y	grey	-0.117860459658111	0.257904157727786	0.117860459658111	0.257904157727786	0.188748965536364	0.0684675122546864	0.199840585364136	0.0534670022420612	-0.0134539389556335	0.897594011376256	0.283683640548078	0.00559222765846966
UTY	grey	-0.04537770562834	0.664077533053664	0.04537770562834	0.664077533053664	0.0675347086613218	0.517792817109433	0.199089721179512	0.0543890899191085	0.0420180619920448	0.68760516049541	0.285435172640115	0.00529309874695863
WASF3	grey	-0.174329243316396	0.0928670279895689	0.174329243316396	0.0928670279895689	0.216899869354805	0.0357418143382918	0.329642661115247	0.00117685564956385	0.147733873791432	0.15532297469624	-0.0378623891904429	0.717122028760516
WNK3	grey	0.138863385473634	0.181943913037913	-0.138863385473634	0.181943913037913	-0.172679011229687	0.0960500949090375	0.305597186140908	0.00274234728977067	0.378970904323736	0.000165478489877736	-0.439094223052288	9.54469545258498e-06
XIST	grey	-0.0838904530690106	0.421463980995504	0.0838904530690106	0.421463980995504	0.057975387344728	0.578868225740588	-0.0323756507239106	0.756732125058795	-0.0313380622013945	0.764297556315513	-0.263077362792533	0.0104131907755236
ZBED5	grey	-0.237471316982602	0.0211869584505853	0.237471316982602	0.0211869584505853	0.400666837857424	6.29081567350581e-05	-0.153576487860805	0.139450809544945	-0.406140243059337	4.87601567020331e-05	-0.160797747836178	0.121567914341556
ZFY	grey	-0.0388502150111204	0.710066013347484	0.0388502150111204	0.710066013347484	-0.0156128235426147	0.881272984508937	0.0014946199286336	0.98859303611098	-0.0596904946706501	0.567669228866533	-0.0245850081284247	0.814048240006223
ZIC1	grey	0.191980548764536	0.0637822289806705	-0.191980548764536	0.0637822289806705	-0.224590085469638	0.0295380912426578	0.141646962463695	0.173254509708772	0.287135052103654	0.00501647014657871	-0.276403672774691	0.00700243559443243
ZNF141	grey	-0.346855174130652	0.00061510610265574	0.346855174130652	0.00061510610265574	0.405843018325152	4.94450613238315e-05	0.177011732524695	0.0878712336902253	-0.108358341233977	0.298534526847571	-0.0495290122760313	0.635451669994375
ZNF266	grey	-0.289306815852058	0.00468179367435257	0.289306815852058	0.00468179367435257	0.23442193190985	0.0229549774435365	0.154225073614778	0.137767510334685	-0.0576015523981594	0.581322705960383	0.0436833433493305	0.675904248547085
ZNF295	grey	-0.287895277472079	0.00489697167969952	0.287895277472079	0.00489697167969952	0.290099838824929	0.0045646336268964	0.240388565421712	0.019606062744892	-0.175245219564801	0.0911365239444225	0.349463881061957	0.000555685516345639
A2M	turquoise	-0.519192548015285	8.25394541796022e-08	0.519192548015285	8.25394541796022e-08	0.467246220217261	2.0580255843954e-06	0.124642477397916	0.23132261204572	-0.263674271262694	0.0102338830519011	0.466413091823255	2.15790012521595e-06
ACSL4	turquoise	-0.389756858999471	0.00010317391357357	0.389756858999471	0.00010317391357357	0.62869842058451	1.16337483312159e-11	0.209145891212532	0.0430684435266068	-0.342738886534872	0.000720779809215407	0.203266760819757	0.0494210719549805
ACTA2	turquoise	-0.321191324577671	0.00159686678272399	0.321191324577671	0.00159686678272399	0.688600858790912	1.71695082477248e-14	-0.0731717204412216	0.483381397973789	-0.545466894442033	1.30782570115766e-08	0.287342352007718	0.00498363057944628
ACTG1	turquoise	-0.201017983750166	0.0520469989672771	0.201017983750166	0.0520469989672771	0.680628117644378	4.46783555503212e-14	0.186301322819238	0.0721982751626183	-0.362035756359396	0.00033638355838916	0.37517325790537	0.000194672341481305
ADAM9	turquoise	-0.306300649443485	0.00267790133842128	0.306300649443485	0.00267790133842128	0.803931080412053	1.7704097195859e-22	0.426587963369611	1.80841132426879e-05	-0.30824384551172	0.00250689418963066	0.396848539753789	7.49475908751282e-05
AKR1B10	turquoise	-0.128470100615893	0.217195761609557	0.128470100615893	0.217195761609557	0.460846295042548	2.95233774858005e-06	0.045388246136341	0.664004213076751	-0.407447132025861	4.58522850531062e-05	0.407752576553728	4.51963877330648e-05
ANK3	turquoise	-0.44212290443563	8.14490490979265e-06	0.44212290443563	8.14490490979265e-06	0.779782933106575	2.0511199560872e-20	0.344790634777179	0.000666193009108654	-0.195423636018934	0.0590803918064669	0.0755391727083301	0.469302093839419
ANKRD36	turquoise	-0.463009197482524	2.61551217562356e-06	0.463009197482524	2.61551217562356e-06	0.816609389060687	1.11160541126179e-23	0.384343004898558	0.000131051042810953	-0.255930541098845	0.0127831815939624	0.19071297051147	0.0655879820261566
ANTXR1	turquoise	-0.293018559716133	0.00415559915203369	0.293018559716133	0.00415559915203369	0.685569321216194	2.47878922846797e-14	-0.230333448802317	0.0255220937012521	-0.635045172237873	6.23501929784809e-12	0.29886852351296	0.00343287541845742
ANXA1	turquoise	-0.190483362776683	0.0659194665568984	0.190483362776683	0.0659194665568984	0.721070646364193	2.48997158824414e-16	0.047396146458381	0.650095605538721	-0.493879663615974	4.22784970726334e-07	0.00911065652616563	0.930551470093855
ANXA2	turquoise	-0.312669638981398	0.00215352371937075	0.312669638981398	0.00215352371937075	0.749625998197445	3.55692522331509e-18	-0.0369958837607193	0.723331089972385	-0.681176366178249	4.1874993067862e-14	0.497375284494087	3.40033453420842e-07
ANXA3	turquoise	-0.212507048166865	0.0397521654070719	0.212507048166865	0.0397521654070719	0.534800862670876	2.81572496638764e-08	0.0322957077965419	0.757314213330497	-0.408407521292654	4.38193781527351e-05	0.215473556710123	0.0370049776565394
ANXA4	turquoise	-0.349992401329272	0.000544307196049533	0.349992401329272	0.000544307196049533	0.854439967620989	6.65608316518382e-28	0.190333866188949	0.0661360236889326	-0.457623084472925	3.53103824014491e-06	0.240255174491094	0.019676072962882
ANXA5	turquoise	-0.21736801946156	0.0353351810620583	0.21736801946156	0.0353351810620583	0.727441640522783	1.01097620491014e-16	0.440828775168442	8.71759573646592e-06	-0.242767723774106	0.0183928380506971	0.304362713786665	0.00285881618017219
APOBEC3C	turquoise	-0.301864745690365	0.00310817197907096	0.301864745690365	0.00310817197907096	0.787773884706458	4.55835641612997e-21	-0.00792482974716526	0.939572474103719	-0.510127049007616	1.50440882018698e-07	0.145081540038998	0.162958239177416
ARHGAP15	turquoise	-0.153272174160236	0.14024595324021	0.153272174160236	0.14024595324021	0.523911035269437	5.99701413401276e-08	0.250070807801132	0.0150637838635303	-0.0977693929735441	0.348514323015349	-0.0751127570134797	0.471821409975827
ARHGDIB	turquoise	-0.163899291580459	0.114451819576887	0.163899291580459	0.114451819576887	0.749144584296236	3.83902963272954e-18	0.21747854015908	0.0352397518718421	-0.29541487843096	0.00384457055956353	-0.0587151437968236	0.574025387753606
ASAP1	turquoise	-0.358843085023568	0.000382865034864714	0.358843085023568	0.000382865034864714	0.75588340633172	1.29803688795014e-18	0.502148497195714	2.51558190296605e-07	-0.138856021762248	0.181967314169081	0.137432777747063	0.186531569486907
ASPN	turquoise	-0.291482930783457	0.00436653480253233	0.291482930783457	0.00436653480253233	0.768514445988896	1.54227715334574e-19	0.458888554469886	3.29212599451762e-06	-0.102647901064901	0.324871692831828	0.0124501694387534	0.905197404907125
ATP1B3	turquoise	-0.00538918337075142	0.958886197763578	0.00538918337075142	0.958886197763578	0.48807617994558	6.03769139167192e-07	0.283694467905496	0.00559033339458849	-0.150078759660572	0.148798072951149	0.12913532003219	0.214804240137534
ATP2B4	turquoise	-0.372690261436778	0.00021625936948553	0.372690261436778	0.00021625936948553	0.584589577667324	6.16105186127098e-10	0.363751939978383	0.000313600703400424	-0.287690670135329	0.00492888186296627	0.615721800017543	3.98822686396189e-11
ATP8B4	turquoise	-0.405930450771941	4.92426625195646e-05	0.405930450771941	4.92426625195646e-05	0.601126565054517	1.49305207070014e-10	0.326202420826789	0.00133392565739964	-0.173674956641092	0.0941189432835514	0.258717210009861	0.0118083977723414
AXL	turquoise	-0.0942407033755833	0.366268428025925	0.0942407033755833	0.366268428025925	0.344052675164533	0.00068537535862607	0.602792495995849	1.2885475891333e-10	0.297943010114872	0.00353913993944323	-0.258643336654922	0.0118333773991426
BACE2	turquoise	-0.306398864863525	0.00266901272152557	0.306398864863525	0.00266901272152557	0.675060508280414	8.56020849321387e-14	0.0985844949720691	0.344491043891106	-0.4673033119637	2.05134384360274e-06	0.494083250342503	4.17483095415004e-07
BGN	turquoise	-0.265733032380556	0.00963601578599611	0.265733032380556	0.00963601578599611	0.624312966728389	1.77547780765785e-11	-0.364505067588162	0.000304058590782306	-0.651880274259584	1.10964238687283e-12	0.180212003025514	0.0821926663803903
BICC1	turquoise	-0.356389539569163	0.000422520368009497	0.356389539569163	0.000422520368009497	0.821376701473852	3.71249131311687e-24	-0.103155422502037	0.322472494424954	-0.652311017531331	1.060190446754e-12	0.381842886679813	0.000146151241061493
BIRC3	turquoise	-0.307314193535073	0.00258744085891066	0.307314193535073	0.00258744085891066	0.738520529401311	1.98213829494234e-17	0.386546644465983	0.000118953897035024	-0.357720051731337	0.000400570979496237	0.430920301618693	1.45342923193197e-05
BNIP3L	turquoise	-0.353569583099865	0.000472737204341397	0.353569583099865	0.000472737204341397	0.711638346397571	9.04253320129085e-16	0.572441597809481	1.6608609734651e-09	-0.0319492173064041	0.759838675259123	0.26542292231271	0.00972406544623119
C5orf32	turquoise	-0.277589234758185	0.00675329235466044	0.277589234758185	0.00675329235466044	0.541114027593793	1.79417278124468e-08	0.586478436269565	5.26124109537134e-10	0.0346752407063045	0.740047425476452	0.381380122924319	0.000149117091852841
C7	turquoise	-0.507979716140303	1.72988694350775e-07	0.507979716140303	1.72988694350775e-07	0.80608309503932	1.12275798521297e-22	-0.109944903936193	0.291473410093331	-0.645473979327563	2.16739633882456e-12	0.350086837125194	0.000542296744540656
CACNA2D1	turquoise	-0.253629036741461	0.0136403360059923	0.253629036741461	0.0136403360059923	0.688896760369021	1.65610288593798e-14	0.243377004331447	0.0180927429712096	-0.237107755250779	0.0213914286386228	0.238889612361802	0.0204052265771788
CAPN2	turquoise	-0.53845859257025	2.17110124939156e-08	0.53845859257025	2.17110124939156e-08	0.81674229956084	1.0785989200913e-23	0.151454516806568	0.145066921597885	-0.522850628090218	6.44607718590532e-08	0.34686301199301	0.000614919181426723
CAPZA1	turquoise	-0.279694390112344	0.00633015421025341	0.279694390112344	0.00633015421025341	0.607426355242304	8.51523411643964e-11	0.746895653455077	5.47115168735887e-18	0.103016960413527	0.323125913568019	0.18022284331716	0.0821739411760061
CCBE1	turquoise	-0.461420362690651	2.85915508540243e-06	0.461420362690651	2.85915508540243e-06	0.557947939220158	5.14984081076294e-09	0.184506270608391	0.0750370687872432	-0.187729999459996	0.0700012571526111	0.198271018652576	0.0554093146169548
CCDC102B	turquoise	-0.355296118889905	0.000441379473530299	0.355296118889905	0.000441379473530299	0.718037731906019	3.79113078898431e-16	0.056631053837189	0.587716932600882	-0.441633897998568	8.35701642324216e-06	0.281893750814171	0.00591331197486826
CCDC3	turquoise	-0.278892099006119	0.00648856495310273	0.278892099006119	0.00648856495310273	0.591199662918495	3.52993299766756e-10	0.445954370578714	6.64974888616416e-06	0.0298611956003268	0.775104035207629	0.140026450805396	0.178275315600447
CD226	turquoise	-0.291141550815685	0.00441470432483861	0.291141550815685	0.00441470432483861	0.492588100728705	4.57937830165808e-07	-0.0379295618036511	0.71664145533152	-0.336315330231504	0.000919168335330645	-0.0905938477734659	0.385188911845496
CD44	turquoise	-0.0727965900428888	0.485632820251069	0.0727965900428888	0.485632820251069	0.698542801598826	4.98711545050228e-15	0.408255356136153	4.41357671441431e-05	-0.119873786528584	0.249804508171884	-0.0941934653260191	0.366509800943414
CD53	turquoise	-0.127465766408851	0.22084201856043	0.127465766408851	0.22084201856043	0.659856172034728	4.71341531024672e-13	0.47316158536609	1.46472814098266e-06	-0.0264539208816774	0.80019644808828	0.138367121971432	0.183525905225293
CDH11	turquoise	-0.351118967219604	0.000520762893721727	0.351118967219604	0.000520762893721727	0.844426405071791	1.11978865859774e-26	0.0511541969866954	0.624386391505899	-0.549730523277232	9.55307119914548e-09	0.195129821893059	0.0594702467067415
CDH6	turquoise	-0.421060243630605	2.37965498010443e-05	0.421060243630605	2.37965498010443e-05	0.836251271075525	9.71911134062545e-26	-0.0247088589990625	0.813128474077007	-0.603729476155358	1.18564976295056e-10	0.447400571496083	6.15575135869529e-06
CES3	turquoise	0.324846392245701	0.00140089604681997	-0.324846392245701	0.00140089604681997	-0.659801741755138	4.74145192185783e-13	-0.290822557592959	0.00446014252067976	0.2962439299833	0.00374191044047293	-0.360147439871767	0.000363204741034894
CLIP2	turquoise	-0.293938021038518	0.00403369800722831	0.293938021038518	0.00403369800722831	0.56026550195858	4.31308017539482e-09	0.156659970571226	0.131585407792377	-0.257580761002574	0.01219781056124	0.161350228146215	0.12027600701921
CLIP3	turquoise	-0.369469370105105	0.00024755673559149	0.369469370105105	0.00024755673559149	0.857892303710884	2.39411602662189e-28	0.2255758074252	0.028813077029048	-0.353220344021994	0.000479323527914036	0.235088694035337	0.0225579841816174
CLSTN2	turquoise	-0.502195690089154	2.50803997579285e-07	0.502195690089154	2.50803997579285e-07	0.70375012295624	2.55743826377125e-15	-0.00223256986701764	0.982961692976692	-0.486196599710281	6.76678713946657e-07	0.468759983188096	1.88763398508314e-06
COL14A1	turquoise	-0.239651137117396	0.0199957961598198	0.239651137117396	0.0199957961598198	0.714743967363265	5.94793566378591e-16	-0.144453027760076	0.164807662746485	-0.545651373667497	1.29028934337109e-08	-0.0394811036003976	0.705572307957403
COL1A1	turquoise	-0.175391465911684	0.0908626049494034	0.175391465911684	0.0908626049494034	0.777611572534306	3.05343607091244e-20	0.146993722178044	0.157426251397473	-0.428086599542267	1.67731757996481e-05	0.167436909484096	0.106733636558628
COL1A2	turquoise	-0.213224763480667	0.0390723720843311	0.213224763480667	0.0390723720843311	0.79596688079653	9.10524148068412e-22	0.0465957728776051	0.655625723508864	-0.504840415079184	2.11808004256469e-07	0.184975917405915	0.0742858244668899
COL3A1	turquoise	-0.175223249806452	0.0911777295994923	0.175223249806452	0.0911777295994923	0.799395115706228	4.54006220493807e-22	0.284717453876307	0.0054139083809842	-0.299704192292778	0.00333939020948767	0.164007007424941	0.114210602171236
COL6A3	turquoise	-0.304040588346558	0.00288992952050913	0.304040588346558	0.00288992952050913	0.725751828174047	1.28716694038124e-16	-0.22610657982169	0.0284289665750313	-0.664487647478338	2.83278937257572e-13	0.168950881661018	0.1035571695297
CPD	turquoise	-0.419662936466157	2.54871395576331e-05	0.419662936466157	2.54871395576331e-05	0.702161810457043	3.1400388842332e-15	0.515459806800958	1.0590725698834e-07	-0.194136285201798	0.0608041263735398	0.520706082096805	7.45404370637708e-08
CRIM1	turquoise	-0.501547354244029	2.61355565057647e-07	0.501547354244029	2.61355565057647e-07	0.816982063475434	1.02145263304344e-23	0.475953349599877	1.24476654101862e-06	-0.154230185641514	0.137754304369364	0.310214787196018	0.00234354439827706
CSDA	turquoise	-0.422890205646632	2.17409076045841e-05	0.422890205646632	2.17409076045841e-05	0.807146357222252	8.94642507449933e-23	0.0928671671522474	0.373326582835498	-0.583838295875012	6.5585069334938e-10	0.501618646342337	2.60174988677934e-07
CTBP2	turquoise	-0.339811041609748	0.000805768053689935	0.339811041609748	0.000805768053689935	0.779647154120356	2.10306998337981e-20	0.355760963626067	0.000433269443295713	-0.262234321920622	0.0106711166821988	0.177213608752625	0.0875040633455259
CTNNBL1	turquoise	0.422674933697154	2.19737980940594e-05	-0.422674933697154	2.19737980940594e-05	-0.567044080226845	2.54759164375299e-09	0.0600897150803704	0.565077186027836	0.503665747308679	2.28358016025438e-07	-0.258585265153762	0.0118530461115194
CXCL12	turquoise	-0.130255184611836	0.210820509722753	0.130255184611836	0.210820509722753	0.567344422443725	2.48816347759156e-09	0.333038081316938	0.00103850080987231	0.0284638244662704	0.785368469165434	-0.120689567639403	0.246572912718156
CYBRD1	turquoise	-0.423949579852264	2.06281138580978e-05	0.423949579852264	2.06281138580978e-05	0.845040442991013	9.47269056222852e-27	0.0901514174232347	0.387523602841142	-0.460591727427022	2.99456965531799e-06	0.154455103685803	0.137174220319531
CYP39A1	turquoise	0.27068118252518	0.00832268717970975	-0.27068118252518	0.00832268717970975	-0.671604882735724	1.27259904275474e-13	0.0292067761141894	0.779906401308065	0.630321275621165	9.93217224248083e-12	-0.601669723401557	1.42317160978347e-10
DAK	turquoise	0.429388881228036	1.57068627468306e-05	-0.429388881228036	1.57068627468306e-05	-0.730076224258679	6.91244200710608e-17	-0.213605672373932	0.0387155516394075	0.463130038042268	2.59780697009718e-06	-0.426238251167095	1.84035415711978e-05
DDX6	turquoise	-0.291962968027259	0.00429959317196703	0.291962968027259	0.00429959317196703	0.603621732891548	1.19706737368519e-10	0.595391979897774	2.46321362905109e-10	0.0619169291201597	0.553285508682807	0.18629104358722	0.0722142814791023
DKK3	turquoise	-0.259239751293938	0.0116330146838987	0.259239751293938	0.0116330146838987	0.61789189940176	3.25842610202083e-11	-0.335332954149453	0.000953556300775902	-0.635131407939368	6.1817903955848e-12	0.104282863520205	0.317183551230065
DOCK11	turquoise	-0.105096009447468	0.313403930228022	0.105096009447468	0.313403930228022	0.512799880201246	1.26266114873649e-07	0.371859904615902	0.000223957943949996	-0.0193219542261313	0.853351376215718	-0.0201764143960361	0.846943404619666
DPYSL3	turquoise	-0.473079694146725	1.47170434304692e-06	0.473079694146725	1.47170434304692e-06	0.814213552900542	1.90599162078492e-23	-0.11965892307884	0.250660478016701	-0.607645613014418	8.34857091789883e-11	0.239274219839509	0.0201975539414571
DRAM1	turquoise	-0.320371288523174	0.00164410813959852	0.320371288523174	0.00164410813959852	0.598099519886093	1.94706517397118e-10	0.380610360919415	0.000154174216884823	-0.213400899311591	0.0389070349898276	0.187934589160622	0.0696911042823513
DTNA	turquoise	-0.480273843813178	9.64903415436317e-07	0.480273843813178	9.64903415436317e-07	0.756112300897296	1.25032729168592e-18	0.274445673249863	0.00743170949160951	-0.409228318087045	4.2148913732578e-05	0.421262989586669	2.35601521692932e-05
EFEMP1	turquoise	-0.398373919133167	6.99015845485482e-05	0.398373919133167	6.99015845485482e-05	0.929012341667211	1.6979929729404e-41	0.226732426129134	0.027981635279608	-0.498080043533572	3.25328299971965e-07	0.301765674439139	0.00311845188766335
EHD2	turquoise	-0.408603161300432	4.3415702633926e-05	0.408603161300432	4.3415702633926e-05	0.73533177355833	3.19462759049222e-17	-0.289221449324098	0.00469456387043999	-0.772263637106685	7.98397858235359e-20	0.483397037814968	8.00909333969767e-07
ELOVL7	turquoise	-0.355408281984704	0.000439409936053497	0.355408281984704	0.000439409936053497	0.754463329161682	1.63601680012365e-18	0.14148401378429	0.173754618781418	-0.426924217723926	1.77818820755109e-05	0.39676792574509	7.52234664035084e-05
EMB	turquoise	-0.0903924382830242	0.386250693009531	0.0903924382830242	0.386250693009531	0.397748688570977	7.1930375784772e-05	0.4001900054539	6.43065022847276e-05	0.0857343639305119	0.41129432456948	-0.34034888382357	0.000789501122691252
ENPP2	turquoise	-0.437236128418065	1.05121804669084e-05	0.437236128418065	1.05121804669084e-05	0.494457616844604	4.07897948465074e-07	0.19182346721738	0.064003785827767	-0.172216008791844	0.096958419069377	0.223656140841248	0.0302392018109055
ENTPD1	turquoise	-0.370299653822858	0.000239112075632281	0.370299653822858	0.000239112075632281	0.784733845443888	8.13898411621285e-21	0.241405176705064	0.019079490611203	-0.362708175418801	0.000327281411065134	0.240086809484951	0.0197647458044285
EPB41L1	turquoise	-0.0441776473084208	0.672445692067388	0.0441776473084208	0.672445692067388	0.498157183781529	3.23755899204846e-07	-0.0837933196740711	0.422003688859258	-0.326252603462568	0.00133150398076542	0.0183375146293328	0.860745912292323
EPCAM	turquoise	-0.376424073108797	0.000184568932780319	0.376424073108797	0.000184568932780319	0.711011277018528	9.83406924065034e-16	0.133557254625097	0.19938068664463	-0.437679539455671	1.02732745079011e-05	0.362649156710839	0.000328071143038231
EPHA3	turquoise	-0.426213263495502	1.84265665498632e-05	0.426213263495502	1.84265665498632e-05	0.825252703703677	1.48552636676037e-24	0.137538876308048	0.186188474873133	-0.418481035508836	2.70041462804053e-05	0.219556558572898	0.0334853694827471
EPHX1	turquoise	0.439649529522504	9.27220314368188e-06	-0.439649529522504	9.27220314368188e-06	-0.629890975296725	1.03583981546348e-11	0.0946413410122496	0.364225207684165	0.669651382672992	1.58864566923647e-13	-0.575747789928376	1.2730865380281e-09
ESRP1	turquoise	-0.419061632915667	2.62486799701407e-05	0.419061632915667	2.62486799701407e-05	0.571553432193023	1.78294087258411e-09	0.096106806156539	0.356811326603299	-0.372154822337917	0.000221195130278507	0.386791776947045	0.000117674220647265
F13A1	turquoise	-0.148649497559443	0.152750183538942	0.148649497559443	0.152750183538942	0.78142277852115	1.51421841475676e-20	0.146490143043926	0.158869351051604	-0.473186210833526	1.46263645327504e-06	0.152915680242428	0.141181796567121
F2R	turquoise	-0.217006662813267	0.0356487100242582	0.217006662813267	0.0356487100242582	0.596207598102166	2.29529739511374e-10	0.0953489858482563	0.360633437192811	-0.287790852275717	0.00491323460258985	-0.0334941612382397	0.748602287859528
F3	turquoise	-0.462160796401846	2.74306198974408e-06	0.462160796401846	2.74306198974408e-06	0.752766062329009	2.15285221156075e-18	0.0223770856638574	0.830486346141733	-0.4696663457257	1.79208641710097e-06	0.422912707075354	2.17166984255438e-05
FAM129B	turquoise	-0.191928130349042	0.0638560935571408	0.191928130349042	0.0638560935571408	0.650382199396021	1.29955660027218e-12	0.0616462074575799	0.555025063820055	-0.402546023696629	5.76683204788318e-05	0.240455612400279	0.0195709540317835
FAM171A1	turquoise	-0.386733423274545	0.000117977683876354	0.386733423274545	0.000117977683876354	0.67669721876984	7.0812334639872e-14	0.320091635683224	0.00166050556202585	-0.161015435369448	0.121057610414892	0.182765666991034	0.0778746938867127
FAM178B	turquoise	0.108332867371038	0.298648808832077	-0.108332867371038	0.298648808832077	-0.392729982940874	9.03143631872089e-05	-0.504888252839105	2.1115877954466e-07	-0.148945232599591	0.151926056174425	0.102715667045931	0.32455068444489
FAP	turquoise	-0.275377210036474	0.00722466603049864	0.275377210036474	0.00722466603049864	0.757805663644324	9.46562578913908e-19	0.29259198468683	0.00421326217792626	-0.323272447354095	0.00148244252502581	0.296457406346695	0.00371587594591756
FAT1	turquoise	-0.281601285065772	0.00596730190739494	0.281601285065772	0.00596730190739494	0.61383493412248	4.74845753779527e-11	0.536840736619395	2.43661565758248e-08	-0.126215606232606	0.22544078241965	0.323919665657335	0.00144840299791943
FBLN5	turquoise	-0.418949871620071	2.63925482995529e-05	0.418949871620071	2.63925482995529e-05	0.828817392676581	6.27054122094089e-25	0.118393993563674	0.255740502448492	-0.433848831611457	1.25170588013636e-05	0.233744750976151	0.0233642683119789
FBN1	turquoise	-0.284941376915704	0.00537595649376485	0.284941376915704	0.00537595649376485	0.802754736029946	2.26546746259075e-22	0.166616761590102	0.108485826248506	-0.412503772602376	3.60567352521976e-05	0.0841545913039348	0.419998350100766
FGFR2	turquoise	-0.494309362113371	4.11668566677208e-07	0.494309362113371	4.11668566677208e-07	0.804144491915241	1.69265733117233e-22	-0.001580760210416	0.987935660002005	-0.544332892676831	1.42072803241857e-08	0.256450572996038	0.0125961302569961
FGL1	turquoise	-0.379487448902886	0.000161836685525461	0.379487448902886	0.000161836685525461	0.389979528928896	0.000102154865881061	0.14111524236331	0.174890338038416	-0.334715457040717	0.000975767388511196	0.669199109591057	1.67196520240073e-13
FHL2	turquoise	-0.399667903593502	6.58707569901218e-05	0.399667903593502	6.58707569901218e-05	0.658819787189238	5.27577855645172e-13	0.216813177572631	0.0358175436037904	-0.356609745747042	0.000418812998768032	0.395380090835485	8.01234674814506e-05
FLNA	turquoise	-0.282273488733905	0.00584385767556907	0.282273488733905	0.00584385767556907	0.772683536239667	7.41063824208765e-20	-0.306588018053724	0.00265196880744677	-0.760348541609721	6.20533985314486e-19	0.287417339284943	0.00497179858906844
FLRT2	turquoise	-0.456397181645127	3.77799564085896e-06	0.456397181645127	3.77799564085896e-06	0.759243723769969	7.45966688142094e-19	0.128480777797112	0.217157228074656	-0.428038706607404	1.68136550721166e-05	0.135138623429093	0.194062984672274
FMNL2	turquoise	-0.344477131465868	0.000674281351463014	0.344477131465868	0.000674281351463014	0.679802400389793	4.92456551123644e-14	0.192016272910104	0.0637319286527535	-0.37896588704442	0.00016551423220237	0.33921454255624	0.000824166361940971
FMNL3	turquoise	-0.365017427999216	0.000297720615158464	0.365017427999216	0.000297720615158464	0.716898887771433	4.43313157626711e-16	0.0373815017279007	0.720565652164685	-0.408209010252259	4.42325542351483e-05	0.0891031358070312	0.393089119019772
FNDC1	turquoise	-0.306112321034473	0.00269501974857925	0.306112321034473	0.00269501974857925	0.664156776926903	2.93860125734452e-13	0.225724260640676	0.0287052039600876	-0.276342386449186	0.0070155326554444	0.0847226341062059	0.416856434066482
FSTL1	turquoise	-0.278544202491084	0.00655833962413097	0.278544202491084	0.00655833962413097	0.69852101824557	5.00091790742962e-15	0.0512468611669999	0.623757948442486	-0.446410692885509	6.48998682669775e-06	0.300197558129068	0.00328527468458919
GABRE	turquoise	-0.5715134894374	1.78862830848471e-09	0.5715134894374	1.78862830848471e-09	0.690391285504876	1.3792854207781e-14	0.0304312150915696	0.77092790327956	-0.505527780310573	2.02659108656136e-07	0.398582730040926	6.92359677211766e-05
GAS2L3	turquoise	-0.202416255761712	0.0504010648142091	0.202416255761712	0.0504010648142091	0.613061146260381	5.09895595721061e-11	0.210929976327352	0.0412806348924792	-0.340146147002578	0.000795597324194348	0.395529234271922	7.95830044735985e-05
GEM	turquoise	-0.46697114645284	2.09050802366675e-06	0.46697114645284	2.09050802366675e-06	0.906966450406125	2.59110776807113e-36	0.241549250417696	0.0190058578540539	-0.412619765059666	3.58568786314974e-05	0.363414878197584	0.000317959936232826
GFPT2	turquoise	-0.341971975636618	0.000742211411885351	0.341971975636618	0.000742211411885351	0.739335354299333	1.75259909661672e-17	0.157249833203822	0.130120092251343	-0.406892641840954	4.70657104816259e-05	0.317628203601118	0.0018114693543517
GFRA1	turquoise	0.347942315016625	0.000589670274832395	-0.347942315016625	0.000589670274832395	-0.628050974956886	1.23881519145037e-11	0.305170369327703	0.00278212492777368	0.734931731794994	3.39011701989406e-17	-0.556200574674154	5.88119328072756e-09
GLIPR1	turquoise	-0.0630893306046056	0.545782581308618	0.0630893306046056	0.545782581308618	0.663660946178565	3.10434345393398e-13	0.280414986641566	0.00619080213750091	-0.20481030764071	0.0476826931722613	-0.10654522277825	0.306740371474912
GLIS3	turquoise	-0.500445315759258	2.80264948346898e-07	0.500445315759258	2.80264948346898e-07	0.835662169315541	1.13046072685394e-25	0.175260133814513	0.0911085597296745	-0.505812342686772	1.98982568567665e-07	0.403026011723942	5.63967095934926e-05
GLS	turquoise	-0.627917220819794	1.25497695001709e-11	0.627917220819794	1.25497695001709e-11	0.869562449173227	6.11853756028628e-30	0.138271567105025	0.183831662887923	-0.542298467099787	1.64699837277427e-08	0.380654111726951	0.00015388258345619
GMNN	turquoise	-0.226151607343526	0.0283965815540129	0.226151607343526	0.0283965815540129	0.556769731466922	5.6327045444827e-09	0.322066500610318	0.00154780755231468	-0.179390049808045	0.0836224251099517	-0.0362335858904776	0.72880830386526
GOLM1	turquoise	-0.401698583166726	5.99788239861879e-05	0.401698583166726	5.99788239861879e-05	0.70165906685212	3.34984835158628e-15	0.158737669476724	0.126479412383978	-0.463831253023591	2.49727932252725e-06	0.675358792748291	8.2701025771186e-14
GPC3	turquoise	-0.271263438010891	0.00817901387580031	0.271263438010891	0.00817901387580031	0.544202035840897	1.43433986920427e-08	-0.0936992765484734	0.369040810393913	-0.447736526797039	6.04604564740776e-06	0.262733827965471	0.0105176281265928
GPNMB	turquoise	0.039446443166613	0.705818927599884	-0.039446443166613	0.705818927599884	0.522304310464321	6.68975973403561e-08	0.282565969025807	0.00579085691720754	-0.12629803021653	0.225135527312354	0.0767291884847676	0.46231019578493
GPR98	turquoise	0.46098629496803	2.92935236403554e-06	-0.46098629496803	2.92935236403554e-06	-0.583250238418275	6.88665432566754e-10	0.217314627155484	0.0353813603408579	0.627031124370343	1.36728876807603e-11	-0.522829986789563	6.45512838359166e-08
GPRC5B	turquoise	-0.235547274759618	0.0222883624019653	0.235547274759618	0.0222883624019653	0.76734491858939	1.8891350604027e-19	-0.0947790656536022	0.363524444764898	-0.543478112901695	1.5119225045162e-08	0.180935767175567	0.0809499087717534
GPRC5C	turquoise	0.0622797814432309	0.550958086682002	-0.0622797814432309	0.550958086682002	-0.509878672070864	1.52898296104821e-07	-0.433262267709034	1.289875331174e-05	-0.00228429083062702	0.982567035101977	0.235722082688809	0.0221863123889642
GRAMD1B	turquoise	-0.379808987073213	0.000159607341795693	0.379808987073213	0.000159607341795693	0.798915706176383	5.0081391560993e-22	-0.0828313360010361	0.427370290979545	-0.61541031997822	4.10509266363256e-11	0.239659080079642	0.0199915631024353
GRHL2	turquoise	-0.451458496553658	4.94759471234201e-06	0.451458496553658	4.94759471234201e-06	0.658539114319341	5.43889203319691e-13	0.021219764108805	0.83913238536329	-0.480470394877085	9.53709507505221e-07	0.423312891054333	2.12903353399468e-05
GUCY1A3	turquoise	-0.335692221841805	0.000940846524646284	0.335692221841805	0.000940846524646284	0.846637802828497	6.10890409987118e-27	0.357788074918878	0.000399477470469355	-0.242428484632638	0.0185617767149775	0.0819360798035128	0.43239958435412
GXYLT2	turquoise	-0.211433808906262	0.0407870949855808	0.211433808906262	0.0407870949855808	0.642719536086183	2.87640638514185e-12	-0.0222660329926125	0.831315133178352	-0.414369242997535	3.29652342003605e-05	0.171352316950358	0.0986708644737923
HDGFRP3	turquoise	-0.303007185837778	0.00299180588853104	0.303007185837778	0.00299180588853104	0.699603175498337	4.35803695524112e-15	0.363835625187772	0.000312526960254098	-0.183035021322581	0.0774300406868576	0.0152370345570079	0.8841105586864
HGF	turquoise	-0.339137227459818	0.000826578909662918	0.339137227459818	0.000826578909662918	0.793527670517203	1.4819867641837e-21	0.324025327888301	0.00144291361412476	-0.271452447057283	0.00813284702733306	0.363280356278601	0.000319715235119089
HIF1A	turquoise	-0.268654059034027	0.00884035793985057	0.268654059034027	0.00884035793985057	0.732799465664414	4.64431450792554e-17	0.574432036319004	1.41568504749555e-09	-0.133991848793042	0.197908943989664	0.307367966791956	0.00258271919026142
HNRNPA1L2	turquoise	-0.261517398158104	0.0108948360609296	0.261517398158104	0.0108948360609296	0.667794189489416	1.95858720786183e-13	0.40385269593979	5.42676579339176e-05	-0.179261091998837	0.0838485296673463	0.0471183528566339	0.652012871047302
ICAM1	turquoise	-0.289289423921518	0.00468439286576073	0.289289423921518	0.00468439286576073	0.671415522914308	1.30035399754767e-13	0.409960281998475	4.0709546817963e-05	-0.265733562874885	0.00963586576350572	0.430801726660831	1.46220646760694e-05
IFI16	turquoise	-0.290545976880284	0.00449987623034059	0.290545976880284	0.00449987623034059	0.783343647810815	1.05766490396471e-20	0.237039710349137	0.0214298848386752	-0.334002764350812	0.00100198769847418	0.25298771753183	0.0138879052383668
IFITM1	turquoise	-0.217578577005534	0.0351535615969315	0.217578577005534	0.0351535615969315	0.650295523087215	1.31145470622068e-12	0.301304363419365	0.00316672139921029	-0.226164368353117	0.0283874091749492	0.0690831164104298	0.508217954509467
IFITM2	turquoise	-0.497743887467333	3.32265415528561e-07	0.497743887467333	3.32265415528561e-07	0.654640882541854	8.27441650245018e-13	0.264677372085196	0.00993864159762564	-0.399006293345057	6.79038698308255e-05	0.515760588108817	1.03812547227484e-07
IFNGR2	turquoise	-0.147280926174071	0.156607602236565	0.147280926174071	0.156607602236565	0.438953562921959	9.6149027531089e-06	0.386069763744755	0.000121480429535813	-0.0663074074297633	0.525446737064057	0.106133033360648	0.308626174779767
IGF2BP2	turquoise	-0.278079520611193	0.00665257183921402	0.278079520611193	0.00665257183921402	0.477990254212138	1.1044136716957e-06	-0.00680195373641118	0.948121644149448	-0.349431679584044	0.000556385762544918	0.427938744941449	1.68984381619559e-05
ITGA2	turquoise	-0.340945805079082	0.000771798734587823	0.340945805079082	0.000771798734587823	0.753692645685858	1.85372329005401e-18	0.0475454181760643	0.649066306842743	-0.578054554166603	1.05566753778496e-09	0.425887682631513	1.87290513774053e-05
ITGA3	turquoise	-0.454859505126892	4.11080565169968e-06	0.454859505126892	4.11080565169968e-06	0.82301480724333	2.52773849350519e-24	-0.172396016640595	0.0966044779178489	-0.751423125376837	2.67098008443683e-18	0.466568233707673	2.1389617029982e-06
ITGA6	turquoise	-0.335027884954321	0.00096447128190898	0.335027884954321	0.00096447128190898	0.571172539428989	1.83788859970035e-09	0.490662792803277	5.15525670285608e-07	-0.129352248892075	0.21402841407985	0.168315928973366	0.104880246994734
ITGAV	turquoise	-0.397199126461746	7.37587293961188e-05	0.397199126461746	7.37587293961188e-05	0.835564606785296	1.15904269091845e-25	0.548829792193636	1.0212196052831e-08	-0.213521390673855	0.0387942678973567	0.353587510620478	0.000472401359134657
ITGB1	turquoise	-0.421173472107506	2.36642554832852e-05	0.421173472107506	2.36642554832852e-05	0.812057050819051	3.07629640840671e-23	0.507708467785973	1.76055506048581e-07	-0.253460592632239	0.0137049865386445	0.331131521233676	0.00111424759994758
ITGB8	turquoise	-0.369325149827974	0.000249051316888507	0.369325149827974	0.000249051316888507	0.712567091682792	7.98245547700939e-16	-0.171363523635362	0.0986484938491997	-0.642082809762797	3.06963212913209e-12	0.357496418284406	0.000404185419398955
ITGBL1	turquoise	-0.491666529098386	4.84696566042278e-07	0.491666529098386	4.84696566042278e-07	0.825540085817523	1.38674834381386e-24	0.0748782180141262	0.47321021423692	-0.48422287342327	7.62179938284292e-07	0.228579928779521	0.0266957694908312
JAG1	turquoise	-0.322961656271657	0.00149904438823405	0.322961656271657	0.00149904438823405	0.74418499594488	8.34432711701129e-18	-0.262202592873335	0.0106809322394772	-0.674401994721081	9.23590001192636e-14	0.328788975429466	0.00121417970867334
JAK3	turquoise	-0.212471235966347	0.0397863423528929	0.212471235966347	0.0397863423528929	0.690946463276856	1.28832340754894e-14	0.220148423087189	0.0329993427106939	-0.272202496705174	0.00795189562537768	0.256588122835051	0.0125470550180751
JMJD5	turquoise	0.340321468748821	0.000790322980481245	-0.340321468748821	0.000790322980481245	-0.470259971632288	1.73200403119649e-06	0.190275397034263	0.0662208773749123	0.442562407949299	7.95859391338925e-06	-0.214095296865726	0.0382608946004531
KCNN2	turquoise	0.524728757336524	5.67124653029714e-08	-0.524728757336524	5.67124653029714e-08	-0.680989519207059	4.28107389355778e-14	0.143388888178778	0.167974303202633	0.683655143255908	3.11854202438543e-14	-0.524707726353903	5.679409474815e-08
KIF2A	turquoise	-0.28646293458801	0.0051242715174651	0.28646293458801	0.0051242715174651	0.719065505455089	3.28977975060114e-16	0.643522738960386	2.64933787976403e-12	-0.023238350270896	0.824065083860685	0.133987589375451	0.197923330368617
KRT7	turquoise	-0.333283068156929	0.0010291151335561	0.333283068156929	0.0010291151335561	0.770371762741909	1.11476796959387e-19	-0.0841432796090926	0.420061055167237	-0.64555896779551	2.14845379790669e-12	0.438438627380117	9.87608170563224e-06
KSR1	turquoise	-0.454203255000078	4.26109272011874e-06	0.454203255000078	4.26109272011874e-06	0.700811544675801	3.73462908463676e-15	0.0913427103223267	0.381256509122147	-0.447472239732478	6.13219218915612e-06	0.268858320179991	0.00878694370552676
LAMA2	turquoise	-0.425921274046038	1.86976290153579e-05	0.425921274046038	1.86976290153579e-05	0.890940890621884	2.67584032089993e-33	0.342256221564171	0.000734201080133397	-0.330389800232432	0.00114504882604347	0.274682847499465	0.00737850444945278
LAMB1	turquoise	-0.334037684515595	0.00100068817056881	0.334037684515595	0.00100068817056881	0.547953099929739	1.0895318415768e-08	-0.326857790172022	0.00130261185588632	-0.681128379110577	4.21134119378885e-14	0.453980847284533	4.31319002363779e-06
LAPTM5	turquoise	-0.0722256407687059	0.489070174436026	0.0722256407687059	0.489070174436026	0.603999028204214	1.157541781942e-10	0.493940086520392	4.21204787596524e-07	0.00850117943488747	0.935186954359383	0.0685213231527182	0.511681314492858
LBH	turquoise	-0.286351221868799	0.00514238740360828	0.286351221868799	0.00514238740360828	0.695842881320369	7.01144963346264e-15	-0.154637252647399	0.136705801214992	-0.51568573828824	1.04330101982188e-07	0.204040261065333	0.0485435111666761
LCP1	turquoise	-0.0464113689108576	0.656902498632759	0.0464113689108576	0.656902498632759	0.546431559477858	1.21857883657987e-08	0.414832712902643	3.22365316677634e-05	-0.0112589267600598	0.914231927323755	0.0151187364788439	0.885004129252291
LCP2	turquoise	-0.215491721814857	0.0369886583723687	0.215491721814857	0.0369886583723687	0.487289968919497	6.33311051255253e-07	0.552523241981764	7.75811302632808e-09	0.202479933951477	0.0503271412546994	0.0395969046160675	0.704748568847988
LDHB	turquoise	-0.275019772256958	0.00730350033753208	0.275019772256958	0.00730350033753208	0.643210149909008	2.73557456278586e-12	0.0401237260932254	0.701005385965453	-0.441550078065985	8.393891376887e-06	-0.0556358015857515	0.594307284286561
LHFP	turquoise	-0.268740920298279	0.00881760897768369	0.268740920298279	0.00881760897768369	0.710795793216401	1.01212502963167e-15	0.0822279648269268	0.430756165777561	-0.360623210408517	0.000356267726018868	-0.0357225047366642	0.732488151034308
LOXL2	turquoise	-0.223108186787729	0.0306570587159454	0.223108186787729	0.0306570587159454	0.589657314084443	4.02434100312751e-10	0.288306012293553	0.00483346852014575	-0.2778170736595	0.00670632045261059	0.334078989348898	0.000999153023115366
LPCAT2	turquoise	-0.151322214778884	0.145422640715593	0.151322214778884	0.145422640715593	0.561826762886492	3.82452288193457e-09	0.59362445986234	2.86852200369261e-10	0.109841586525997	0.291929842101083	-0.237264353706867	0.02130315006449
LRRC1	turquoise	-0.372709732807815	0.000216081810810361	0.372709732807815	0.000216081810810361	0.714866073743672	5.85011181915545e-16	0.154483158275531	0.137101995171675	-0.452976967481036	4.55589872407871e-06	0.406723666533999	4.74414009989773e-05
LRRC16A	turquoise	-0.408985108813138	4.26375865735955e-05	0.408985108813138	4.26375865735955e-05	0.523086310323147	6.34358409197645e-08	0.188193438077808	0.0693002868859849	-0.282313071464828	0.00583665976124234	0.171583851156403	0.0982094875998451
LRRC16B	turquoise	0.20876087562382	0.0434625888539451	-0.20876087562382	0.0434625888539451	-0.577501834676845	1.10426215749172e-09	-0.643915743320647	2.54463035859468e-12	-0.0514965424063592	0.622065965985524	-0.247307920323159	0.0162561466056525
LYZ	turquoise	-0.122323469308349	0.240187386082501	0.122323469308349	0.240187386082501	0.736464607912223	2.6985007985333e-17	0.332570609989222	0.00105662652801407	-0.252255489005472	0.0141753304460127	0.12978051074696	0.212502616005851
MAML2	turquoise	-0.385070553460661	0.000126936439447921	0.385070553460661	0.000126936439447921	0.767319165620192	1.897567326702e-19	-0.0052306132990528	0.960094913014698	-0.488435180200698	5.90718493170493e-07	0.338475422014144	0.000847495102906609
MAP1B	turquoise	-0.464635556535272	2.38649651769476e-06	0.464635556535272	2.38649651769476e-06	0.895029917486456	5.07273917175522e-34	0.0427461760447118	0.682479893189981	-0.636749890866806	5.26034255585034e-12	0.465944458670637	2.21607320026271e-06
MAPRE1	turquoise	-0.222008832878776	0.0315101201778197	0.222008832878776	0.0315101201778197	0.756751547444894	1.12592462517083e-18	0.554469976235983	6.70281387306425e-09	-0.0848787030889064	0.415995590650911	0.206682615497524	0.0456422228363949
MLKL	turquoise	-0.269813053176091	0.00854102441879951	0.269813053176091	0.00854102441879951	0.560323856370488	4.29379144926359e-09	0.342794398480822	0.000719250671042222	-0.174490512803247	0.092560482881593	0.0929320742976977	0.372991193361533
MME	turquoise	0.541706152991783	1.71909397359093e-08	-0.541706152991783	1.71909397359093e-08	-0.732747752845536	4.67973101288486e-17	0.0564283413924314	0.589056552738134	0.671082462036638	1.3505966044724e-13	-0.580418864326882	8.69980551048376e-10
MMP2	turquoise	-0.383186015147157	0.000137849649304902	0.383186015147157	0.000137849649304902	0.818200296449739	7.73675460285846e-24	-0.173144903535672	0.0951428761315191	-0.661806507295954	3.80797835642882e-13	0.225119709288247	0.0291466492585821
MOXD1	turquoise	-0.365846817340807	0.000287718369460431	0.365846817340807	0.000287718369460431	0.816454785169107	1.15123672349113e-23	-0.121980491180159	0.241518195821194	-0.659810408410015	4.73697704558129e-13	0.334476341258926	0.000984494083762962
MPV17	turquoise	-0.418125236803655	2.74771047183158e-05	0.418125236803655	2.74771047183158e-05	0.738866864155802	1.8812180283434e-17	0.45694636989996	3.66541400022603e-06	-0.269347479613651	0.00866017993848906	0.365272386824846	0.000294612288323981
MRPS6	turquoise	0.223718568183651	0.030191903058108	-0.223718568183651	0.030191903058108	-0.474493172627117	1.35558822816755e-06	-0.266848084385363	0.00932516793178981	0.155551907567827	0.134371985004229	-0.124954608034886	0.230147131940469
MYL12A	turquoise	-0.308502171119095	0.00248491659052947	0.308502171119095	0.00248491659052947	0.762294666046346	4.47584972260617e-19	0.425219862286892	1.93641105802471e-05	-0.330219892694402	0.00115221259931349	0.426338864603847	1.83111034423945e-05
MYL12B	turquoise	-0.341817593513627	0.000746595428744586	0.341817593513627	0.000746595428744586	0.59219942621405	3.24119076723289e-10	0.655950611064294	7.19134957262841e-13	0.00438465577685424	0.966544761734532	0.40469066210557	5.2186165882454e-05
MYO1F	turquoise	0.0602914333205415	0.563769609669756	-0.0602914333205415	0.563769609669756	0.377930067279828	0.000173048133271345	0.376785840506685	0.000181738473189046	0.129967257230361	0.211839706644029	-0.127556496033939	0.220510860020605
MYOF	turquoise	-0.407513185477656	4.57096971871013e-05	0.407513185477656	4.57096971871013e-05	0.842396518867254	1.93699505246626e-26	0.305325891728806	0.00276757123076877	-0.395259080785493	8.05644865572317e-05	0.45180087158267	4.85660315069448e-06
NAIP	turquoise	-0.378442720506955	0.000169280640503091	0.378442720506955	0.000169280640503091	0.701859779762968	3.26450684115687e-15	0.389606289854972	0.000103868331005102	-0.257232424206235	0.0123193903318349	0.356541160884158	0.00041996447058677
NCAM2	turquoise	0.446470982701557	6.46915102169745e-06	-0.446470982701557	6.46915102169745e-06	-0.501589835760229	2.6065147235579e-07	-0.057939981000474	0.579100487027407	0.346172829673949	0.000631579729515446	-0.349662502959679	0.000551384145770137
NCF2	turquoise	-0.123740974177814	0.234741193392218	0.123740974177814	0.234741193392218	0.575192665767353	1.33148505495382e-09	0.160175588016097	0.123035507068814	-0.274195326665232	0.00748823634334439	0.090891350199435	0.383623766391666
NCOA7	turquoise	-0.432458188337582	1.34397626004096e-05	0.432458188337582	1.34397626004096e-05	0.704501314988877	2.3197767818581e-15	0.384934978299305	0.000127693979555481	-0.272537020135474	0.00787234105369232	0.41923241150285	2.60302557679272e-05
NEDD9	turquoise	-0.52225889028994	6.71040955568305e-08	0.52225889028994	6.71040955568305e-08	0.742979631194688	1.0050065061168e-17	0.276233597463668	0.0070388344671686	-0.434938290172768	1.18360837701184e-05	0.602397111332085	1.33449600629062e-10
NES	turquoise	-0.354901839690784	0.000448367343514436	0.354901839690784	0.000448367343514436	0.523082244049806	6.34533918972206e-08	-0.237516963275504	0.0211614052955508	-0.547524517451593	1.12449564902784e-08	0.39109553500704	9.71867515176775e-05
NFASC	turquoise	-0.503473273969154	2.31184293819509e-07	0.503473273969154	2.31184293819509e-07	0.782181853729287	1.31459816246326e-20	-0.103444078386835	0.321113020960907	-0.635224056089769	6.12509136731443e-12	0.453682991295599	4.38390108198733e-06
NIPAL2	turquoise	-0.480356699911928	9.60169543170986e-07	0.480356699911928	9.60169543170986e-07	0.686602218058782	2.18835727724924e-14	0.464343189935715	2.4262184203266e-06	-0.173964766466846	0.0935627876017539	0.411006363007853	3.87319509216127e-05
NPAS2	turquoise	-0.326684922905646	0.00131080607157709	0.326684922905646	0.00131080607157709	0.528379185658415	4.41174235001871e-08	0.121584582865366	0.243060720139479	-0.387839976371452	0.000112344952305705	0.519405924547201	8.1364232960657e-08
NPNT	turquoise	-0.304559136570689	0.00283999210642862	0.304559136570689	0.00283999210642862	0.712406160110903	8.15709340922619e-16	0.0412298516503146	0.69316940262111	-0.412558351315351	3.59625661489982e-05	0.101647891786977	0.329632366219719
NUDT16P1	turquoise	0.330061102010238	0.00115894445918596	-0.330061102010238	0.00115894445918596	-0.497959670894353	3.27796426234957e-07	0.0851960841363563	0.414248171606535	0.356524958139487	0.000420236922837403	-0.100582751359172	0.334751727882935
OIT3	turquoise	0.505343080204473	2.0507988228934e-07	-0.505343080204473	2.0507988228934e-07	-0.707363434878598	1.59526894177464e-15	-0.15920915572235	0.125342132680965	0.415847297954789	3.06935360998709e-05	-0.464297554575669	2.43247462564036e-06
OSBPL3	turquoise	-0.431579167670233	1.40555145364893e-05	0.431579167670233	1.40555145364893e-05	0.783925571658754	9.48033642540186e-21	0.160719213875857	0.121752419521273	-0.455022972259358	4.07415509841336e-06	0.377506247596763	0.000176221188489457
OSMR	turquoise	-0.509204048767274	1.59767056317885e-07	0.509204048767274	1.59767056317885e-07	0.799448918535748	4.49026625535631e-22	0.342367599616469	0.000731083930525872	-0.411086188822107	3.85847851777535e-05	0.579278685901428	9.55235083421931e-10
P4HA2	turquoise	-0.103689400550639	0.319960533947255	0.103689400550639	0.319960533947255	0.408280950100227	4.40824023295979e-05	0.447712539879915	6.05381713488514e-06	-0.0650022800494442	0.533647997577691	0.263451421228788	0.010300507137494
PALLD	turquoise	-0.443045464940808	7.75844510373581e-06	0.443045464940808	7.75844510373581e-06	0.852447751543824	1.1865876135105e-27	0.232384320992218	0.0242053752563302	-0.478878304403843	1.04803289199458e-06	0.42127300483853	2.35485317408618e-05
PDGFD	turquoise	-0.451946306674568	4.81843043916252e-06	0.451946306674568	4.81843043916252e-06	0.82782913035787	7.98014336999111e-25	0.0650369053150413	0.533429597994488	-0.505545571453047	2.02427368240861e-07	0.256257655026675	0.0126652413774672
PDGFRA	turquoise	-0.499331590263975	3.00690379447007e-07	0.499331590263975	3.00690379447007e-07	0.875609705859666	7.94132370225657e-31	0.144653119628055	0.164217205270086	-0.481194680085119	9.1351234244069e-07	0.330506593465512	0.00114014800696325
PDP1	turquoise	-0.41431616832879	3.30496571975574e-05	0.41431616832879	3.30496571975574e-05	0.608413155284505	7.78949558931704e-11	0.024534485829131	0.814423511240475	-0.447714841365987	6.05307107213136e-06	0.526903408707098	4.88493234379509e-08
PEA15	turquoise	-0.306938105939824	0.00262068156688019	0.306938105939824	0.00262068156688019	0.83876619750471	5.06406113328758e-26	0.356652206168769	0.000418101584400689	-0.331203478527931	0.0011112999079168	0.361770653031818	0.00034003569389717
PECR	turquoise	0.269425170320635	0.00864019533524897	-0.269425170320635	0.00864019533524897	-0.707578473367758	1.55073536661654e-15	-0.337846811693324	0.000867808085850997	0.365273082741984	0.000294603845123619	-0.532274768206677	3.36348385620174e-08
PFKP	turquoise	-0.324784393943777	0.00140402961482946	0.324784393943777	0.00140402961482946	0.65235996990567	1.05470686321756e-12	0.073493127472812	0.481456849412135	-0.458483856661486	3.36682003539133e-06	0.346927926968637	0.000613373053878632
PHYHIP	turquoise	0.271019573392156	0.00823892033269313	-0.271019573392156	0.00823892033269313	-0.541879136137352	1.6977329892984e-08	-0.647299547686873	1.79384673356260e-12	-0.100687601592623	0.334245564037884	-0.0132780018108302	0.898926058665198
PKHD1	turquoise	-0.416791138312229	2.93203562613783e-05	0.416791138312229	2.93203562613783e-05	0.632422613186796	8.0820651596566e-12	-0.0281734177579188	0.787506340085451	-0.45634698858242	3.78844601774422e-06	0.488194302676458	5.9944518047699e-07
PKM2	turquoise	-0.152212282378307	0.143042144189893	0.152212282378307	0.143042144189893	0.816173363463631	1.22693505868016e-23	0.169357091047856	0.102717601809539	-0.468859988945611	1.87685996744446e-06	0.337845482749108	0.000867851495804512
PLCXD3	turquoise	-0.313326141184444	0.00210511861563941	0.313326141184444	0.00210511861563941	0.572826763922587	1.61044661236112e-09	0.0640321347860022	0.539785217258416	-0.321127810483452	0.00160048136346072	0.358639048970844	0.000386027440265846
PLEK	turquoise	0.122834413220145	0.238214283208727	-0.122834413220145	0.238214283208727	0.308185544737813	0.00251187837541393	0.377553343015541	0.000175865955578157	0.123173066629984	0.236912730242052	-0.318478843790232	0.00175799302995683
PLP2	turquoise	-0.282197534096362	0.00585769167601925	0.282197534096362	0.00585769167601925	0.700024493092445	4.13002783447724e-15	-0.0238392037979636	0.81959217039225	-0.594842949401373	2.58282249306051e-10	0.419202151819991	2.60688332762395e-05
PLXDC2	turquoise	-0.257722792977228	0.0121485381457624	0.257722792977228	0.0121485381457624	0.771653306124113	8.89483368784343e-20	0.200477462924119	0.0526949945480664	-0.314967211175788	0.00198838338023883	0.202196574579068	0.0506567784014504
PMP22	turquoise	-0.277740828253037	0.00672200716060064	0.277740828253037	0.00672200716060064	0.773437164712744	6.48031331096331e-20	0.0192191658351439	0.854122881809926	-0.513590475933412	1.19855608811814e-07	0.138257545424546	0.183876560838728
POF1B	turquoise	-0.275956570112263	0.00709848064487114	0.275956570112263	0.00709848064487114	0.641044028839699	3.41201204710783e-12	0.165054867747601	0.111884530698881	-0.366274768863013	0.000282679344233722	0.444996369262868	6.99726733867565e-06
PRICKLE1	turquoise	-0.419683685319574	2.54612341005185e-05	0.419683685319574	2.54612341005185e-05	0.774588744834601	5.27398456207789e-20	-0.0757584138568294	0.468009644024295	-0.567958026994827	2.37085080471427e-09	0.246527863839174	0.0166072162318223
PRNP	turquoise	-0.269746067469015	0.00855807897069343	0.269746067469015	0.00855807897069343	0.605031881552023	1.05565156790599e-10	0.635467066717124	5.97874383782023e-12	0.0493254587118674	0.636843316453212	0.180345285100316	0.0819626749777829
PROM1	turquoise	-0.255515509663844	0.0129341952596231	0.255515509663844	0.0129341952596231	0.746574683102109	5.75315116955867e-18	0.0315911483584497	0.762450141911621	-0.463290707647203	2.57444127582025e-06	0.304562212875193	0.00283969817776844
PTPN14	turquoise	-0.455251788573455	4.02336971790819e-06	0.455251788573455	4.02336971790819e-06	0.684512506914955	2.81438955840757e-14	0.0466193354786571	0.65546265210914	-0.485271534605628	7.15553818699352e-07	0.366940535149246	0.000275001559485024
PTPRC	turquoise	-0.0782831294844239	0.453266786884785	0.0782831294844239	0.453266786884785	0.555083618423296	6.39965823774803e-09	0.455935688409026	3.87511258056935e-06	0.0315619287059942	0.762663364412045	-0.142393378895883	0.170977189199587
QSOX1	turquoise	-0.140307315257888	0.177397572738192	0.140307315257888	0.177397572738192	0.573945022585245	1.47225084544512e-09	-0.0982441079019429	0.346167609520679	-0.391666737138898	9.47316388132506e-05	0.291464393244523	0.00436913841172999
RAB3B	turquoise	-0.33765231589145	0.000874182393174526	0.33765231589145	0.000874182393174526	0.570410699790794	1.95269873349721e-09	0.112863171243849	0.278776028663796	-0.477611043040953	1.12935334211643e-06	0.56156066169936	3.90386753109841e-09
RAP1GAP	turquoise	-0.28518020172035	0.00533573951302961	0.28518020172035	0.00533573951302961	0.497452443248774	3.38393258904818e-07	0.163900144959477	0.114449906982887	-0.379275290657108	0.000163323399240993	0.574109854690602	1.45286766549143e-09
RAP2B	turquoise	-0.157413915821292	0.12971470682622	0.157413915821292	0.12971470682622	0.653881524806691	8.972738589342e-13	0.638440765079464	4.43952401319701e-12	0.00948270886467831	0.927722889861122	0.116212756195938	0.264664809832815
RASSF3	turquoise	-0.130640031489354	0.209463694692977	0.130640031489354	0.209463694692977	0.528871425326285	4.26387322757753e-08	0.189809636037915	0.0668999704637775	-0.189985794599703	0.066642466054331	0.169310295315271	0.102814048593505
RBMS3	turquoise	-0.429676509435293	1.54800816980336e-05	0.429676509435293	1.54800816980336e-05	0.838240041096863	5.80942184845258e-26	0.399820391956569	6.54102681469489e-05	-0.203404279442877	0.0492641029050106	0.264116436578781	0.0101028077497707
RBPMS	turquoise	-0.443065100670436	7.75041023999828e-06	0.443065100670436	7.75041023999828e-06	0.827132232795831	9.45033323036658e-25	0.475385812416427	1.28678140799666e-06	-0.22109605183412	0.0322335426112441	0.331533668673601	0.00109786456320122
RELN	turquoise	0.459509881782317	3.18048397287377e-06	-0.459509881782317	3.18048397287377e-06	-0.516615531690597	9.80716998272057e-08	0.0378890463347535	0.716931302198339	0.465169365316039	2.31555048131643e-06	-0.673902545106273	9.78245505359848e-14
RGS4	turquoise	-0.290143488393892	0.00455826141191668	0.290143488393892	0.00455826141191668	0.744038181032769	8.53599634764873e-18	0.249505961846983	0.015301193653203	-0.381750594534891	0.000146738344016667	0.475920950988602	1.24712966240331e-06
RGS5	turquoise	-0.125119844842362	0.229526546241847	0.125119844842362	0.229526546241847	0.592779451861268	3.08421424357812e-10	0.0965276206641671	0.354699805451989	-0.24819521283765	0.0158646293809564	-0.025347473876418	0.808389914478213
RIN2	turquoise	-0.195429984576857	0.0590719911424225	0.195429984576857	0.0590719911424225	0.570605805125714	1.92265845947415e-09	0.110957035651854	0.287027009853923	-0.211679800099769	0.0405479219005135	-0.0659546113361603	0.527657393993876
RND3	turquoise	-0.319825005811965	0.00167627704499919	0.319825005811965	0.00167627704499919	0.618316449782936	3.13153797806871e-11	0.477470283982155	1.1387455650503e-06	-0.124410791371499	0.232197846728696	0.313406277696722	0.00209927771441725
ROBO1	turquoise	-0.498780593569944	3.1131065161578e-07	0.498780593569944	3.1131065161578e-07	0.80882918249341	6.2270276049072e-23	0.299578330065599	0.00335332278520139	-0.317001738786481	0.00185178810990771	0.238243817214561	0.0207580509119784
RPS4X	turquoise	0.0241635268851549	0.817180210314255	-0.0241635268851549	0.817180210314255	0.388333107096772	0.000109916008830113	0.445675725857792	6.74911632223237e-06	0.160766051727666	0.121642354267053	-0.423776618951861	2.08060768049673e-05
SAMHD1	turquoise	0.0399112114142294	0.702514496720492	-0.0399112114142294	0.702514496720492	0.519363887162709	8.15944960247062e-08	0.519201545546015	8.24895734581099e-08	0.137963098057	0.18482123820574	-0.14269850811858	0.17005261510464
SCN7A	turquoise	-0.263078362066743	0.0104128883167214	0.263078362066743	0.0104128883167214	0.449234753081297	5.57882295936719e-06	-0.200884713553641	0.0522061559276123	-0.483861138653624	7.7892071469299e-07	0.097894126474866	0.347896752469414
SCNN1A	turquoise	-0.360515815634227	0.000357822869981099	0.360515815634227	0.000357822869981099	0.397260501745355	7.35524148730062e-05	-0.0165203793348009	0.874426298521019	-0.3543000114719	0.000459229624779861	0.348239124670803	0.000582895164032711
SCRN1	turquoise	-0.405598115602308	5.0016126720835e-05	0.405598115602308	5.0016126720835e-05	0.871506212847997	3.21011851754226e-30	0.00511055073709626	0.961010161331829	-0.612437492700318	5.39943034573517e-11	0.389472081688248	0.000104490946414005
SEL1L3	turquoise	-0.467950554594393	1.97701278668725e-06	0.467950554594393	1.97701278668725e-06	0.896083258558623	3.26862846864506e-34	0.228606021550418	0.0266779745383759	-0.501392885247302	2.63931006004725e-07	0.339234497947746	0.000823544715993252
SERPINB1	turquoise	-0.284662920726711	0.00542318695002821	0.284662920726711	0.00542318695002821	0.568120689095462	2.34065170420504e-09	0.221292497442344	0.0320766791889145	-0.294214895977449	0.00399762099312066	0.238311605455429	0.0207207713652987
SH3BGRL3	turquoise	-0.243686978589274	0.01794169356295	0.243686978589274	0.01794169356295	0.775783227618779	4.25392644361107e-20	0.227407188002687	0.0275060408496792	-0.373587251467566	0.000208218099563822	0.291233313126911	0.00440171011780406
SH3YL1	turquoise	-0.477852204240003	1.11343188792699e-06	0.477852204240003	1.11343188792699e-06	0.728009662064207	9.31763270248331e-17	0.127515383660331	0.220660874675619	-0.446885081370361	6.32773260514225e-06	0.358575245385654	0.000387021264367693
SLC12A2	turquoise	-0.547066838018861	1.16301606678441e-08	0.547066838018861	1.16301606678441e-08	0.90356522528916	1.2495095779729e-35	0.227778295096389	0.027247408036211	-0.49535233304342	3.85828716140484e-07	0.425698303624021	1.89071294222861e-05
SLC16A10	turquoise	0.420446329890599	2.45259665294024e-05	-0.420446329890599	2.45259665294024e-05	-0.65604582595754	7.11818758541602e-13	0.0985435632761199	0.344692381651074	0.614753509831526	4.36241783727729e-11	-0.661674458912174	3.86356692045504e-13
SLC17A2	turquoise	0.27386658552498	0.00756303999582281	-0.27386658552498	0.00756303999582281	-0.605142701063488	1.04524611161482e-10	0.283789320440475	0.00557376311673184	0.677928640602213	6.13455815021751e-14	-0.259697397382585	0.0114812841928483
SLC19A1	turquoise	0.507199938217366	1.81944895940884e-07	-0.507199938217366	1.81944895940884e-07	-0.605232682642361	1.03686983160398e-10	-0.0955662039145485	0.359535310680571	0.374442866211518	0.000200805977061088	-0.353921359312247	0.000466187062246391
SLC25A36	turquoise	-0.467266688842592	2.05562767545215e-06	0.467266688842592	2.05562767545215e-06	0.836545483433513	9.01057314448308e-26	0.0696857527820218	0.504516294482275	-0.484298639555507	7.5871698559302e-07	0.28776018931446	0.00491801909348653
SLC38A1	turquoise	-0.600215600770937	1.61771484639281e-10	0.600215600770937	1.61771484639281e-10	0.784231286250305	8.94948384624917e-21	0.160885856276049	0.121361171255071	-0.573680562678342	1.50386834267156e-09	0.686196986566274	2.29814796153306e-14
SLC4A7	turquoise	-0.440594734627505	8.82512403815434e-06	0.440594734627505	8.82512403815434e-06	0.738869057009364	1.88059520059299e-17	0.193595565782298	0.0615402565705665	-0.465061279186299	2.32975291999182e-06	0.28236947042374	0.00582641748246623
SMOC2	turquoise	-0.442010161683816	8.1933544871005e-06	0.442010161683816	8.1933544871005e-06	0.849645714148101	2.63794917788621e-27	0.0328022434951292	0.753628277816389	-0.547709443925728	1.10927980644528e-08	0.286105211148402	0.00518248256730095
SORCS2	turquoise	0.313272988052268	0.00210900086379273	-0.313272988052268	0.00210900086379273	-0.519409363598518	8.13454226932308e-08	-0.000408606647039241	0.996881410660516	0.401101251097889	6.16589018183338e-05	-0.237579777765083	0.021126284423109
SORT1	turquoise	-0.475699480485953	1.26339751503013e-06	0.475699480485953	1.26339751503013e-06	0.655550413984087	7.50686943966674e-13	0.0980772403667748	0.346991374344879	-0.439635565022868	9.27896508496783e-06	0.424866850295844	1.97078985823392e-05
SPARCL1	turquoise	-0.359152582217385	0.000378113493702983	0.359152582217385	0.000378113493702983	0.564953647341929	3.00050774427763e-09	-0.113028965023907	0.278065946499368	-0.412563374458349	3.59539108616919e-05	0.118840832666608	0.253937995367899
SPON1	turquoise	-0.365815733562138	0.000288087578201733	0.365815733562138	0.000288087578201733	0.705237842054239	2.10758691522955e-15	-0.0322182176187563	0.757878571649345	-0.50370237748124	2.27823870355782e-07	0.232894164302079	0.0238871803044125
SRGAP1	turquoise	-0.456645208454465	3.72675327090548e-06	0.456645208454465	3.72675327090548e-06	0.729159859461826	7.89366658925974e-17	0.166356502951798	0.109046505229679	-0.391976913798652	9.34227069843089e-05	0.355826131662142	0.000432143472654442
SRGN	turquoise	0.142540046184378	0.170532310560358	-0.142540046184378	0.170532310560358	0.308208940885354	0.00250987714764044	0.304342390935411	0.00286077019102633	-0.00415451780734137	0.968299796714157	-0.261975645870609	0.0107513700668315
SSBP2	turquoise	-0.405406484014941	5.04672553527641e-05	0.405406484014941	5.04672553527641e-05	0.673315548669221	1.04648080574608e-13	0.25601833623745	0.0127514337707139	-0.277599336554106	0.00675120359514748	0.219448946164956	0.0335743824955739
ST6GAL2	turquoise	-0.142964521659967	0.169249577574615	0.142964521659967	0.169249577574615	0.448689665461513	5.74472928971698e-06	0.371061199902189	0.00023160104443239	0.0858903622171087	0.410440577284723	-0.301683985453289	0.00312695108507859
STK17B	turquoise	-0.357428050569095	0.000405296367278525	0.357428050569095	0.000405296367278525	0.782839085843328	1.16261586622189e-20	0.237675975165526	0.0210725952971208	-0.333218984222943	0.00103156276376984	0.19136599306599	0.06465259679873
STON1	turquoise	-0.423766586023459	2.08164438703673e-05	0.423766586023459	2.08164438703673e-05	0.758406703099082	8.57054130308873e-19	0.165855789415312	0.110131536836222	-0.344166807194777	0.000682376005647648	0.199624424582087	0.053731129419576
SULF1	turquoise	-0.376737613127211	0.000182113470429608	0.376737613127211	0.000182113470429608	0.781726414873932	1.43106451345791e-20	0.252598285571888	0.0140401344474974	-0.341186312456254	0.000764769215700263	0.248846102691192	0.0155826353379616
SVEP1	turquoise	-0.373592404529543	0.00020817271237833	0.373592404529543	0.00020817271237833	0.805939513525446	1.15760197311837e-22	-0.0187320684043085	0.857780775084724	-0.575007163641872	1.35156571481404e-09	0.280553805595702	0.00616427101224527
SYPL1	turquoise	-0.265795580336606	0.00961834148620426	0.265795580336606	0.00961834148620426	0.560266544940276	4.31273469700213e-09	0.660168585559022	4.55556263714101e-13	0.0552372106867186	0.596955955908066	0.22676723934588	0.0279569283166138
SYTL2	turquoise	-0.312411055347232	0.0021728634477371	0.312411055347232	0.0021728634477371	0.572350782944124	1.67296615544931e-09	0.340510785171043	0.000784663479859011	-0.043160033971532	0.679573094917102	0.0885541866574657	0.396022493967626
TAGLN	turquoise	-0.379843423168294	0.000159370276063277	0.379843423168294	0.000159370276063277	0.743471003322052	9.31738132342408e-18	-0.282126628256112	0.00587063230896354	-0.77471400154116	5.15675917996698e-20	0.391302315214136	9.62912361955737e-05
TC2N	turquoise	-0.2568959890368	0.0124378170528287	0.2568959890368	0.0124378170528287	0.604967515157876	1.06174091554725e-10	0.295684375972021	0.00381092636131861	-0.256236126548069	0.012672974198016	0.244900046805508	0.0173609690115391
TCTN2	turquoise	-0.373217893876049	0.000211495240987164	0.373217893876049	0.000211495240987164	0.657712588420507	5.9479991543327e-13	0.428322605268108	1.65750334824582e-05	-0.0675386004159534	0.517768637197603	0.179652134903144	0.0831644020402158
TGFB1	turquoise	-0.105450434395657	0.311765673733814	0.105450434395657	0.311765673733814	0.428671413959416	1.62861992707113e-05	-0.239032480749588	0.0203278705087982	-0.43055215067481	1.48084341968233e-05	-0.0124328824001963	0.90532842837374
TGFB1I1	turquoise	-0.289158406202288	0.00470401455076648	0.289158406202288	0.00470401455076648	0.553980471459666	6.95444082361153e-09	-0.359673826694435	0.000370233471758635	-0.631658273416193	8.71291592145426e-12	0.352052390118528	0.000501966312372138
TGFB3	turquoise	-0.192442938591542	0.0631336619705306	0.192442938591542	0.0631336619705306	0.67993628858604	4.84755947200864e-14	0.130050674891861	0.211544067559967	-0.410467526519522	3.97391303027252e-05	0.493764082483946	4.25823336615455e-07
THBS1	turquoise	-0.428557439838569	1.63800535738434e-05	0.428557439838569	1.63800535738434e-05	0.84066135056437	3.07552261234059e-26	0.242516032990908	0.0185180509085654	-0.430913016956158	1.45396703446157e-05	0.331504736459034	0.00109903587417002
THBS2	turquoise	-0.41955318220041	2.56245810958734e-05	0.41955318220041	2.56245810958734e-05	0.889526928105161	4.68310663392513e-33	0.277206591025466	0.00683283384338993	-0.441164521633806	8.56548771225871e-06	0.305119801730422	0.00278687180359022
TIMP2	turquoise	-0.17331013113377	0.0948227597072729	0.17331013113377	0.0948227597072729	0.695277572153904	7.52629818579406e-15	-0.171007777693258	0.0993605747660817	-0.525157199231237	5.5073650934141e-08	0.0230563924481182	0.825420742775689
TJP1	turquoise	-0.197890231756817	0.0558891478187138	0.197890231756817	0.0558891478187138	0.647780485171214	1.70627911707427e-12	0.622033595180155	2.20602778137265e-11	0.0765588374679073	0.463307567440512	0.076896435246048	0.461332146420147
TMCO3	turquoise	-0.444886983032088	7.03801654872187e-06	0.444886983032088	7.03801654872187e-06	0.635506727589699	5.95518108850152e-12	0.20972209424827	0.0424841313365377	-0.416119715180487	3.0291152956354e-05	0.644800499992125	2.32330542456966e-12
TMSB4X	turquoise	-0.261886274263567	0.0107792197177845	0.261886274263567	0.0107792197177845	0.846481817171367	6.37767503574447e-27	0.129546702448444	0.213334660395494	-0.525047610344	5.54884857304214e-08	0.230546671282105	0.0253824188261188
TNFAIP8	turquoise	-0.26730509008189	0.00920033092856904	0.26730509008189	0.00920033092856904	0.776710007982367	3.59721303438335e-20	0.184615967752856	0.0748610539763047	-0.371963033484295	0.000222988222251733	0.141913086599078	0.172440019468841
TNFRSF21	turquoise	-0.402945538332864	5.6608065292451e-05	0.402945538332864	5.6608065292451e-05	0.757490514785127	9.97056732279533e-19	-0.00759337795210127	0.942095358997907	-0.532226652516163	3.37484375101737e-08	0.276735158410113	0.00693196980618835
TOX3	turquoise	-0.358306921225902	0.000391226555983543	0.358306921225902	0.000391226555983543	0.496073043495154	3.68880439121033e-07	0.398304453561677	7.01243331992578e-05	-0.137408626663368	0.186609731843081	0.198279216549004	0.0553990216175098
TPM1	turquoise	-0.576450089974791	1.20271663028656e-09	0.576450089974791	1.20271663028656e-09	0.889686487728852	4.39815062548053e-33	0.182573013477848	0.078193981230253	-0.540891458419433	1.82319499198899e-08	0.51050514519111	1.46772021984894e-07
TRNP1	turquoise	-0.337868590746536	0.000867096955296413	0.337868590746536	0.000867096955296413	0.775620226207932	4.38088943925648e-20	0.249412331119798	0.0153408589037627	-0.43377960348753	1.25615495272176e-05	0.465137138352816	2.31977650443454e-06
TRPM8	turquoise	0.436557868079793	1.08877368675695e-05	-0.436557868079793	1.08877368675695e-05	-0.503525597960071	2.30412696711017e-07	0.237953372118532	0.0209184303769791	0.589451244141132	4.09522898808998e-10	-0.633122588848948	7.54311476908426e-12
TUBA1B	turquoise	-0.152586023743501	0.142051382211917	0.152586023743501	0.142051382211917	0.504380607963816	2.1814571635719e-07	0.387955703451631	0.000111770501611494	-0.133513268163577	0.199530082874197	0.00573574007305476	0.956244864133485
TXNIP	turquoise	-0.405551594270296	5.01252978709772e-05	0.405551594270296	5.01252978709772e-05	0.770635309535025	1.06432240892962e-19	-0.131184246219859	0.207555647369731	-0.7037989634414	2.54129515753507e-15	0.342242511471997	0.000734585624054123
TXNRD3	turquoise	0.256314474275358	0.0126448521798055	-0.256314474275358	0.0126448521798055	-0.522582322440568	6.56467751448309e-08	-0.284043147634737	0.00552963492922742	0.184831054567652	0.0745168986876514	-0.362872541621626	0.000325091232211627
UCP2	turquoise	0.246540446837699	0.0166015016181347	-0.246540446837699	0.0166015016181347	0.143222181477522	0.168474428661982	0.326362023157802	0.00132623751296794	0.265489100645642	0.0097052164377217	-0.293891253638845	0.00403982044879604
VCAN	turquoise	-0.277627020864589	0.00674548220647776	0.277627020864589	0.00674548220647776	0.836980912661392	8.0534052512619e-26	0.0428877420886335	0.681485057058878	-0.601823868650054	1.40391949827673e-10	0.27843128496532	0.00658112876902419
VEGFC	turquoise	-0.286843966737282	0.0050629074461623	0.286843966737282	0.0050629074461623	0.517500131545529	9.24504649284531e-08	0.325705855433891	0.00135810487772451	-0.0986243176316498	0.344295232189478	0.251796247949712	0.0143582208795784
VIM	turquoise	-0.452985861587367	4.55369299316626e-06	0.452985861587367	4.55369299316626e-06	0.854814558816937	5.96473806497079e-28	-0.178110112428181	0.0858881971363993	-0.723070160329519	1.8815222271071e-16	0.338063873721473	0.000860744271933463
VWCE	turquoise	0.305415321501192	0.00275923345022749	-0.305415321501192	0.00275923345022749	-0.547350797771001	1.13897090723944e-08	-0.196446196555501	0.0577398170502473	0.279054235957094	0.00645627147229957	-0.0359495348055908	0.730852754072423
VWF	turquoise	-0.476908350199584	1.17698250399661e-06	0.476908350199584	1.17698250399661e-06	0.563418809736011	3.38110461769222e-09	-0.332453209959844	0.00106122358858747	-0.626051134356606	1.50276766407854e-11	0.427143283686013	1.75875348392931e-05
YWHAZ	turquoise	-0.365008328761714	0.000297832104622643	0.365008328761714	0.000297832104622643	0.814509414709128	1.78396587943596e-23	0.52957733582887	4.06004049928261e-08	-0.220456416303297	0.0327487835899003	0.335552591017461	0.00094576777909701
ZEB2	turquoise	-0.106497924180117	0.306956384607613	0.106497924180117	0.306956384607613	0.638560126594824	4.38650088411558e-12	0.194215935741091	0.0606962997830569	-0.159236430990652	0.125276582220374	-0.0101278141407084	0.922820535146002
ZNF83	turquoise	-0.49527254500813	3.87749801274246e-07	0.49527254500813	3.87749801274246e-07	0.727817631031122	9.57844830882126e-17	0.261610703408864	0.0108654895721216	-0.287939430914265	0.00489010974942528	0.200963619716132	0.0521118745463938
AADAT	yellow	0.0983807142023513	0.345494146398892	-0.0983807142023513	0.345494146398892	-0.427447764661235	1.73207143908591e-05	0.401734018294504	5.9880509813701e-05	0.716437683582392	4.72205540476608e-16	-0.475773730498448	1.25792133140413e-06
AASS	yellow	0.113937157673971	0.2741977242942	-0.113937157673971	0.2741977242942	-0.401837971041679	5.95929598317898e-05	0.331713006527368	0.00109062942583149	0.683059697418904	3.34822717591861e-14	-0.0413933521028644	0.692013847095942
ABCC6	yellow	0.234149837470688	0.0231186902811975	-0.234149837470688	0.0231186902811975	-0.384992246905153	0.00012737347561106	0.624516590920954	1.74122205188863e-11	0.898648040058518	1.09876943844523e-34	-0.253751879382618	0.0135933550021313
ACACB	yellow	0.447701027875743	6.05755023052011e-06	-0.447701027875743	6.05755023052011e-06	-0.791482589444911	2.21838579733019e-21	0.0337866910067826	0.746480535982343	0.683130899765119	3.31992421719309e-14	-0.3026602176788	0.003026726897446
ACAD11	yellow	0.0166066146022344	0.873776204252056	-0.0166066146022344	0.873776204252056	-0.214573162359533	0.0378214704634474	0.637251026928801	5.00293597292604e-12	0.719446855645036	3.12061513233589e-16	0.0747919401783717	0.473721657672902
ACADSB	yellow	0.265876003587562	0.00959565790562824	-0.265876003587562	0.00959565790562824	-0.398146230154488	7.0634160651923e-05	0.587767941913426	4.72090367647597e-10	0.909512048444738	7.66836959430212e-37	-0.195832666608296	0.0585411356461477
ACAT2	yellow	0.405006974222277	5.14199821410902e-05	-0.405006974222277	5.14199821410902e-05	-0.472510114214734	1.52110233993538e-06	0.312161367411776	0.00219168631403938	0.65139667626368	1.16781432103215e-12	-0.540669587316779	1.8525719743661e-08
ACOT13	yellow	0.377398114176018	0.00017703933335907	-0.377398114176018	0.00017703933335907	-0.510725186004904	1.44676192612309e-07	0.255737874831428	0.0128530933755244	0.647328820354197	1.78839523716499e-12	-0.553814894609187	7.04158057619769e-09
ACP6	yellow	0.150021496215455	0.148954923154253	-0.150021496215455	0.148954923154253	-0.242987430501979	0.0182841333451153	0.673716348903819	9.99410338583513e-14	0.792836202523953	1.69941415230143e-21	-0.234799952111127	0.0227291760762085
ACSL5	yellow	0.306700303489062	0.00264189751088807	-0.306700303489062	0.00264189751088807	-0.314451689375885	0.00202440877866562	0.40099134422338	6.1972762856345e-05	0.538320175190154	2.19269056219304e-08	-0.371666596125419	0.000225786121067414
ACSM2B	yellow	0.275135097794752	0.00727798228544823	-0.275135097794752	0.00727798228544823	-0.50088242229496	2.72614413855031e-07	0.413531071927444	3.43222962355315e-05	0.805522468403011	1.26488067925538e-22	-0.330079030630383	0.00115818259711488
ACSS2	yellow	0.282741160253347	0.0057593148006962	-0.282741160253347	0.0057593148006962	-0.536028331787467	2.58136265787605e-08	0.149861169970566	0.149394732846656	0.577924340007846	1.06692776373636e-09	-0.457052287567019	3.64406831567514e-06
ADCY1	yellow	0.27444230054021	0.00743246852210941	-0.27444230054021	0.00743246852210941	-0.449008957308149	5.64699276880075e-06	0.133699713090038	0.198897390525187	0.555771851851377	6.07525777095817e-09	-0.550255237624159	9.18805709536342e-09
ADH4	yellow	0.435696664574483	1.13827537211363e-05	-0.435696664574483	1.13827537211363e-05	-0.541740028223381	1.71489075399534e-08	0.284570307291717	0.00543897706318091	0.816196418871887	1.22055559737508e-23	-0.611191137959398	6.05174616878201e-11
ADH6	yellow	0.35725241506645	0.00040816324649796	-0.35725241506645	0.00040816324649796	-0.504381420675788	2.18134357084197e-07	0.475002465723739	1.31591584710482e-06	0.927090819930597	5.55231261581364e-41	-0.519294766844261	8.19744574466907e-08
ADHFE1	yellow	0.140109372414868	0.178015843269496	-0.140109372414868	0.178015843269496	-0.378839201478711	0.000166419091277249	0.422975003476575	2.16498056060221e-05	0.722796553652674	1.95534279519948e-16	-0.495652596481412	3.78679805494812e-07
ADK	yellow	0.376914098092014	0.000180744663715207	-0.376914098092014	0.000180744663715207	-0.440539168829853	8.85083580934536e-06	0.641987860274164	3.09949747789467e-12	0.888254245191805	7.70035494641467e-33	-0.413089630809432	3.50578283506392e-05
AGL	yellow	0.233018114902412	0.0238103637636503	-0.233018114902412	0.0238103637636503	-0.496356153498845	3.62418098335796e-07	0.511925007618129	1.33739825318577e-07	0.870747457133517	4.13436031546726e-30	-0.438318069084568	9.93818513916226e-06
AGXT2L1	yellow	0.365794604766756	0.000288338792205657	-0.365794604766756	0.000288338792205657	-0.447879550565487	5.99990211810387e-06	0.298726884239278	0.0034489505928192	0.667958670065364	1.92272519713592e-13	-0.354110854751319	0.000462693232090533
AKR1A1	yellow	0.403873600995624	5.42148026205921e-05	-0.403873600995624	5.42148026205921e-05	-0.508009268079141	1.72657656782886e-07	0.18826035671993	0.0691995397700364	0.57714780509947	1.13650707880668e-09	-0.193495573946653	0.0616771763222294
AKR1C4	yellow	0.388821749855039	0.000107557309299808	-0.388821749855039	0.000107557309299808	-0.448188236934958	5.90143831529374e-06	0.53264309894723	3.27772289866349e-08	0.8724467716965	2.34062603856733e-30	-0.378922071985727	0.000165826667622319
ALAS1	yellow	0.0850260836082215	0.415183619417708	-0.0850260836082215	0.415183619417708	-0.171455888134443	0.0984642688136873	0.406421908061653	4.81192786805902e-05	0.473002598249809	1.47830073865584e-06	0.107919153654505	0.300508851530777
ALDH5A1	yellow	0.176645821461447	0.0885398630977424	-0.176645821461447	0.0885398630977424	-0.292285125667376	0.00425518272001376	0.685946424274831	2.36867847357489e-14	0.88897017866961	5.82557989667729e-33	-0.204596155728065	0.0479208122643175
ALDH6A1	yellow	0.0677944560476368	0.516180238812012	-0.0677944560476368	0.516180238812012	-0.428828097398081	1.61579976767807e-05	0.445662979226598	6.75369513812369e-06	0.772702395292252	7.3858490843282e-20	-0.188572878440077	0.0687305987612483
ALDH7A1	yellow	0.40846794906967	4.36943217956557e-05	-0.40846794906967	4.36943217956557e-05	-0.596986353381778	2.1452673518875e-10	0.353435562690168	0.000475254823709236	0.864141128207983	3.50590698778498e-29	-0.506637213175461	1.88680085010445e-07
ALDOC	yellow	0.290754032764585	0.00446995758067653	-0.290754032764585	0.00446995758067653	-0.545537128026238	1.30112271363573e-08	0.139380647488886	0.18030559626788	0.503252103729724	2.34472989088419e-07	-0.391895865285193	9.37630973131552e-05
ANKRD1	yellow	-0.159504716816923	0.124633212660162	0.159504716816923	0.124633212660162	0.275414940406674	0.00721638843780083	-0.21085949075845	0.04135007558372	-0.489922893376343	5.39432043218953e-07	0.280577386527982	0.00615977423606221
ANO1	yellow	0.323826097070139	0.00145327988759361	-0.323826097070139	0.00145327988759361	-0.48871486884069	5.80736830780442e-07	0.249120214819923	0.0154651822718412	0.688119038343653	1.82068436234458e-14	-0.563162494296709	3.44900695712742e-09
AOX1	yellow	0.307030298692437	0.00261249772858139	-0.307030298692437	0.00261249772858139	-0.421161552414982	2.36781497789116e-05	0.438480143136519	9.85478012400927e-06	0.735492167250933	3.11935694482288e-17	-0.209708407680469	0.042497933668305
AR	yellow	0.276737517732126	0.00693147052522796	-0.276737517732126	0.00693147052522796	-0.401244770086532	6.12512825836372e-05	0.619625712805017	2.76947020852563e-11	0.906358460026633	3.44771095110943e-36	-0.431563366298785	1.40668216941572e-05
ATP11C	yellow	0.326343380408762	0.00132713346704641	-0.326343380408762	0.00132713346704641	-0.317507201797091	0.00181919454153689	0.663628017703099	3.11566444174032e-13	0.855457258550334	4.93814056968226e-28	-0.45834657454744	3.39251881692806e-06
ATP7B	yellow	0.183556463061276	0.0765750211163625	-0.183556463061276	0.0765750211163625	-0.419148015040222	2.61379846968935e-05	0.577420941217809	1.11155168205563e-09	0.843911296215522	1.28780536208464e-26	-0.298622044454757	0.00346089261890118
BCKDHB	yellow	0.274606522556925	0.00739558955111176	-0.274606522556925	0.00739558955111176	-0.429911516363428	1.52970725790887e-05	0.570000078637483	2.01739754818986e-09	0.880348591865131	1.48615634696925e-31	-0.394386552298722	8.38118235489484e-05
BICD1	yellow	-0.229369967361643	0.0261614208924581	0.229369967361643	0.0261614208924581	0.213971797305541	0.0383751510495314	-0.465690396431787	2.2482267504844e-06	-0.612766712755643	5.23875234206448e-11	0.244921647238873	0.017350777043934
BLVRB	yellow	0.369553500577401	0.000246688701434557	-0.369553500577401	0.000246688701434557	-0.511471053351087	1.37781750175853e-07	0.242457639056304	0.0185472057536746	0.564591226851523	3.08649226567215e-09	-0.299572733355848	0.00335394353160277
BPHL	yellow	0.370126647437794	0.000240849452678005	-0.370126647437794	0.000240849452678005	-0.562896718379703	3.5207931570425e-09	0.381677902040555	0.000147202303347006	0.82293773492071	2.57409602698053e-24	-0.360186326819891	0.000362633119272437
C10orf11	yellow	0.343348167285846	0.000704157955612383	-0.343348167285846	0.000704157955612383	-0.425301375783862	1.92855292316179e-05	0.342920980387919	0.000715774911387039	0.70282324713405	2.88329481130364e-15	-0.497619777952751	3.34861925446751e-07
C11orf54	yellow	0.138471145369539	0.183193471292436	-0.138471145369539	0.183193471292436	-0.0439800738867366	0.673827265270058	0.755862014779386	1.30258485677005e-18	0.746538767074693	5.78557010014283e-18	-0.231919594928007	0.0244985538405942
C11orf80	yellow	-0.271265073120066	0.00817861350124153	0.271265073120066	0.00817861350124153	0.280089580266829	0.00625339064437202	-0.381088388181894	0.000151015354992989	-0.632541147910745	7.98826096105605e-12	0.244087363932695	0.0177481961851566
C2orf42	yellow	0.237232734231571	0.0213209495877288	-0.237232734231571	0.0213209495877288	-0.300683759777991	0.00323271496665516	0.327596405742102	0.00126812133956051	0.495930353247581	3.72178825586743e-07	-0.521890370358779	6.88021280399302e-08
C5orf13	yellow	0.107115569524804	0.304143392838934	-0.107115569524804	0.304143392838934	-0.185900673544503	0.0728242649118367	0.386134462323683	0.000121134760806506	0.646275169952806	1.99504132332333e-12	-0.530051187009261	3.92846353803221e-08
CAT	yellow	0.467260047247174	2.05640545205722e-06	-0.467260047247174	2.05640545205722e-06	-0.588720259880664	4.35647934611175e-10	0.297489499446363	0.00359227734946306	0.798630627988963	5.30838523888664e-22	-0.512186981228183	1.31458854448197e-07
CBR4	yellow	0.281352783106731	0.00601351883210592	-0.281352783106731	0.00601351883210592	-0.444940635166051	7.0180019264966e-06	0.414666303494941	3.24964236726709e-05	0.723292648345121	1.82349145789619e-16	-0.501504290630577	2.6207114905952e-07
CBS	yellow	0.127663402800558	0.220121105471463	-0.127663402800558	0.220121105471463	-0.330518756207295	0.00113963873797201	0.518476983159061	8.659970961546e-08	0.719575787316983	3.06535198325937e-16	0.0559342487760886	0.59232754310675
CCNB1IP1	yellow	-0.0672491774656334	0.51956842099565	0.0672491774656334	0.51956842099565	-0.00405501937633052	0.969058620223078	0.664085933025686	2.9617479903592e-13	0.646264511929062	1.99724486146246e-12	-0.119012237836235	0.253248876634621
CCNG1	yellow	0.127341418447515	0.221296451818572	-0.127341418447515	0.221296451818572	-0.0635042855666035	0.543138970040018	0.774913186254301	4.97554077876424e-20	0.782705416967863	1.19207344434524e-20	-0.350583956199723	0.000531825265220666
CD36	yellow	0.134731716716354	0.195421410196735	-0.134731716716354	0.195421410196735	-0.191253671221436	0.0648127103666446	0.472448002177402	1.52658292931325e-06	0.564391121948298	3.13497297136326e-09	-0.389606299105454	0.000103868288209408
CDNF	yellow	0.0318979150053237	0.760212668482507	-0.0318979150053237	0.760212668482507	-0.270087156941787	0.00847154859827546	0.540409780508986	1.88754637129326e-08	0.674771470839051	8.85068752237954e-14	-0.341272404680382	0.000762267166399533
CECR2	yellow	0.234876923297995	0.0226834325232472	-0.234876923297995	0.0226834325232472	-0.389704201168283	0.000103416277400108	0.350900405060594	0.00052525634803324	0.625585807410775	1.57153659182388e-11	-0.197322104713537	0.0566113735805135
CLYBL	yellow	0.307487796152755	0.00257222519469118	-0.307487796152755	0.00257222519469118	-0.384481670500301	0.000130257419021018	0.590041323583661	3.8953718508183e-10	0.810665160763014	4.1764324524045e-23	-0.266779978806473	0.00934389854674513
COBLL1	yellow	0.318110366362825	0.00178097997157329	-0.318110366362825	0.00178097997157329	-0.398599613994955	6.91824060422619e-05	0.629515435084475	1.07447323870442e-11	0.921616525150849	1.36929528090844e-39	-0.384442728353179	0.000130479845340463
CPS1	yellow	-0.0637775407540622	0.54140153710112	0.0637775407540622	0.54140153710112	-0.189973642345014	0.0666602041126164	0.352486844327455	0.0004934315379396	0.48233562606384	8.53428302440713e-07	0.0798481418310225	0.444259081660612
CRYBG3	yellow	-0.210935487808302	0.0412752092112866	0.210935487808302	0.0412752092112866	0.294851564957569	0.00391575335335905	-0.323641656682848	0.0014629367193413	-0.518003612441933	8.93894587438308e-08	-0.0446527818654551	0.669127672874333
CTH	yellow	0.0407289442695022	0.696713977426939	-0.0407289442695022	0.696713977426939	-0.220418220079475	0.0327797697444964	0.275575683588787	0.00718121703446181	0.437213619811227	1.05244459689567e-05	0.0365226207652651	0.72672992859228
CTPS	yellow	0.28222636958727	0.00585243630765895	-0.28222636958727	0.00585243630765895	-0.501061215688982	2.69542565647128e-07	0.368588560718304	0.000256815377895387	0.742139765997459	1.14337169856503e-17	-0.485754319410366	6.95008587083302e-07
CUX2	yellow	0.309760631032354	0.00238031022292167	-0.309760631032354	0.00238031022292167	-0.333060475619819	0.00103763963926827	0.461300356697828	2.87840199465625e-06	0.673947455157792	9.73205798616445e-14	-0.23812815167886	0.0208217929314134
CYP2C8	yellow	0.11694423714831	0.261648803620231	-0.11694423714831	0.261648803620231	-0.231815832363098	0.0245644255289701	0.431434947451834	1.41590326838934e-05	0.681333156809014	4.11050562794292e-14	-0.373536458320527	0.000208665965238951
CYP3A43	yellow	0.215892869452658	0.0366298062285081	-0.215892869452658	0.0366298062285081	-0.493223262022573	4.4031759419852e-07	0.362061731126411	0.000336027671375954	0.757001789247475	1.08057248630964e-18	-0.478985151926123	1.04143594615202e-06
CYP4F3	yellow	0.00152385970317471	0.988369893067197	-0.00152385970317471	0.988369893067197	-0.287621394187433	0.00493972785256044	0.55298562569982	7.49394985079067e-09	0.748740701836345	4.0923438819436e-18	0.118021603764156	0.257249353431134
CYP51A1	yellow	0.295725639015387	0.00380579835762538	-0.295725639015387	0.00380579835762538	-0.363125555649159	0.000321746175782728	0.460384450756933	3.02937643419996e-06	0.683613610369461	3.13405569471434e-14	-0.496760511135377	3.53374200990838e-07
DAB1	yellow	0.230833339070111	0.025195658131696	-0.230833339070111	0.025195658131696	-0.428355755785127	1.65473778140002e-05	0.181234280094028	0.0804417303646965	0.545281159001992	1.32571135797071e-08	-0.429185310826991	1.58692464603263e-05
DAO	yellow	0.404520154642528	5.26035761579616e-05	-0.404520154642528	5.26035761579616e-05	-0.545325971231782	1.32137483575157e-08	0.314702875312347	0.00200678260916317	0.783937346537218	9.4593350848248e-21	-0.590183862173105	3.84851759784004e-10
DBN1	yellow	-0.287558708464462	0.00494956035361846	0.287558708464462	0.00494956035361846	0.514838903373512	1.10359288746892e-07	-0.449241858060768	5.5766905252709e-06	-0.714564514369227	6.09458274132983e-16	0.312395772005986	0.00217401138990808
DCXR	yellow	0.431716851564429	1.39573507108136e-05	-0.431716851564429	1.39573507108136e-05	-0.776415055668831	3.79472595999435e-20	-0.00595978978677993	0.954537485497965	0.712165462801666	8.42521478511204e-16	-0.379082055596611	0.000164688494567198
DDC	yellow	0.458366420092149	3.38879238976547e-06	-0.458366420092149	3.38879238976547e-06	-0.565678118897564	2.8354502612552e-09	0.339433516250424	0.000817368310202044	0.755239518421833	1.4419180479261e-18	-0.711033095153372	9.80543550492535e-16
DDT	yellow	0.242525839598128	0.0185131585493743	-0.242525839598128	0.0185131585493743	-0.405965669388375	4.91613527990218e-05	0.188673391232278	0.0685803256772392	0.486299096714277	6.72496697055542e-07	0.018272830944681	0.861232206344093
DHTKD1	yellow	0.116145605095718	0.264942860231202	-0.116145605095718	0.264942860231202	-0.267065084245205	0.00926570749001173	0.65392721211538	8.92916304242068e-13	0.845692052800041	7.92536406766452e-27	-0.0952376199147495	0.361197239555779
DIO1	yellow	0.275500272446854	0.00719769847693349	-0.275500272446854	0.00719769847693349	-0.339232800451053	0.000823597579382029	0.559971758835082	4.41144123917408e-09	0.788757999150377	3.77072347903629e-21	-0.478534032577355	1.06955886576181e-06
DLEU1	yellow	0.210270343073523	0.041934303948996	-0.210270343073523	0.041934303948996	-0.277574982335043	0.00675624031550445	0.454246915845208	4.25093537573237e-06	0.595866668215512	2.36410438075492e-10	-0.371245271278208	0.000229818550732724
DMGDH	yellow	0.293423181478929	0.00410155556344023	-0.293423181478929	0.00410155556344023	-0.512499865840227	1.28783092646634e-07	0.459427696302652	3.19504361517415e-06	0.889723342330128	4.33477737906243e-33	-0.32916373387697	0.00119766441606399
DNAJC12	yellow	0.145144915220618	0.162772612938587	-0.145144915220618	0.162772612938587	-0.289097848408365	0.00471310860662292	0.568580027094035	2.25734915600246e-09	0.682355101885813	3.64117699236584e-14	-0.166475692398752	0.108789454544175
DPP4	yellow	0.459411892040432	3.19785063067614e-06	-0.459411892040432	3.19785063067614e-06	-0.4710940673484	1.65079258698175e-06	0.362919529393885	0.000324467604554601	0.716786409778288	4.50197308100831e-16	-0.52865214475191	4.32915200669406e-08
DPYD	yellow	0.173270576174007	0.0948993171711214	-0.173270576174007	0.0948993171711214	-0.198451075563935	0.05518360186095	0.687755107285102	1.90302880184433e-14	0.846105442858755	7.07449763977436e-27	-0.405894622465549	4.9325508470156e-05
ECHDC3	yellow	0.23479755573899	0.0227306014914962	-0.23479755573899	0.0227306014914962	-0.267848439217155	0.00905381897206717	0.607319156654361	8.59787804790982e-11	0.681687008032463	3.94173937124331e-14	-0.121777783587926	0.242307129350907
ECHS1	yellow	0.435273399252479	1.16337165770432e-05	-0.435273399252479	1.16337165770432e-05	-0.564149591346971	3.19446148191077e-09	0.178664815691184	0.0849003306932229	0.636041180122817	5.64625699006807e-12	-0.19665327653664	0.0574713870601068
EHHADH	yellow	0.358663877005788	0.000385641345579405	-0.358663877005788	0.000385641345579405	-0.416383881655513	2.99056698968212e-05	0.605417228614317	1.01989205369092e-10	0.914092937246678	7.80904702385113e-38	-0.349980835562215	0.000544553889454592
ENPP1	yellow	0.168756664857254	0.103960474604723	-0.168756664857254	0.103960474604723	-0.320612380780972	0.00163008949367736	0.741495048457473	1.26195272519116e-17	0.921211907903556	1.71923577452659e-39	-0.335213200195801	0.000957827454905463
EPB41L4B	yellow	0.0444916216969077	0.67025239878268	-0.0444916216969077	0.67025239878268	-0.102157156684258	0.327202418243442	0.821227885681359	3.84367159280418e-24	0.822559535158902	2.81383793292933e-24	-0.112657905729915	0.279656844878756
EPHX2	yellow	0.342709705342399	0.000721584828139398	-0.342709705342399	0.000721584828139398	-0.663043517291304	3.32337909075824e-13	0.289250926355724	0.00469015082500662	0.824689519818756	1.69935378581577e-24	-0.222007690319652	0.031511017076238
ESR1	yellow	0.258118286441922	0.0120122501888856	-0.258118286441922	0.0120122501888856	-0.448913912365708	5.67592155455117e-06	0.348734087082375	0.00057175528450128	0.764823968398423	2.91359653491616e-19	-0.541599765429452	1.73235853837221e-08
ETNK2	yellow	0.336292330642347	0.000919960339630491	-0.336292330642347	0.000919960339630491	-0.684172209024098	2.93151217853533e-14	0.174700881325485	0.0921618108461807	0.77914579665711	2.30620045622893e-20	-0.375621655114023	0.000190993082911054
F10	yellow	0.183033064772345	0.0774332632314783	-0.183033064772345	0.0774332632314783	-0.425761920163268	1.88471329738379e-05	0.201377561726572	0.0516195661415396	0.575838739938873	1.26375585499853e-09	-0.0362284792670849	0.728845041960984
F11	yellow	0.126979021020584	0.222624602496765	-0.126979021020584	0.222624602496765	-0.427910795652243	1.69222150955008e-05	0.449926985149383	5.37462801016422e-06	0.729865292624272	7.12724539943341e-17	0.0021212845914032	0.983810871339974
F13B	yellow	0.252190056852819	0.0142012643298024	-0.252190056852819	0.0142012643298024	-0.331838420958104	0.00108559555294947	0.61463842823847	4.4090736379312e-11	0.844290389810446	1.16195440890061e-26	-0.487354194860849	6.30847292009464e-07
FAM184A	yellow	0.302447102374571	0.00304835697956506	-0.302447102374571	0.00304835697956506	-0.27902484731098	0.00646211435555502	0.359172856654128	0.000377804131201373	0.502550128739479	2.45207943098889e-07	-0.396426665244708	7.64018143629766e-05
FDPS	yellow	0.355716734119833	0.000434035172690838	-0.355716734119833	0.000434035172690838	-0.4762813130558	1.22108249502775e-06	0.166498521954427	0.108740272878531	0.551412196746056	8.42974863489829e-09	-0.46674619547135	2.11743094875774e-06
FMO5	yellow	0.0915340928557916	0.380255429904318	-0.0915340928557916	0.380255429904318	-0.28344272369467	0.00563452405398935	0.492437446759737	4.62214231888667e-07	0.784445911476095	8.59418154635754e-21	-0.240364461586746	0.0196186977762815
FNIP2	yellow	0.160924833325606	0.121269799438255	-0.160924833325606	0.121269799438255	-0.380293683369597	0.00015630042380823	0.507872032602933	1.74200066098524e-07	0.735468365567866	3.13041708840199e-17	-0.273982882588818	0.00753650211105365
FRRS1	yellow	0.185855998943532	0.0728943361268774	-0.185855998943532	0.0728943361268774	-0.464751977433785	2.37085076479071e-06	0.387656046557723	0.000113263588892238	0.700622979972908	3.82588147367899e-15	-0.419387100178659	2.58338788180024e-05
GAS2	yellow	0.308905388949915	0.0024509583442773	-0.308905388949915	0.0024509583442773	-0.460575774094099	2.99723514695211e-06	0.341551626423508	0.000754203651515721	0.761464159717974	5.14744975974196e-19	-0.492558798640301	4.58766636272136e-07
GATM	yellow	0.391466405167861	9.5586061410931e-05	-0.391466405167861	9.5586061410931e-05	-0.493058072436115	4.44837254987422e-07	0.368785968999284	0.000254712979074165	0.765595908252395	2.55305992574149e-19	-0.605838687681513	9.82114927642404e-11
GBA3	yellow	0.36301179791313	0.000323246208122277	-0.36301179791313	0.000323246208122277	-0.410939174568977	3.88562244939216e-05	0.338542565824584	0.000845351246939372	0.711782951695123	8.86895423373692e-16	-0.634037367754713	6.89075978728579e-12
GEN1	yellow	0.193460379193904	0.0617254277967074	-0.193460379193904	0.0617254277967074	-0.247007243141319	0.0163907012260975	0.522803887524733	6.46659022841286e-08	0.620180682130824	2.62847176910795e-11	-0.367497846213364	0.000268722797986303
GLS2	yellow	0.113006888647248	0.278160427987221	-0.113006888647248	0.278160427987221	-0.391067999898391	9.73065811738036e-05	0.192998744769955	0.062361171452272	0.567081318485452	2.54015023139093e-09	-0.00868725276305081	0.933771504820403
GLUD1	yellow	0.359121557057502	0.00037858734961842	-0.359121557057502	0.00037858734961842	-0.45980099428385	3.12941351899026e-06	0.550395490334665	9.09277247449654e-09	0.897825780095137	1.56337201104549e-34	-0.459594782405377	3.16550905708981e-06
GNAO1	yellow	0.223650140534769	0.030243751305128	-0.223650140534769	0.030243751305128	-0.334817350296493	0.00097207017668366	0.251582147835607	0.0144441824787831	0.575984050734863	1.24898410733799e-09	-0.282475019929092	0.00580729207831094
GNE	yellow	0.306684600146911	0.00264330393057187	-0.306684600146911	0.00264330393057187	-0.597935351716079	1.97514787809015e-10	0.431609217366127	1.40340350686624e-05	0.893093144004215	1.12453100415632e-33	-0.424035606350679	2.05401311566547e-05
GPAM	yellow	0.308930601330759	0.00244884894519988	-0.308930601330759	0.00244884894519988	-0.260316285439058	0.0112788439255106	0.56868471207491	2.23876546583343e-09	0.732442665437346	4.89406663063768e-17	-0.387944010075133	0.000111828421657925
GPLD1	yellow	0.140793894867335	0.17588443945686	-0.140793894867335	0.17588443945686	-0.410442537408027	3.9786427221638e-05	0.339505446481017	0.000815146420945549	0.681032101621378	4.25957204656669e-14	-0.298045951987157	0.00352717672710763
GPR125	yellow	0.11548565014565	0.267686048569447	-0.11548565014565	0.267686048569447	-0.359384315645361	0.000374591372194428	0.625461887329782	1.59035512790507e-11	0.806946368623979	9.33788878705463e-23	-0.11176924650712	0.283491624187878
GPT2	yellow	0.0291486309610505	0.78033349421355	-0.0291486309610505	0.78033349421355	-0.258127743693126	0.0120090075841258	0.0439906519979336	0.673753268155	0.260386710167711	0.0112560065097649	0.37241649887699	0.000218770105299006
GSTM4	yellow	0.120791505397691	0.246171135912264	-0.120791505397691	0.246171135912264	-0.322461028223301	0.00152614149049072	0.321231218068004	0.00159460022876406	0.510465954721082	1.47148317057735e-07	-0.226896325803376	0.0278654769578108
HIBCH	yellow	0.330747446735331	0.0011301016029335	-0.330747446735331	0.0011301016029335	-0.421600672272174	2.31712928607256e-05	0.364302841635513	0.000306594178938336	0.622808690758846	2.04942361577035e-11	-0.432869789059288	1.31602201145385e-05
HLF	yellow	0.211856070903165	0.0403772569528693	-0.211856070903165	0.0403772569528693	-0.360190298048833	0.000362574790460043	0.474942077782636	1.32056184062297e-06	0.76133136856876	5.26353284508659e-19	-0.344498399765213	0.000673729806199177
HPD	yellow	0.314111711231545	0.00204848817966897	-0.314111711231545	0.00204848817966897	-0.473686175023447	1.42077533819871e-06	0.161646340456105	0.119587950236814	0.549698619740111	9.57570592366837e-09	-0.155340322816748	0.134909147934774
HRSP12	yellow	0.238896076111627	0.020401721334252	-0.238896076111627	0.020401721334252	-0.346138446361588	0.000632420420099295	0.583400126699386	6.80154918821201e-10	0.847069905603164	5.42070078877843e-27	-0.149078901326139	0.151554654968035
IDH1	yellow	0.264279925145102	0.0100547169145189	-0.264279925145102	0.0100547169145189	-0.207696409870729	0.0445679200718831	0.562839461165208	3.53644451193727e-09	0.733613670627464	4.11978516232891e-17	-0.243346331729095	0.0181077490108604
IGFBP5	yellow	-0.157156366555463	0.13035144456344	0.157156366555463	0.13035144456344	0.345366906061081	0.000651556317543415	-0.41884180251386	2.65323647821481e-05	-0.533558167234569	3.07359626554809e-08	0.24046129819998	0.0195679791858334
IL1RAP	yellow	0.102366235412253	0.326208124030091	-0.102366235412253	0.326208124030091	-0.307780730283089	0.00254673290984315	0.349032131733757	0.000565141736079806	0.548195897756175	1.07018788025755e-08	-0.13219020813555	0.204061401296679
IQGAP2	yellow	0.249469687378476	0.0153165502365077	-0.249469687378476	0.0153165502365077	-0.249352039912136	0.0153664474615554	0.759103497525819	7.63548638369372e-19	0.879374878453591	2.1091235347187e-31	-0.278202652358926	0.00662748624292104
ISM1	yellow	0.370733327409666	0.000234807706898329	-0.370733327409666	0.000234807706898329	-0.420933280367259	2.39457145271375e-05	0.318217832297807	0.00177424795271447	0.616510178327901	3.7065575642023e-11	-0.664281922845382	2.89813862386266e-13
ITPR2	yellow	0.28809655692337	0.00486575997733687	-0.28809655692337	0.00486575997733687	-0.308215241039144	0.00250933849887502	0.512527245103254	1.28551429192074e-07	0.834860641435788	1.38718650534403e-25	-0.518301104090237	8.7626410769814e-08
KCND3	yellow	-0.229533858181367	0.026051718304597	0.229533858181367	0.026051718304597	-0.0200531660122812	0.847867094458217	0.390984617388987	9.76702896096139e-05	0.369022263347071	0.000252217318594896	0.22799508379968	0.0270972803823058
KDR	yellow	0.297568471186928	0.00358297329750696	-0.297568471186928	0.00358297329750696	-0.0986972004457964	0.343937041636758	0.577941889151698	1.06540352159549e-09	0.685972891851898	2.36113040030047e-14	-0.299713450912052	0.00333836735800961
KIAA0922	yellow	0.211967816831156	0.0402693754148006	-0.211967816831156	0.0402693754148006	-0.356155587803165	0.000426492157318825	0.425871391849968	1.87443080421718e-05	0.697182402197613	5.9238604105865e-15	-0.140215074740646	0.177685488161699
KLHDC2	yellow	0.234098232211729	0.0231498521953403	-0.234098232211729	0.0231498521953403	-0.116547095500967	0.263283366811352	0.827610329331963	8.41593797554962e-25	0.816044568343158	1.26317420543893e-23	-0.373760228013757	0.000206699540856556
KMO	yellow	0.170826813666729	0.0997243470677846	-0.170826813666729	0.0997243470677846	-0.354495465973175	0.000455675708565383	0.17662540940886	0.0885772804927858	0.465799153360084	2.23440915915405e-06	-0.38737142259079	0.000114698885335775
KRT18	yellow	-0.207929104640271	0.0443243206240564	0.207929104640271	0.0443243206240564	0.439262824448607	9.46117652099824e-06	0.0113527056969888	0.913520286367717	-0.509573173213422	1.55973235231124e-07	0.493708196414351	4.27299873418466e-07
KRT8	yellow	-0.101086193909832	0.332325794604653	0.101086193909832	0.332325794604653	0.329144845444542	0.00119849190418347	-0.101967660834761	0.328105254402016	-0.466659169601902	2.12793409558003e-06	0.466974013886563	2.0901669353498e-06
LHPP	yellow	0.36221818615706	0.000333891358822258	-0.36221818615706	0.000333891358822258	-0.4974083035235	3.39330633135803e-07	0.261713800136859	0.0108331438367226	0.669779949323522	1.56570225866647e-13	-0.11997113944935	0.249417337032758
LIPC	yellow	0.50025342569537	2.83687550123403e-07	-0.50025342569537	2.83687550123403e-07	-0.549085773703691	1.00205839479994e-08	0.328444795199495	0.00122952941435351	0.732100405687573	5.14584844139302e-17	-0.516924980832991	9.60692782324266e-08
LPA	yellow	0.173448664587082	0.0945550159608363	-0.173448664587082	0.0945550159608363	-0.461937938702991	2.77752748566073e-06	0.40895213503873	4.27042451808822e-05	0.801419293897362	2.99126362129278e-22	-0.370128436566145	0.000240831426318386
LSS	yellow	0.312233268946108	0.00218625096337171	-0.312233268946108	0.00218625096337171	-0.602542407624558	1.31743079505238e-10	0.0983366341478358	0.345711369326846	0.583522976708977	6.73254928395016e-10	-0.327766120072522	0.00126031441967663
MCCC2	yellow	0.191192187937115	0.0649004903066015	-0.191192187937115	0.0649004903066015	-0.110057961402754	0.290974489752316	0.737190700553138	2.42071867336802e-17	0.751692188659739	2.55831446782566e-18	-0.225293538541146	0.0290191339011663
MDN1	yellow	0.359360339933474	0.000374954375632501	-0.359360339933474	0.000374954375632501	-0.505816606645421	1.98927963392022e-07	0.303114687765082	0.00298105982887621	0.707957371073818	1.47517919681141e-15	-0.189707381958861	0.0670498122557599
ME1	yellow	0.270575293017052	0.00834905304720416	-0.270575293017052	0.00834905304720416	-0.208988817720832	0.043228881332581	0.340716184786249	0.000778565046086833	0.354685407368761	0.000452246236076709	-0.392763650462487	9.01776677909947e-05
MGST2	yellow	0.355468679131409	0.000438352732302869	-0.355468679131409	0.000438352732302869	-0.243626531437865	0.0179710636795789	0.5358998859185	2.60498615016842e-08	0.702660489707705	2.9445181538259e-15	-0.472079220580982	1.55950960295955e-06
MICAL1	yellow	-0.126602465902123	0.224010574871695	0.126602465902123	0.224010574871695	0.428402136297555	1.6508757658569e-05	-0.317964613548521	0.00179014730486508	-0.578376512274206	1.02831331000238e-09	0.276879619497711	0.00690145739684506
MMACHC	yellow	0.0975368800802884	0.349667350045188	-0.0975368800802884	0.349667350045188	-0.262972910042293	0.010444848810293	0.716739184150988	4.53118491627213e-16	0.860493701478298	1.08824381059498e-28	-0.155115868705417	0.135480765675403
MMD	yellow	-0.323653109697936	0.00146233537907216	0.323653109697936	0.00146233537907216	0.557190920004574	5.45531714279636e-09	-0.113639178595716	0.275462886261557	-0.603896948217199	1.16811016380624e-10	0.177494712017685	0.086994824800416
MMP9	yellow	-0.071232533138182	0.495079676484854	0.071232533138182	0.495079676484854	0.188993013404464	0.068104234352375	-0.359718849372567	0.000369559965975803	-0.47497860866329	1.31774945829587e-06	0.0493011783717862	0.63700939953288
MTHFD1	yellow	0.275704386461434	0.00715316538737745	-0.275704386461434	0.00715316538737745	-0.30814328380107	0.0025154968726857	0.707363439330372	1.59526800713903e-15	0.889849649832845	4.12427141772469e-33	-0.217694498188649	0.0350539070426994
MTMR4	yellow	0.215040105104205	0.0373961770645024	-0.215040105104205	0.0373961770645024	-0.306136254512371	0.00269283883584472	0.590557565340435	3.72823070754285e-10	0.813222741906145	2.37672099048648e-23	-0.0854062632187089	0.413093333599369
MUC13	yellow	-0.18945512061903	0.0674206350002769	0.18945512061903	0.0674206350002769	0.229603656313798	0.0260051168541398	-0.425511007086254	1.90848082256528e-05	-0.59040249663216	3.77769929298268e-10	0.476429531567136	1.21051927106704e-06
MUT	yellow	0.27619865399662	0.00704633359474928	-0.27619865399662	0.00704633359474928	-0.411225640896143	3.83289449949635e-05	0.584061162912264	6.43810615755372e-10	0.909013995591469	9.75843090702219e-37	-0.31327313748648	0.00210898994023109
MYRIP	yellow	0.295442973139675	0.0038410508536155	-0.295442973139675	0.0038410508536155	-0.405225437425965	5.08969470874341e-05	0.373121338622516	0.000212359751160012	0.620140667966811	2.63840243502683e-11	-0.419784179231451	2.53361131204722e-05
NAAA	yellow	0.184222125450236	0.0754945404607027	-0.184222125450236	0.0754945404607027	-0.195535426745828	0.0589326084253049	0.545312039783877	1.32272154159133e-08	0.676885179207952	6.92811573908245e-14	-0.435527995695134	1.14821456897115e-05
NCK2	yellow	-0.15996854590719	0.123526898262708	0.15996854590719	0.123526898262708	0.526411425833461	5.05315879520283e-08	-0.5505319172098	9.00099377159248e-09	-0.77148685232021	9.16027686125027e-20	0.165254347574994	0.111445913709325
NDUFB10	yellow	0.307937064537585	0.00253322129412256	-0.307937064537585	0.00253322129412256	-0.245839639018118	0.0169223747638947	0.455051713288871	4.06774306234021e-06	0.601519295584536	1.44220384111e-10	-0.00376358157741191	0.971281422924242
NIT2	yellow	0.340742978066053	0.000777772736537683	-0.340742978066053	0.000777772736537683	-0.52618374692034	5.1328659221403e-08	0.383219001953809	0.000137651373074536	0.723143036545963	1.86231983916431e-16	-0.370759761602588	0.000234547664284974
NOTCH3	yellow	-0.0530939175649798	0.611287978163212	0.0530939175649798	0.611287978163212	0.371758763773158	0.00022491275214655	-0.591952967010923	3.31018874425002e-10	-0.651786748052238	1.12067007746272e-12	0.0725563493626006	0.487077600762834
NPC1L1	yellow	0.504181095605594	2.20951370733254e-07	-0.504181095605594	2.20951370733254e-07	-0.571745439383474	1.75584200426812e-09	0.185838036494051	0.0729225251600722	0.586840859907999	5.10365921296304e-10	-0.486469852394932	6.65583971754454e-07
NUDT6	yellow	0.261925467785236	0.0107669986210509	-0.261925467785236	0.0107669986210509	-0.306479459865729	0.00266173859351299	0.565138179577947	2.95761322501512e-09	0.699081546476062	4.65724858775606e-15	-0.502185297199095	2.50969902386234e-07
NYNRIN	yellow	0.220579957308836	0.0326487315474071	-0.220579957308836	0.0326487315474071	-0.096722180564382	0.353726191009292	0.360569826647893	0.000357039977800274	0.485882344388871	6.89654899416594e-07	-0.492294803049156	4.66298146679131e-07
ODZ1	yellow	0.144418030105432	0.164911099789009	-0.144418030105432	0.164911099789009	-0.531120672178064	3.64627633888644e-08	0.305400659491808	0.00276059888066879	0.752624504814669	2.20249339523458e-18	-0.213508105637327	0.0388066878657823
PAN2	yellow	0.204292141913624	0.0482605375977263	-0.204292141913624	0.0482605375977263	-0.295297652152901	0.0038592877911647	0.501735666974818	2.58248134693959e-07	0.606953129041999	8.88591526156703e-11	-0.194930277663631	0.0597362122869681
PANK1	yellow	0.279616160457391	0.006345448420252	-0.279616160457391	0.006345448420252	-0.355256697381281	0.000442073621340827	0.38686241833156	0.00011730782485871	0.62969644339838	1.05568201861748e-11	-0.437339475665327	1.04560360844801e-05
PANK3	yellow	0.152879382169466	0.141277347948736	-0.152879382169466	0.141277347948736	-0.14135946267346	0.174137595812097	0.774457320545795	5.39976434557622e-20	0.774158379684077	5.69681525957219e-20	-0.180483651761939	0.0817244530717175
PBLD	yellow	0.305084221386224	0.00279021615668456	-0.305084221386224	0.00279021615668456	-0.450761324991827	5.13786512095534e-06	0.502896292046343	2.39857180961322e-07	0.904532945346348	8.03439899872295e-36	-0.311446353600758	0.00224640394066023
PDE3B	yellow	-0.0446923597690911	0.668851572878674	0.0446923597690911	0.668851572878674	-0.187126435869456	0.0709227412099469	0.61851846898929	3.07284184009863e-11	0.685259305335486	2.57300295129718e-14	-0.0345236579335873	0.741143636068968
PER3	yellow	0.232119172622713	0.024372278921326	-0.232119172622713	0.024372278921326	-0.405172354532261	5.1023577783177e-05	0.36199463103642	0.00033694773644093	0.71488887578302	5.83201776829626e-16	-0.360892117968042	0.000352401004848287
PHLPP1	yellow	0.19060391231841	0.0657452603410892	-0.19060391231841	0.0657452603410892	-0.202144947768334	0.0507170279888075	0.650811245360492	1.24217817699168e-12	0.796576444085124	8.05333099049798e-22	-0.445962867680039	6.64674047159714e-06
PHYH	yellow	0.232471816026572	0.0241505138071704	-0.232471816026572	0.0241505138071704	-0.233144306767608	0.0237323748381391	0.694414949219173	8.38307999343281e-15	0.854873765983815	5.86207359000185e-28	-0.256603015045434	0.0125417517554412
PIK3R1	yellow	0.0501370362930829	0.631302307250727	-0.0501370362930829	0.631302307250727	-0.149420332314682	0.150609070291408	0.702857667710875	2.87050582366618e-15	0.787259348277203	5.03162719197721e-21	-0.274034874343341	0.00752466467246993
PIPOX	yellow	0.151074571791688	0.146090241044857	-0.151074571791688	0.146090241044857	-0.216790467533742	0.0358374041010497	0.665415483607544	2.55532209110228e-13	0.779270424288917	2.25399440474536e-20	-0.0013558474823788	0.989652088306596
PLEKHB1	yellow	-0.193508028214667	0.0616601090669446	0.193508028214667	0.0616601090669446	0.507410332674675	1.79485912211369e-07	-0.468021016264663	1.96907616064237e-06	-0.692298474648928	1.0904139217236e-14	0.176491112118291	0.0888237739003949
PNP	yellow	0.234648719347469	0.0228192825291596	-0.234648719347469	0.0228192825291596	-0.246100878993385	0.0168021425420718	0.618100341210076	3.19552170183154e-11	0.742683354546981	1.05185317713146e-17	-0.342763680821301	0.00072009645637798
PON1	yellow	0.265518889178845	0.00969674248357573	-0.265518889178845	0.00969674248357573	-0.433558937064402	1.27043572464572e-05	0.473575805659545	1.4299177468475e-06	0.836879552035588	8.2669602364985e-26	-0.223304376402503	0.0305068920818329
PPP1R3C	yellow	0.284904612138327	0.00538217136213444	-0.284904612138327	0.00538217136213444	-0.307390325199082	0.00258075824725181	0.292796189495073	0.00418556996594171	0.551052207289112	8.65903982336107e-09	-0.139412606834472	0.180204726614151
PRKAB2	yellow	0.155265259984934	0.135100106209155	-0.155265259984934	0.135100106209155	-0.218626009885277	0.0342616887765455	0.667997959908192	1.91425306569682e-13	0.816305043733364	1.19093068250608e-23	-0.395139128179955	8.10038780133085e-05
PSAT1	yellow	0.429636919628055	1.55111131329769e-05	-0.429636919628055	1.55111131329769e-05	-0.757830833930411	9.42638528584394e-19	0.122191310428388	0.240699580346855	0.747309163155422	5.12755694830046e-18	-0.458261448163588	3.40854700460935e-06
PSD3	yellow	-0.029910642093616	0.774741520080184	0.029910642093616	0.774741520080184	-0.124602570930022	0.231473201191547	0.531237669717542	3.61660667510465e-08	0.586591669775915	5.21151242796432e-10	-0.0277955134453805	0.790290694871189
PTGR1	yellow	0.354102467098987	0.000462847370148284	-0.354102467098987	0.000462847370148284	-0.194475038269541	0.0603466183704707	0.568816335660552	2.2156075123316e-09	0.625508169757588	1.58330142144891e-11	-0.0907041351875418	0.384608248022206
PXMP2	yellow	0.311246479599126	0.00226191822739945	-0.311246479599126	0.00226191822739945	-0.625681243900324	1.55718990857552e-11	0.296629776302544	0.0036949728833934	0.788257121767876	4.15345448126962e-21	-0.234048222665931	0.0231800847551626
RAPH1	yellow	0.287396572731605	0.00497507276964074	-0.287396572731605	0.00497507276964074	-0.438126631298696	1.0037555084569e-05	0.326389202107286	0.0013249323000328	0.786805810784223	5.48813274710831e-21	-0.558494495974844	4.93953798866749e-09
RCL1	yellow	0.264450432641405	0.0100047751551989	-0.264450432641405	0.0100047751551989	-0.580248554781252	8.82234498235852e-10	0.243884930393751	0.0178458018515214	0.728543315183236	8.6284571390432e-17	-0.3083491789826	0.00249791169180143
RFTN2	yellow	-0.0854726041731053	0.412729210208371	0.0854726041731053	0.412729210208371	0.326674088238387	0.00131132120871004	-0.279149541447287	0.00643735552353243	-0.49582795181373	3.74563137363997e-07	0.0123628900344854	0.905858946635916
RNF128	yellow	0.176853086695242	0.0881606337639141	-0.176853086695242	0.0881606337639141	-0.293036980699142	0.00415312500231495	0.139040106767413	0.181382969110332	0.424690793363791	1.98814836797568e-05	-0.477096598610093	1.16403978279939e-06
ROR2	yellow	-0.340608102229915	0.000781768664667728	0.340608102229915	0.000781768664667728	0.523353257871633	6.22936970066255e-08	-0.429912498613891	1.52963119369146e-05	-0.72959425229585	7.41277702518116e-17	0.347924391938009	0.000590081694209773
RPA3	yellow	0.350173665874123	0.000540454246344741	-0.350173665874123	0.000540454246344741	-0.298480872009033	0.00347703167772162	0.573641755874439	1.50856228273231e-09	0.711143895770182	9.66126432463016e-16	-0.314130165063888	0.00204717455881159
RTTN	yellow	0.186131747083603	0.0724626957293675	-0.186131747083603	0.0724626957293675	-0.192173659739205	0.0635107083902769	0.405709480361423	4.97556878365122e-05	0.540412678304679	1.88715282536414e-08	-0.383888649787442	0.000133682955058025
SCAMP5	yellow	-0.113466876263864	0.27619623389996	0.113466876263864	0.27619623389996	0.200905247477281	0.0521816073821503	-0.442875632517324	7.82826740913305e-06	-0.499583824615325	2.95944278719976e-07	0.21199104046956	0.040246985096534
SCG5	yellow	0.191854992963984	0.0639592700369617	-0.191854992963984	0.0639592700369617	-0.525135052774321	5.51572445294554e-08	0.338459646323028	0.000847999528877447	0.71308770594904	7.44195292534343e-16	-0.449556646895871	5.48297861143415e-06
SCP2	yellow	0.335937128177147	0.000932271174535425	-0.335937128177147	0.000932271174535425	-0.413103916525767	3.50337966802559e-05	0.593667786369513	2.85786239735119e-10	0.873432605308642	1.67636312124959e-30	-0.332984779560807	0.00104055314054041
SDC2	yellow	0.266720034881897	0.00936041182467819	-0.266720034881897	0.00936041182467819	-0.226306361517625	0.0282855163678497	0.649023018647492	1.49870454524602e-12	0.82601234031305	1.2381483050217e-24	-0.376429810017228	0.000184523731095371
SELENBP1	yellow	0.424382070864646	2.01893331189739e-05	-0.424382070864646	2.01893331189739e-05	-0.729418553710618	7.60376020319913e-17	0.0336784055592015	0.747265723339432	0.652748342098708	1.0121610865215e-12	-0.287723368106124	0.00492376996223622
SERINC5	yellow	0.276367523899674	0.00701015809628296	-0.276367523899674	0.00701015809628296	-0.424138585270642	2.04352726171211e-05	0.577363019239573	1.11679950186724e-09	0.857804395672086	2.45808827205868e-28	-0.402212031784148	5.85688521337749e-05
SHMT1	yellow	0.262208261733115	0.0106791779670405	-0.262208261733115	0.0106791779670405	-0.553598005660769	7.15730539531143e-09	0.36008639511426	0.000364103744763261	0.75337973930173	1.949921169141e-18	-0.133300306164929	0.200254527446394
SKAP1	yellow	0.138182352691211	0.184117467084078	-0.138182352691211	0.184117467084078	-0.363250300773284	0.000320108629252043	0.53723251109053	2.36961323396005e-08	0.812709494777733	2.66323441389122e-23	-0.418488912362839	2.69937623376428e-05
SLC22A25	yellow	0.154285782785146	0.137610741523242	-0.154285782785146	0.137610741523242	-0.48433039519051	7.57270005573585e-07	0.434782671239465	1.1931178857529e-05	0.801256705259484	3.09376119640944e-22	-0.374843590270735	0.000197419042810179
SLC22A3	yellow	0.119737263349054	0.2503481542224	-0.119737263349054	0.2503481542224	-0.238527062056757	0.0206026638531839	0.606318441873734	9.40749236555359e-11	0.610416000184674	6.49497436064711e-11	-0.270067115789056	0.00847661144171368
SLC23A2	yellow	-0.037358248761485	0.720732308121055	0.037358248761485	0.720732308121055	-0.00276107750725981	0.978929114478443	0.407314032285909	4.61408649532939e-05	0.395761487911307	7.87481128312952e-05	0.336299759889606	0.000919704441184182
SLC25A1	yellow	0.0704318027033651	0.499953170962344	-0.0704318027033651	0.499953170962344	-0.170792913072598	0.099792609798598	0.362568994125115	0.00032914661127167	0.479919357521042	9.85407121158014e-07	-0.00554987133536912	0.957661433520291
SLC25A13	yellow	0.377664719267797	0.000175028496438113	-0.377664719267797	0.000175028496438113	-0.413296357696717	3.47115648464684e-05	0.584198788841021	6.36481770816431e-10	0.866719947676328	1.54279716042434e-29	-0.345249398243822	0.000654516801459199
SLC27A5	yellow	0.313815500011163	0.00206967807742106	-0.313815500011163	0.00206967807742106	-0.734158108076965	3.80159484016174e-17	0.00533768203049967	0.95927876150113	0.690652921548174	1.33566997237934e-14	-0.326651250156298	0.00131240765327137
SLC38A4	yellow	0.219908622098125	0.0331955417625353	-0.219908622098125	0.0331955417625353	-0.458265064042401	3.4078647320701e-06	0.517337968904442	9.34574273116441e-08	0.872202463390029	2.5413872241504e-30	-0.261127160739645	0.0110183261890804
SLC46A3	yellow	0.190959083457162	0.0652341711389079	-0.190959083457162	0.0652341711389079	-0.187319110926105	0.0706275196864431	0.639043603191625	4.17790517224266e-12	0.771830033825645	8.62118634534492e-20	-0.319389123503908	0.00170235211219124
SLC47A1	yellow	0.433400888842783	1.28075753920575e-05	-0.433400888842783	1.28075753920575e-05	-0.646456088669307	1.95799226128226e-12	0.282948342678347	0.00572220958193269	0.838459784483222	5.48596975389841e-26	-0.464073700245312	2.463384282601e-06
SLC7A2	yellow	-0.138356261401895	0.183560638336007	0.138356261401895	0.183560638336007	-0.0909852844397412	0.383130379680035	0.361014255247442	0.000350657528138604	0.420437248745219	2.45369115641878e-05	0.357659038738532	0.000401554134912914
SMOC1	yellow	0.180476266211849	0.0817371545878058	-0.180476266211849	0.0817371545878058	-0.575488768555592	1.30002309057628e-09	0.315602408475516	0.00194479122190518	0.750101994737635	3.2978208703628e-18	-0.176706716841706	0.0884283100405734
SMPDL3A	yellow	0.00981025023757621	0.925233452697539	-0.00981025023757621	0.925233452697539	-0.202952793456368	0.0497809934455565	0.549814998029397	9.4933852709151e-09	0.646384184777987	1.9726368039772e-12	0.0136031498402653	0.896464534986476
SOD1	yellow	0.410196225911462	4.02554406621603e-05	-0.410196225911462	4.02554406621603e-05	-0.430823133135254	1.46061823523853e-05	0.62318992179508	1.97637952854664e-11	0.851729755130301	1.45843316823753e-27	-0.29523934101161	0.00386662722290093
SOX4	yellow	-0.279714070225275	0.00632631181018047	0.279714070225275	0.00632631181018047	0.596696178227649	2.20003525836847e-10	-0.528108861237921	4.49501451352967e-08	-0.886146163520345	1.73206690421504e-32	0.311845162746567	0.00221573447336593
SPP2	yellow	0.150154574176654	0.148590600395819	-0.150154574176654	0.148590600395819	-0.371153427382126	0.000230706351464486	0.396237498167655	7.70623663851871e-05	0.70870069195825	1.33717222668435e-15	-0.303261513440521	0.00296643886329115
ST3GAL1	yellow	0.215984217615415	0.0365484985479001	-0.215984217615415	0.0365484985479001	-0.538300863589623	2.19571888152859e-08	0.138605017525926	0.182766293990043	0.654433599892828	8.45965234475456e-13	-0.133376029470735	0.199996719220278
STAMBPL1	yellow	-0.299233510315049	0.00339176038882095	0.299233510315049	0.00339176038882095	0.471844637238282	1.58080253246495e-06	-0.105270902617327	0.312594827236731	-0.520128647580647	7.75009187001403e-08	0.268373574133814	0.00891416942807914
TADA1	yellow	0.219686862375614	0.0333778528442941	-0.219686862375614	0.0333778528442941	-0.383872518935815	0.000133777289254467	0.534792681262247	2.81735311406106e-08	0.78421316634778	8.98012564733432e-21	-0.385326510877111	0.000125517595307847
TGM2	yellow	-0.247487269446347	0.016176342347906	0.247487269446347	0.016176342347906	0.337358941539192	0.000883878092204393	0.0322486178739282	0.757657152480541	-0.434057523269977	1.23838323758926e-05	0.766978210968088	2.01271047045311e-19
TIMP1	yellow	-0.354501528756844	0.000455565874703219	0.354501528756844	0.000455565874703219	0.726827802592243	1.10391283468585e-16	-0.180452289407292	0.0817784002574556	-0.75391508287827	1.78815646722982e-18	0.432076932123287	1.3703657099172e-05
TMEM220	yellow	0.349877132159461	0.000546770425078345	-0.349877132159461	0.000546770425078345	-0.561769285501915	3.84152939126139e-09	0.167269763208825	0.107088931483866	0.666793561577789	2.19108236723752e-13	-0.465328122562328	2.29483803820442e-06
TMEM56	yellow	0.152331229438145	0.14272625975714	-0.152331229438145	0.14272625975714	-0.19194122768554	0.063837631144957	0.745066983127202	7.2777771565505e-18	0.842074370291289	2.11149291431639e-26	-0.305842972069963	0.00271967357382526
TUSC3	yellow	-0.195792101291038	0.058594435740738	0.195792101291038	0.058594435740738	0.277506016047235	0.00677052132803077	-0.481064665012417	9.20607871437858e-07	-0.592481767257381	3.16384409759092e-10	0.10560291569626	0.311062571756816
TXN2	yellow	0.210584659566379	0.0416217627017877	-0.210584659566379	0.0416217627017877	-0.22990810165182	0.0258026787396154	0.307500694504546	0.00257109791717202	0.456899190874988	3.67495993157154e-06	0.217183367458161	0.0354951028911728
UGP2	yellow	0.190035966162059	0.066569273523159	-0.190035966162059	0.066569273523159	-0.266694830022774	0.00936736287156051	0.498078605864208	3.25357673640238e-07	0.705766987126476	1.96687193600212e-15	-0.155558744899242	0.134354653830242
WDR72	yellow	0.218035003145453	0.0347625541397125	-0.218035003145453	0.0347625541397125	-0.386195200078042	0.000120811083968065	0.441301321464292	8.50422947830374e-06	0.678467531093878	5.75988538074811e-14	-0.454132742447739	4.27754520425488e-06
XDH	yellow	0.255781763208806	0.0128371386358391	-0.255781763208806	0.0128371386358391	-0.326750764488084	0.0013076795634811	0.509535375397096	1.56357744250351e-07	0.793804294689093	1.40280004755586e-21	-0.311555184804971	0.00223799680854589
ZDHHC13	yellow	-0.215753269273705	0.0367543551001252	0.215753269273705	0.0367543551001252	0.417093463814957	2.88927950520417e-05	-0.245271673251793	0.0171863384233004	-0.551764866183205	8.21075583020806e-09	0.016179410352539	0.876997544091864
ZNF385B	yellow	0.26285261230101	0.010481413546261	-0.26285261230101	0.010481413546261	-0.482780920672645	8.31009778363085e-07	0.380468761454422	0.000155121599576328	0.772538892336779	7.60347019020806e-20	-0.53401782375919	2.97569257641451e-08
ZNRF3	yellow	0.154429274781934	0.137240741066809	-0.154429274781934	0.137240741066809	-0.0458782052379613	0.660599549293435	0.468584938501257	1.90663303155453e-06	0.520751148517016	7.43139716618891e-08	-0.457476004540015	3.55984281433628e-06
