# Supplementary material for: Identification of a 13-Gene Immune Signature in Liver Fibrosis Reveals GABRE as a Novel Candidate Biomarker
Source: Int J Mol Sci. 2025 Aug 28;26(17):8387. doi: 10.3390/ijms26178387 (PMC12429109; doi:10.3390/ijms26178387)
Supplement: Supplementary file 1 [file ijms-26-08387-s001.zip › GSE197112/ann.txt]

#ID = 
#Chromosome = 
#Circid = 
#Classify = 
#Conservation = 
#End = 
#EntrezGeneID = 
#GeneID = 
#GeneSymbol = 
#Gene_Symbol = 
#NumExons = 
#SEQUENCE = 
#Source = 
#Start = 
#Strand = 
#TargetID = 
#TargetLength = 
#Type = 
#circRNA_GeneID = 
#SPOT_ID = 
ID	Chromosome	Circid	Classify	Conservation	End	EntrezGeneID	GeneID	GeneSymbol	Gene_Symbol	NumExons	SEQUENCE	Source	Start	Strand	TargetID	TargetLength	Type	circRNA_GeneID	SPOT_ID
(+)E1A_r60_1																			control
(+)E1A_r60_3																			control
(+)E1A_r60_a104																			control
(+)E1A_r60_a107																			control
(+)E1A_r60_a135																			control
(+)E1A_r60_a20																			control
(+)E1A_r60_a22																			control
(+)E1A_r60_a97																			control
(+)E1A_r60_n11																			control
(+)E1A_r60_n9																			control
(-)3xSLv1																			control
A_19_P00315493	chr14				71489714	145474		LOC145474			ATATATTCTTCAGTGTGATTTAGGTGAGTCAGGAATTTTTCCTCTGGAGACTGCCTAAAT	Refseq	71487861	+	NR_027046	1859	lncRNA		
A_19_P00315551	chr12				54132843			LOC400043			TTACTCCAGCCTGGCAGGGAAGGAAGGAACCTGACTTGCTTCGCAGGATCTGGAAGCTCA	Refseq	54126071	+	NR_026656	1411	lncRNA		
A_19_P00315716	chr20				38427443	26777		SNORA71A			GTTGTCCCCGTGTTTGGAGGGTCCACCCTATCCCATCCGAACCCTGAAGCTTTCACACAA	Refseq	38427306	-	NR_002911	138	lncRNA		
A_19_P00315843	chr17				77089493	677781		SCARNA16			GTAACAGGTGTGAGCATTCTAGCAGCAGTTTGATGATCATGTATGATACTGCAAACAGGA	Refseq	77089307	+	NR_003013	187	lncRNA		
A_19_P00316187	chr3				183456013	100505687		LINC00888			TGAAGGGAGAACGAAGCTCGAGCGGAAAGACAGGACCGCGACCGCTTGTCAGGGGATTCG	Refseq	183447651	+	NR_038301	1644	lncRNA		
A_19_P00316497	chr12				131367555			LOC338797			TGAGTGGGAGGCTGCTTTCTCATCGGGCTGAGGAGGGTTCAGAGGATTGTGGTCTCTTTG	Refseq	131347470	+	NR_103736	1794	lncRNA		
A_19_P00316538	chr2				66922490			LOC102724321			GTATTTCGCCATGATTACCTCCCACCAAATGATACTAATACTCCTGAAAATACTTAACAT	Refseq	66921510	-	NR_110600	430	lncRNA		
A_19_P00316544	chr5				107011014			LOC102467213			CAGTTGTTTTAATTGCTAAGACAACCCAGTTCTGCATGAGCTACAGCCAACTTCACAAAG	Refseq	106815197	-	NR_104671	572	lncRNA		
A_19_P00317789	chr4				6676047	93622		LOC93622			AAACAACTTTGTTATAATACAGTCTCTGCCACAGATGCATGTGACCTCTTCAGGGGCCCA	Refseq	6674075	+	NR_015433	1687	lncRNA		
A_19_P00317937	chr20				58309439	55370		PPP4R1L			TAACCTGCCTCCACTCACTCGCCTGGAGAAGTATGCTTTCAGCGAGAACACCTTCAACCG	Refseq	58232777	-	NR_003505	2398	lncRNA		
A_19_P00318261	chr4				52713370	677810		SNORA26			AAGTAAGTCTCCATAAAACCCAGAGAAGAGACTGGAAAGCTCCTCTTTGGATCCTGTCTG	Refseq	52713249	+	NR_003016	122	lncRNA		
A_19_P00318280	chr7				130921946			LOC100506860			TTCTCCACCTGCCAACACTCAGTTGCTGGTGAGTAACCAGCATACGGACTCTCACTTCCT	Refseq	130913464	+	NR_109780	963	lncRNA		
A_19_P00318375	chr1				207822596	148696		LOC148696			TAGAAAACCACCACTTTTGTCCTCAAGCTTGGCTCCTGCCAGTAACTAGACAAGAGTTAG	Refseq	207818379	+	NR_026817	4241	lncRNA		
A_19_P00318544	chr3				194257772			LOC101929337			AATTGCAGATGCTCAGGAGACTCGGGGGAAGGAACGGGGTTTTCACCAGAACACCACAGG	Refseq	194247648	+	NR_125402	1195	lncRNA		
A_19_P00318600	chr5				43018811	648987		LOC648987			AGTATGAAAATGGCTAGAGATTGGGTAGAATTGAGCAGGCTGGCAATGGCAGTTTTGTGT	Refseq	43016048	-	NR_034085	2783	lncRNA		
A_19_P00318609	chr2				67289244			LOC102800447			AGAAACAGATCCTAAACCTGTTTTGTTTTATTTTTGGTAGTAGTTGTTTATTTTTGAAAA	Refseq	67086446	+	NR_110564	701	lncRNA		
A_19_P00319709	chr3				107326964			LINC00883			TTAACTGCAAATTTGGTTAATGACCATGGATTCCTAATGAGAAGAAAAGCTAGACACTGA	Refseq	107240692	+	NR_028302	1149	lncRNA		
A_19_P00320562	chr5				1178605	101928857		CTD-3080P12.3			TATCCTGATGGTGTGAGGGAGGGATCGGCCTCTGAGGGCTGCTTCCACCCATCTCACCAG	Refseq	1173096	-	NR_109911	1802	lncRNA		
A_19_P00320619	chr4				255985	642280		ZNF876P			GAACATGTAGTGTCTTGTCCTGCAAACACATACGGACTTTTCATTTTTATTTACATGAAG	Refseq	212600	+	NR_027481	2621	lncRNA		
A_19_P00320664	chr6				138697288	441172		FLJ46906			AATGACCTCAAGCTGACCTTCCTGATGCAGATTCCACATATGGTATCTGAGACTCACACA	Refseq	138691668	+	NR_033896	1022	lncRNA		
A_19_P00320970	chr5				139746223			LOC101929696			TGGCACCCAGGTGGCTGATCTCCTATGGTCTTGCTGGCTTCTCTACCTTGTATGCTGAGG	Refseq	139741347	-	NR_105052	701	lncRNA		
A_19_P00321143	chr6				32903758	100294145		LOC100294145			GTCTGTACCTGAGCCTGGATACTTGAACAGAGGCAGACACTGCGGCTCAAAACCCCAAGG	Refseq	32894176	+	NR_037178	3591	lncRNA		
A_19_P00321194	chr18				41520677	641516		KC6			ACTCTCAATTTTCCAGTGGCTCTGACAGAAGGATAAATCTTCGGCTGTTTTAACTAAAAT	Refseq	41480271	-	NR_002838	1793	lncRNA		
A_19_P00321230	chr5				177672277	202181		LOC202181			TGTGTCTTTATCTCCCTCCAGAGAAGCAACGCGCTCCAGACTCTGATGCACTGGAGGCAG	Refseq	177618500	-	NR_026921	2857	lncRNA		
A_19_P00321279	chr8				29798492			LOC101929450			AGGGGGATGTTTGCTTCTCTGTGGAGGAGATATGATTAAGATACTTAATAAATGGTAGAT	Refseq	29748309	+	NR_125815	2849	lncRNA		
A_19_P00321360	chr6				53573275	101927136		LOC101927136			AAATGAGCCTTCATAGCAACTATCTGATGAGGAACTCACTGGCCTACCTTTCCTTGACAG	Refseq	53561289	-	NR_110840	3531	lncRNA		
A_19_P00321493	chr3				194250153			LOC100505920			GAGATGCGGCTGAGCCATATTTCCTTGGCACCTCTCTGGAACCTTCGACAACCACCACCT	Refseq	194203016	-	NR_125403	910	lncRNA		
A_19_P00321858	chr21				35580764	100506403		LOC100506403			TCTCATGGTGTGGTCCAGGCTCCATTTCTTTCTCTTTGAACCTCACTTCAACATGATTAG	Refseq	35372507	-	NR_073512	457	lncRNA		
A_19_P00322316						344454		AOX2P			ATTCATGAACAACGGGCGGATCAAAGCTCTAGACATTGAGTGCTACATTAACGGAGGATG	Refseq			NR_001557		lncRNA		
A_19_P00322357	chr17				79924010			LOC101928738			CAGGCCCCTGGCTGTCCATGTCCCACACCACCCTGACACCTGATACTTGACACCCGTGTC	Refseq	79919357	+	NR_110851	1540	lncRNA		
A_19_P00331839	chr5				43066971	100132356		LOC100132356			TTTCGCTATTTGAAGACATTAGGAAGTTATGTGGTGGCTCCGTACCCTCCTTTCTCCATC	Refseq	43065187	-	NR_034127	1796	lncRNA		
A_19_P00800206	chr2				64932447			LOC400958			ATTACTTCAGAGAGAGAGAGAGAGAGTATTGAAAGGGTTTCTGTGAATACCTCCACAACT	Refseq	64901840	-	NR_036586	3067	lncRNA		
A_19_P00801867	chr2				56185770	100129434		LOC100129434			CAGAATCAGTGTCACCCCTAAGGTATTTGCTTCAAATGCCCCCCATATAATCAAAACTTA	Refseq	56173534	-	NR_125368	2863	lncRNA		
A_19_P00801945						441204		LOC441204			TGAGTGAAACTGAAGGCTGGTTTTCCTTGGAAGCCAGCGGCCCATCCACCTGCTCCACTT	Refseq			NR_015364		lncRNA		
A_19_P00802814	chr20				60101387	729296		LOC729296			AAACCGTGGAATGAAACAGGACGTGCCTTGTTGAGATCAAAGGGCTTCTGTTACCTTCTT	Refseq	60087686	+	NR_109916	1153	lncRNA		
A_19_P00803441	chr2				113979984	100499194		LOC100499194			TGTGGCTGATCCCCTTAACTATGTGACACTGTGTATGTGACTATGTCATAAGCAGCGTCA	Refseq	113977669	-	NR_034130	2316	lncRNA		
A_19_P00804859	chrX				45746266	407006		MIR221			ACAATGTAGATTTCTGTGTTCGTTAGGCAACAGCTACATTGTCTGCTGGGTTTCAGGCTA	Refseq	45746157	-	NR_029635	110	lncRNA		
A_19_P00805433	chr1				175880464			LOC101928751			ATAAGTACTTATATCCCGTATTTCTCTCCATACTCTTCTCATGCGTGATCGGCTGACTCC	Refseq	175877343	+	NR_125964	1805	lncRNA		
A_19_P00805840	chr10				42552870	100129482		ZNF37BP			TCATACCAGAGATTCATTGTACCTTGTCACAACTGCAAACAATATCTGAGTGGAATATTC	Refseq	42513510	-	NR_026777	8726	lncRNA		
A_19_P00805950	chr1				173461362	101928673		LOC101928673			CCTCCCACCCCCAGTTAAAAAGGTAATACACCTCATTGAAATAATTTAAACTTTACAGAA	Refseq	173417789	-	NR_125960	1835	lncRNA		
A_19_P00807384	chr19				27806782	101927151		LOC101927151			GTGTGGAAAAACAAGGCCAACACACACATCTCTGCACAGATACATCTCCCATAAAGAAAC	Refseq	27793895	+	NR_110687	1829	lncRNA		
A_19_P00808285	chr6				3195767			LOC100507194			TTCCACAGACCTCTCTGATGTCTATGCCGTCACCAAAAATATTCAGACTGCAAACCAGGA	Refseq	3182817	-	NR_038295	1472	lncRNA		
A_19_P00808588	chr1				89424934	400759		GBP1P1			CAGTTGTGTCACATTCAGTGCTTTATCTATATATCCTTCATTTCAAGGCAGGTATTATCT	Refseq	89407679	+	NR_003133	1234	lncRNA		
A_19_P00809747								LOC100507537			TGAACATGACTGATTATTAAATGTCTCATGTTAAACAATGCAATGTTTGACATCACTTTA	Refseq			NR_037902		lncRNA		
A_19_P00809895								LINC01314			TTACAGTACACTCTCTCCATTTAAGAGACACATGGAGCACATGGGGGAGGGAGACCTGTC	Refseq			NR_120317		lncRNA		
A_19_P00810274	chrX				4633572	101928201		LOC101928201			TTGTGAGCCTCTGGTGCTTTCAAGGAAGCACAGGTGATGGAAATCAAATAAAAACAGAGC	Refseq	4627200	-	NR_110390	1200	lncRNA		
A_19_P00813482								CRHR1-IT1			ACGGCCCATGGGACCTGGATCTACCCTTGATGCTAACAATGTTCTTTGGGGAAAAAATCT	Refseq			NR_026905		lncRNA		
A_21_P0000005	chr11				57550274	219537		SMTNL1			TTAGGCAAGGGTGTGTGGCGTTGGTTTTAACTGCATTAAAAGTACTTTTGTAAAATCCTG	Refseq	57542641	+	NM_001105565	1649	protein_coding		
A_21_P0000038	chr2				47155308			C2orf61			GCATAGCCTTTTCTTCAACAACAACAATTGGCTTTTAAAATAAAGTGATCTTGGCACCAA	Refseq	47086991	-	NM_001163561	821	protein_coding		
A_21_P0000053	chr16				22084654			C16orf52			ACAGGACTTTTAGTTGTATCACCTCAAGAGATTTTGAAGTTTGTGATCAAGGTCTGTATA	Refseq	22008111	+	NM_001164579	4469	protein_coding		
A_21_P0000072	chr2				201619178			ALS2CR11			TTAATGTATGTATTACATTCAGTCTGACTTCCAAAATATTCAACTTTCACTTGATAAGTA	Refseq	201534320	-	NM_001168217	3255	protein_coding		
A_21_P0000075	chr7				100573900	100316904		SAP25			CTTCTCAGGGCAGAGTGGGCTGGTTGTGTTGACAATAAAACAGTGTTGGTTTGCAAAAAA	Refseq	100572228	-	NM_001168682	1090	protein_coding		
A_21_P0000095	chrX				7148153			HDHD1			AAGTCCCTGGTTATGGGTAAGAAGGCATTAGAGGCGGCACAGATTATAATAGACGTCTTG	Refseq	7057586	-	NM_001178135	788	protein_coding		
A_21_P0000109	chr6				61574630	100463487		MTRNR2L9			TCAAAACGAGTTACCACGTACAATTGATCCAATAATTTGACTAACGGAACAAGTTACCCT	Refseq	61574130	+	NM_001190706	501	protein_coding		
A_21_P0000121	chr19				50659306	342918		C19orf81			CGGCTCGAGGGGGTGGATACTGTGAGTTTAATTATAAAGAATGACCTGGTACAAAAGCCA	Refseq	50649445	+	NM_001195076	761	protein_coding		
A_21_P0000126	chr19				7919095	100507588		TGFBR3L			ACATGGTCCGGAGATACACCCAGCTACCAATTCGGGACCAGGACCAACAGGACCGGACCC	Refseq	7916147	+	NM_001195259	1256	protein_coding		
A_21_P0000127	chr19				55504341	284297		SSC5D			AGTACTAAGAAGTGGGTGACAAAAAATGCAAAGAGACCAACCACTCAACCCCCAGTGATG	Refseq	55488436	+	NM_001195267	3165	protein_coding		
A_21_P0000132	chr16				30762244			C16orf93			GCTTCCTTATCTAGAAATTAAGGATACAGCACACATTTTACAGGACTGTTCTGAGAAATA	Refseq	30760037	-	NM_001195620	1242	protein_coding		
A_21_P0000144	chr9				114682089			LOC100505478			TCACTCCAGCTCCTAAAAAGCCACCATGGGAAGAGCTGCCTCCAATTAAAGTTCTTGATT	Refseq	114666434	-	NM_001199233	731	protein_coding		
A_21_P0000163	chr1				1074306	401934		RNF223			TGACAACATCTTCAAGACACCCAAGGAGCTCTCCTGCACCCACGTCTTCTGCCTGGAGTG	Refseq	1070967	-	NM_001205252	1900	protein_coding		
A_21_P0000164								PRSS46			GGGGAGGGTCCGAGAGCCACTGTTACTTTCTGTTGTTCAATGAAGATGCTTTTGAACTTT	Refseq			NM_001205271		protein_coding		
A_21_P0000165	chr19				31593781	100507527		THEG5			GCAAAATTGTTTCTCAAGGAAGTGGACATGAAAGATCTAAAATCAGGGCTGCTTAAAAAA	Refseq	31588189	+	NM_001278577	1745	protein_coding		
A_21_P0000182								LOC100507462			TTGTGTTCGCTCTTTTTAGGACCAAGAAAAAATTATTGGTTGCTGTTTTCTCAGTTTTGG	Refseq			NM_001242740		protein_coding		
A_21_P0000185	chr18				57669283	100505549		LOC100505549			CCATTGTGCCAGTGTCAAATGCTGAAGTTACAATTATCTCTTAAGCATGAGATCAAATAT	Refseq	57630331	+	NM_001242804	1960	protein_coding		
A_21_P0000199	chr7				27147774	3203		HOXA6			AAAGGAAAACAAGCTCATCAATTCCACGCAGCCCAGCGGGGAGGACTCAGAGGCAAAGGC	Refseq	27145396	-	NM_024014	989	protein_coding		
A_21_P0000206	chr1				92837383	6083		SNORD21			TAGTTGGTCCTTTGGTTGCATATGATGCGATAATTGTTTCAAGACGGGACTGATGGCAGC	Refseq	92837289	+	NR_000006	95	lncRNA		
A_21_P0000208	chr11				62853035	9304		SNORD22			AAGAAACTTTCACATGTCTTACTCTCTGTCCTAGTCCCAGAGCCTGTAAAGGTGAACCCA	Refseq	62852910	-	NR_000008	126	lncRNA		
A_21_P0000209	chr17				28723754	26772		SNORD4B			CATATGTTAGCGACCAAAGCCTGATCTTTGCTGATTAGTCATAATTAACTGACTGCACCC	Refseq	28723681	+	NR_000009	74	lncRNA		
A_21_P0000210	chr17				28722653	26773		SNORD4A			TGACACTGTAAAGCGACCAAAGTCTGAACAAAGTGATTGGTACCTCGTTGTCTGATGCAC	Refseq	28722582	+	NR_000010	72	lncRNA		
A_21_P0000211	chrX				154400415	26778		SNORA70			TTGGTAGTGTACGCAGCCTGTTGGTTGTATGGGTTGCTCTAAGGGACCTTGGAGACAGGC	Refseq	154400281	+	NR_000011	135	lncRNA		
A_21_P0000212	chr19				17862720	26780		SNORA68			TGTTTCTTATAGCGGTGGTTTAAACAGAGGTGCAAACAGCAAGCGGATCTTGTCGCCTTT	Refseq	17862588	+	NR_000012	133	lncRNA		
A_21_P0000213	chr17				28720616	26808		SNORD42B			TGATGGAAAAGTTTTAATCTCCTGACACTTGTGATGTCTTCAAAGGAACCACTGATGCAC	Refseq	28720550	+	NR_000013	67	lncRNA		
A_21_P0000214	chr17				28723491	26809		SNORD42A			GTAATGATGGAAAAATCATTATTGGAAAAGAATGACATGAACAAAGGAACCACTGAAGTG	Refseq	28723430	+	NR_000014	62	lncRNA		
A_21_P0000215	chr1				44775938	26811		SNORD55			TATGATGACAACTCGGTAATGCTGCATACTCCCGAGTGCGCGGTGGGGAAGCCAACCTTG	Refseq	44775865	+	NR_000015	74	lncRNA		
A_21_P0000216	chr9				133350913	26813		SNORD36C			GATGGTTAAGAATTTCTTCACCTGAATAAACCATGTGGTCAGCATTGCATCTGAGGCAAA	Refseq	133350846	+	NR_000016	68	lncRNA		
A_21_P0000217	chr9				133350164	26814		SNORD36B			GTAAAATTTCTTGGCCTGAAATTACTGTGAAGAGTAAAACCGAGCTTTTTAACACTGAGT	Refseq	133350094	+	NR_000017	71	lncRNA		
A_21_P0000218	chr19				49491260	26816		SNORD35A			TCACGATGGTCTGCGGATGTCCCTGTGGGAATGGCGACAATGCCAATGGCTTAGCTGATG	Refseq	49491175	+	NR_000018	86	lncRNA		
A_21_P0000219	chr19				49490972	26817		SNORD34			TGATGTTCCGCAACTACCTACATTGTTTGATCCTCATGAAAGCAGCACTGGCTGAGACGC	Refseq	49490907	+	NR_000019	66	lncRNA		
A_21_P0000220	chr19				49490699	26818		SNORD33			ACTCACATTCGAGTTTCCCGACCATGAGATGACTCCACATGCACTACCATCTGAGGCCAC	Refseq	49490617	+	NR_000020	83	lncRNA		
A_21_P0000221	chr19				49490047	26819		SNORD32A			ACCATCTTTCGTTTGAGTCTCACGGCCATGAGATCAACCCCATGCACCGCTCTGAGACCT	Refseq	49489966	+	NR_000021	82	lncRNA		
A_21_P0000222	chr1				44776589	94161		SNORD46			CCGTCTTGGTCACCTGTGTGCCACTTGCCAATGCAAGGACTTGTCATAGTTACACTGACT	Refseq	44776492	+	NR_000024	98	lncRNA		
A_21_P0000223	chr11				75404566	114599		SNORD15B			AGTTCCTTTGGCAGAAGTGTCCTATTTATTGATCGATTTAGAGGCATTTGTCTGAGAAGG	Refseq	75404421	+	NR_000025	146	lncRNA		
A_21_P0000224	chr22				39315307	116937		SNORD83A			TACAGCGCCCGAATCGGACAGTGTAGAACCATTCTCTACTGCCTTCCTTCTGAGAACAGC	Refseq	39315213	-	NR_000027	95	lncRNA		
A_21_P0000225	chr22				39313911	116938		SNORD83B			GGCACAGCGCCCGAGACAGACTGCGGAACCGTTCCTTGTTGCCTTCCTTCTGAGAACAGC	Refseq	39313819	-	NR_000028	93	lncRNA		
A_21_P0000226	chr14				71398407	319139		SNORD56B			GCAATATTTTTTGTCAACAGCGGTTCACCTAGTGAATGTTGATACTTTGGGTTTGAGTGA	Refseq	71398337	+	NR_001276	71	lncRNA		
A_21_P0000227	chr19				49497806	84546		SNORD35B			TCTTCAGATGCCCACGTGGGCACTGCTGAGAAAGCCACTTGGTAAAACTGATGCCGGAAA	Refseq	49497719	+	NR_001285	88	lncRNA		
A_21_P0000228	chr15				25170804	338433		SNORD115-1			ATTATCCTGAAGAGAGGTGATGACTTAAAAATCATGCTCAATAGGATTACGCTGAGGCCC	Refseq	25170723	+	NR_001291	82	lncRNA		
A_21_P0000229	chr15				24986993	338427		SNORD108			TGAGAATCATTATTTCTTGAATTGGATGACACTTTCCATTCCTGCAAAGGGAGCGTGAGG	Refseq	24986925	+	NR_001292	69	lncRNA		
A_21_P0000230	chr15				24982068	91380		SNORD107			AGGACCTTGTCTGAACATAATGATTTCAAAATTTGAGCTTAAAAATGACACTCTGAAATC	Refseq	24981994	+	NR_001293	75	lncRNA		
A_21_P0000231	chr15				24985166	347686		SNORD64			TGATGAGCTGTGTTTACTGAGCATGATGAAGTAAAGCTCAACGTGATTACTCTGAAGTCC	Refseq	24985100	+	NR_001294	67	lncRNA		
A_21_P0000232	chr15				25278409	338429		SNORD109B			TGATGAGAATAATTGTCTGAGGATGCTGAGGGACTCATTCCAGATGTCAATCTGAGGTCC	Refseq	25278343	+	NR_001289	67	lncRNA		
A_21_P0000233	chr1				44777912	94162		SNORD38A			GAAAACTCTGTCCAGTTCTGCTACTGAAGGGAGAGAGATGAGAGCCTTTTAGGCTGAGGA	Refseq	44777842	+	NR_001456	71	lncRNA		
A_21_P0000234	chr1				44778458	94163		SNORD38B			TGAAAACTTTGTCCAGTTCTGCTACTGACAGTAAGTGAAGATAAAGTGTGTCTGAGGAGA	Refseq	44778390	+	NR_001457	69	lncRNA		
A_21_P0000235	chr3				39408539	574040		SNORA6			AATGGCAGGATTTTCGCTAACACCAGTAGAGCTTGCCTCTATGACTGGAGTTTGGTAGTA	Refseq	39408391	+	NR_002325	149	lncRNA		
A_21_P0000236	chr16				1963106	26784		SNORA64			GAAAAGATCTCCTCAGGACCTCGGATGGGCCTTACTGTGGCCTCTCTTTCCTTGAGGGGT	Refseq	1962973	-	NR_002326	134	lncRNA		
A_21_P0000237	chr16				1962466	574042		SNORA10			CTCCTAATGCACGACAGACCCGCCCAGAATGGCCTCTCTGTTCCTAGGAGTGCGACAATT	Refseq	1962334	-	NR_002327	133	lncRNA		
A_21_P0000238	chr20				49279023	26765		SNORD12C			TTTTTCCCCATCAGATCGACAATGCTGACGTCTTATATTTTGCCAGTTAGTTCTGATACA	Refseq	49278945	+	NR_002433	79	lncRNA		
A_21_P0000239	chr6				132815379	594837		SNORD101			CTTTAATTGTCGGATACCCCTTCACTCCTTTTATGAGTGAAACATAAGAGTCTGACAAAC	Refseq	132815307	+	NR_002434	73	lncRNA		
A_21_P0000240	chr6				132816877	594838		SNORD100			ACTGGCTCCCTCTACTGAACTGCCATGAGGAAACTGCCATGTCACCCTTCTGACTACAGC	Refseq	132816802	+	NR_002435	76	lncRNA		
A_21_P0000241	chr6				132817351	594839		SNORA33			ATGTTACGAGCCTTAAGGACATTGAAGTCGTTAAGGTCCCTGAGAATGGCTATAACAAAT	Refseq	132817219	+	NR_002436	133	lncRNA		
A_21_P0000242	chr8				56073901	26795		SNORD54			CGATGAGGAGGTACCTATTGTGTTGAGTAACGGTGATAATTTTATACGCTATTCTGAGCC	Refseq	56073839	-	NR_002437	63	lncRNA		
A_21_P0000243	chr22				39319113	26807		SNORD43			CAGATGATGAACTTATTGACGGGCGGACAGAAACTGTGTGCTGATTGTCACGTTCTGATT	Refseq	39319052	-	NR_002439	62	lncRNA		
A_21_P0000244	chr15				66502910	595097		SNORD16			GACAGTTGCCTGCTGTCAGTAAGCTGGTACAGAAGGTTGACGAAAATTCTTACTGAGCAA	Refseq	66502811	-	NR_002440	100	lncRNA		
A_21_P0000245	chr15				66503314	595098		SNORD18A			GAAATTCCACTTCATTGGTCCGTGTTTCTGAACCACATGATTTTCTCGGATGTTCTGATG	Refseq	66503245	-	NR_002441	70	lncRNA		
A_21_P0000246	chr15				66502091	595099		SNORD18B			GAGATTCCACTTAATTGGTCCGTGTTTCTGAAACACATGATATTTGTGGAAATTCTGACT	Refseq	66502022	-	NR_002442	70	lncRNA		
A_21_P0000247	chr15				66501318	595100		SNORD18C			GATGAGATTCCACTTAAGGTCCGTGTTTCTGAAACAAATGATTTTGTGGAAGTTCTGATT	Refseq	66501252	-	NR_002443	67	lncRNA		
A_21_P0000248	chr1				92840851	26782		SNORA66			TGATGGAAATGTGTTAGCCTCAGACACTACTGAGGTGGTTCTTTCTATCCTAGTACAGTC	Refseq	92840719	+	NR_002444	133	lncRNA		
A_21_P0000249	chr9				133349470	26820		SNORD24			AGAATATTTGCTATCTGAGAGATGGTGATGACATTTTAAACCACCAAGATCGCTGATGCA	Refseq	133349396	+	NR_002447	75	lncRNA		
A_21_P0000250	chr9				133350527	26815		SNORD36A			GAATCTCTCACTGAATTCAACCTTGAAGTGCGAATCCATGAGCTTTTTAACCCTGAGCAA	Refseq	133350456	+	NR_002448	72	lncRNA		
A_21_P0000251	chr9				127448637	26783		SNORA65			CTTAGGAAACAGGGTTGTTCTTCATGTGGATGACTCTGTGCCGAAAGCATGGGAACAGCT	Refseq	127448502	-	NR_002449	136	lncRNA		
A_21_P0000252	chr16				89561501	606500		SNORD68			TTCTCCGGAATCGCTGTACGGCCTTGATGAAAGCACATTTGAACCCTTTTCCATCTGATT	Refseq	89561430	+	NR_002450	72	lncRNA		
A_21_P0000253	chr11				62853968	9297		SNORD29			ATGATGAATCAAACTAGCTCACTATGACCGACAGTGAAAATACATGAACACCTGAGAAAC	Refseq	62853904	-	NR_002559	65	lncRNA		
A_21_P0000254	chr11				62853393	9298		SNORD31			ATGAGTTGAATACCGCCCCAGTCTGATCAATGTGTGACTGAAAGGTATTTTCTGAGCTGT	Refseq	62853326	-	NR_002560	68	lncRNA		
A_21_P0000255	chr11				62853732	9299		SNORD30			ACTTACATGGAATCTCGTTCGGCTGATGACTTGCTGTTGAGACTCTGAAATCTGATTTTC	Refseq	62853663	-	NR_002561	70	lncRNA		
A_21_P0000256	chr11				62854695	9300		SNORD28			TTGATAAGCTGATGTTCTGTGAGGTACAAAAGTTAATAGCATGTTAGAGTTCTGATGGCA	Refseq	62854621	-	NR_002562	75	lncRNA		
A_21_P0000257	chr11				62855083	9301		SNORD27			ACACAAAATGACAAGCATATGGCTGAACTTTCAAGTGATGTCATCTTACTACTGAGAAGT	Refseq	62855012	-	NR_002563	72	lncRNA		
A_21_P0000258	chr11				62855366	9302		SNORD26			TACGAACTGAACTCTCTCTTTCTGATGGATTAGTGGAGAAAACAGAAAATTCTGAGTAGC	Refseq	62855292	-	NR_002564	75	lncRNA		
A_21_P0000259	chr11				62855631	9303		SNORD25			ATGATGAGGACCTTTTCACAGACCTGTACTGAGCTCCGTGAGGATAAATAACTCTGAGGA	Refseq	62855565	-	NR_002565	67	lncRNA		
A_21_P0000260	chr18				49491347	26791		SNORD58A			GTGATGACTTTCTTAGGACACCTTTGGATTTACCGTGAAAATTAATAAATTCTGAGCAGC	Refseq	49491283	-	NR_002571	65	lncRNA		
A_21_P0000262	chr13				27255526	619499		SNORA27			TATCCTTTTAAAACTCAGGCAAACTGGGTGTTTGTCTGTATCCTGTCAGAGGAAACAAAT	Refseq	27255401	+	NR_002575	126	lncRNA		
A_21_P0000263	chr17				38852995	619505		SNORA21			AACATCGCTTTTGGGTGAAGTGGCAACATGTGTTGTTTGCTTCAATCGGTGGTGTGACAA	Refseq	38852863	-	NR_002576	133	lncRNA		
A_21_P0000264	chr1				173867745	619498		SNORD74			AAGCCTGTGTTGGTAGGGACATCTGACAGTAATGATGAATGCCAACCGCTCTGATGGTGG	Refseq	173867674	-	NR_002579	72	lncRNA		
A_21_P0000265	chr11				8684356			SNORA45A			TGACCTTATTCACTGGCTGTGGGCCTTATGGCACAGTCAGTCACCAGGTTAGAGACATGC	Refseq	8684227	+	NR_002580	130	lncRNA		
A_21_P0000266	chr8				98042217	26775		SNORA72			CATGTGTCCCCAAACCTAGTTCTTTCCCTAGGTCTGGTTTCATAAATGCTGGTGATAAAC	Refseq	98042086	-	NR_002581	132	lncRNA		
A_21_P0000267	chr5				40832735	619564		SNORD72			TAAAAATAAATGTCTGAACATATGAATGCAGTATTGATTTCAGCATTTAACTGAGATAAG	Refseq	40832656	-	NR_002583	80	lncRNA		
A_21_P0000268	chrX				119787484	26779		SNORA69			CCGTGTTAATCATTTTTGATTTTGCCTTTATGAGGGTAAAATCATGACAGATTGACATGG	Refseq	119787353	-	NR_002584	132	lncRNA		
A_21_P0000269	chr11				811814	619565		SNORA52			TAGAAGCCTCACCCGAGGAGTGAGCAGGGCTCCAGTGGGCTCACGTCATGGGCACTTCTA	Refseq	811681	+	NR_002585	134	lncRNA		
A_21_P0000270	chr3				186787433	6043		SNORA63			AAAGTTGTTTCTTAACTATACCTGTCTGCTATTCTCCTGTAGCAGCCAGGGACGCTTGGT	Refseq	186787299	+	NR_002586	135	lncRNA		
A_21_P0000271	chr3				186787749	619568		SNORA4			CACACTCCACAGTGGGCTATACCACTTAGTATAGTTCGCTACTATTTTGTGGCCTACATG	Refseq	186787613	+	NR_002588	137	lncRNA		
A_21_P0000272	chr2				206161950	26798		SNORD51			GAATAAAATCAAATCACCATCTTTCGGCTGAGTTCGTGATGGATTTGCTTTTTTCTGATT	Refseq	206161881	+	NR_002589	70	lncRNA		
A_21_P0000273	chr2				206162359	619569		SNORA41			AACACAAACACCTCTTTCTTAGCAAAACAGAAAGTGGGTATATATGTGTGACAGACACAA	Refseq	206162228	+	NR_002590	132	lncRNA		
A_21_P0000274	chr5				181243376	619570		SNORD95			GTGATGACCCCAACATGCCATCTGAGTGTCGGTGCTGAAATCCAGAGGCTGTTTCTGAGC	Refseq	181243314	-	NR_002591	63	lncRNA		
A_21_P0000275	chr5				181241889	619571		SNORD96A			AGATGGCATTGTCAGCCAATCCCCAAGTGGGAGTGAGGACATGTCCTGCAATTCTGAAGG	Refseq	181241818	-	NR_002592	72	lncRNA		
A_21_P0000276	chr8				66922549	641648		SNORD87			TTACTTTTTGCCGTTTACCCAGCTGAGGTTGTCTTTGAAGAAATAATTTTAAGACTGAGA	Refseq	66922474	-	NR_002598	76	lncRNA		
A_21_P0000277	chr19				3982572	26812		SNORD37			GATGACTGATCATTTCTTCACTTTGACCAGATGTCTACTGAAGAAAGCCTGCGTCTGAGG	Refseq	3982507	-	NR_002602	66	lncRNA		
A_21_P0000278	chr17				7576958	652966		SNORD10			GTCTGCCTGGCGGGAAGGTCCTGGGCAAAGGATCAGTCTTTGTACTCTGAGAGCAGACTA	Refseq	7576811	+	NR_002604	148	lncRNA		
A_21_P0000279	chrX				136879271	26787		SNORD61			TGATTGCATTGATCGTCTGACATGATAATGTATTTTTGTCCTCTAAGAAGTTCTGAGCTT	Refseq	136879199	-	NR_002735	73	lncRNA		
A_21_P0000280	chr16				2155105	26788		SNORD60			TTCTGACACCTCGTATGAAAACTGCACGTGCAGTCTGATTATTTAGCAAGACTGAGGCTT	Refseq	2155023	-	NR_002736	83	lncRNA		
A_21_P0000281	chr12				56645101	26789		SNORD59A			TTATCAAAATGACTTTCGTTCTTCTGAGTTTGCTGAAGCCACATTTAGGTACTGAGAAGG	Refseq	56645027	-	NR_002737	75	lncRNA		
A_21_P0000282	chr20				2656694	26793		SNORD56			GCAATATTTTTCGTCAACAGCAGTTCACCTAGTGAGTGTTGAGACTCTGGGTCTGAGTGA	Refseq	2656624	+	NR_002739	71	lncRNA		
A_21_P0000283	chr2				28927144	26796		SNORD53			ATGATGACATCCATATGGTTTCGCTGCTGGCTGAGTTTCAGAGATGACACCTTTCTCTTG	Refseq	28927067	+	NR_002741	78	lncRNA		
A_21_P0000284	chr6				31837139	26797		SNORD52			ATGATGATTTCACAGACTAGAGTCTCCGATGCTGGTCATGATGTCAAAACTAAGTTCTGA	Refseq	31837076	+	NR_002742	64	lncRNA		
A_21_P0000285	chr17				16440106	26800		SNORD49A			AATCACTAATAGGAAGTGCCGTCAGAAGCGATAACTGACGAAGACTACTCCTGTCTGATT	Refseq	16440036	+	NR_002744	71	lncRNA		
A_21_P0000286	chr6				31835326	26801		SNORD48			GATGATGACCCCAGGTAACTCTGAGTGTGTCGCTGATGCCATCACCGCAGCGCTCTGACC	Refseq	31835263	+	NR_002745	63	lncRNA		
A_21_P0000287	chr1				173864445	26802		SNORD47			TTCTGCCAAATGAAATATAATGATATCACTGTAAAACCGTTCCATTTTGATTCTGAGGTT	Refseq	173864369	-	NR_002746	77	lncRNA		
A_21_P0000288	chr1				75789547	26804		SNORD45B			TAATGGCATGTATTAGCTGAATCTAAAGTTGATGTGAGTTCTAGAATTACACTGAGACCT	Refseq	75789477	+	NR_002748	71	lncRNA		
A_21_P0000289	chr1				75787972	26805		SNORD45A			TATCTGAATCTATTGCTGATGTGTAATAACACTTTAGCTCTAGAATTACTCTGAGACCTT	Refseq	75787889	+	NR_002749	84	lncRNA		
A_21_P0000290	chr1				173866028	26806		SNORD44			CTGGATGATGATAAGCAAATGCTGACTGAACATGAAGGTCTTAATTAGCTCTAACTGACT	Refseq	173865968	-	NR_002750	61	lncRNA		
A_21_P0000291	chr19				12706518	26810		SNORD41			ATGACACCTGTGACTGTTGATGTGGAACTGATTTATCGCGTATTCGTACTGGCTGATCCT	Refseq	12706449	-	NR_002751	70	lncRNA		
A_21_P0000292	chr22				21044249	440799		P2RX6P			ATTTCCATCACAACCAAACTCAAAGGGGTTTCCGTGACTCAGATCAAGGAGCTTGGAAAC	Refseq	21042392	-	NR_002829	124	lncRNA		
A_21_P0000293	chr2				231456523	6082		SNORD20			CTGAGAAATAATTGATGAAATCTCAAGAAAATTCCTCTAGATAGTCAAGTTCTGATCCAG	Refseq	231456444	-	NR_002908	80	lncRNA		
A_21_P0000294	chr20				38425330	26776		SNORA71B			TTCCCCGTGTTTGAAGGGTCCACTCCTATCCCTTCCAAACTCTGGAGCTTTCGTACATGC	Refseq	38425195	-	NR_002910	136	lncRNA		
A_21_P0000295	chr17				7578091	26781		SNORA67			CTAAGGCCTTTGGGGAACTGGGATGCTTATTTCCTCTGCCTTCCTTGGCTGCCCACATGG	Refseq	7577955	+	NR_002912	137	lncRNA		
A_21_P0000296	chr5				138561110	26785		SNORD63			ATGTATTTTATTCAACACATCATTCTGAAAGAACGTGTGGAAAACTAATGACTGAGCACA	Refseq	138561043	-	NR_002913	68	lncRNA		
A_21_P0000297	chr9				131485750	26786		SNORD62A			TGTAATTCCAATAGATCCTTCTGACCCTCCACTGTGGACTCAATAGCAGGGAGATGAAGA	Refseq	131485665	+	NR_002914	86	lncRNA		
A_21_P0000298	chr14				21397401	319103		SNORD8			GTTGCCCTGGTTTGGGTGCCAGTGAGTTTAACAAAACTTCTCACATGAAGATCTGAGGGG	Refseq	21397293	-	NR_002916	109	lncRNA		
A_21_P0000299	chr10				119060138	641451		SNORA19			TGAAGGCTAATTAGCAGTATAACTATAAATAGTAATGCTGCCAGTCTCCTTCAGACAAAA	Refseq	119060011	-	NR_002917	128	lncRNA		
A_21_P0000300	chr17				7574847	652965		SNORA48			GTTCATCCCAGCTTGGCTTTTGATCCGTGCCCATGCCTGGTTCATGCCTTGGACACATAG	Refseq	7574713	+	NR_002918	135	lncRNA		
A_21_P0000301	chr7				45104482	654319		SNORA5A			TGACTCATGGGCCCTGTTCCTGTGTCCCAGGCTCAGGGATAAATTTGGTTACAGACATCA	Refseq	45104349	-	NR_002919	134	lncRNA		
A_21_P0000302	chr11				93732499	654320		SNORA8			GGCATCGTTGGTTTTCTTGGCTTTGTGCTTGTTAAACCTGGTATTTCTACTGATACAGTA	Refseq	93732361	-	NR_002920	139	lncRNA		
A_21_P0000303	chr2				231455936	654321		SNORA75			GAGAAGAAGAGAGAATTCACAGAACTAGCATTATTTTACCTTCTGTCTTTACAGAGGTAT	Refseq	231455800	-	NR_002921	137	lncRNA		
A_21_P0000304	chr5				112161617	654322		SNORA13			CAGCCTTTTCCTGCCCTTAAATTTGATACCTTTGGTGTAGGAGCTGCATAAGTAACAGTT	Refseq	112161485	+	NR_002922	133	lncRNA		
A_21_P0000306	chr12				48656782	677793		SNORA2A			TGGTCTGTTGGCTATTCAGTATTCCAGTGCGAATTGCCAATTCAGTTGGAAGAAACATAG	Refseq	48656648	-	NR_002950	135	lncRNA		
A_21_P0000307	chr12				48667593	677794		SNORA2B			GTCTTTCTATGGTCTGTTGGCCATTTCATAACTTTGGAAATGTAATGGTCAATTCATTAG	Refseq	48667457	-	NR_002951	137	lncRNA		
A_21_P0000308	chr7				44985510	677798		SNORA9			AAACGGTTTGAGGCCTTGCCCTGCTCCATCCAGAGCAAGGTTATAGAAATTTCAGACAAT	Refseq	44985378	-	NR_002952	133	lncRNA		
A_21_P0000309	chrX				54814500	677799		SNORA11			TCATTGTGATGAGGGCGTCAAACTTGTGGCTTCCCTATGAACAAACGTCCCCCAACACCT	Refseq	54814370	+	NR_002953	131	lncRNA		
A_21_P0000310	chr10				100237302	677800		SNORA12			AATATCGGAGATGGCAAAGGCTTGTGACGGAGATATCTCTCTTAAGCCTTTCCTGCATCA	Refseq	100237156	-	NR_002954	147	lncRNA		
A_21_P0000311	chr7				75943916	677801		SNORA14A			AATGCTTCCAAGATATGAGCGAATGCTATAGAAATTGCAGGAAAGTCCAAAGGGCTGCGC	Refseq	75943783	+	NR_002955	134	lncRNA		
A_21_P0000312	chr1				235127937	677802		SNORA14B			TAAGTGCTTCCAAGATATGAGTGAATGCTATAGAAATTGCAGGGGAGTCCAAAGGGCTGC	Refseq	235127803	-	NR_002956	135	lncRNA		
A_21_P0000313	chr7				56060602	677803		SNORA15			GCAGTCTTCCCTTTAGAATGACTGATGGTATGCTAAGGTTTTTCATAGCATATCATTATT	Refseq	56060470	+	NR_002957	133	lncRNA		
A_21_P0000315	chr11				93733597	677805		SNORA18			TGGTTTTACTTTACTCACAGGACTATTGTTAGATCTGTGGGAAGGAATTACAAGACAGTT	Refseq	93733466	-	NR_002959	132	lncRNA		
A_21_P0000316	chr6				159780381	677806		SNORA20			GGCCACTGTAAATTGAGATGAAGTAACCATTTTCATCTCTTCTGCAGGGACTAGACATTG	Refseq	159780250	-	NR_002960	132	lncRNA		
A_21_P0000317	chr7				65755659	677807		SNORA22			GCTCTTCTCCTCTGCATTAAAAGGAATATTTATCCTTTTAAATGTATTCAGAAAGCCAGC	Refseq	65755526	+	NR_002961	134	lncRNA		
A_21_P0000318	chr4				118279320	677809		SNORA24			TATTGGCAAAGCTGTCACCATTTAATTGGTATCAGATTCTGACTTGCACAAGTAACATTC	Refseq	118279190	+	NR_002963	131	lncRNA		
A_21_P0000319	chr6				159785733	677812		SNORA29			TCTGAAGAGGGAGGGTTTTTTCATGTCCTCCTCCTATATGAAATGGCTGAACGGATATTA	Refseq	159785594	-	NR_002965	140	lncRNA		
A_21_P0000320	chr16				30710665	677813		SNORA30			AAACCCTTGATTGTATTCTTGCCCTGGGATTATACCAGTGGCAACTGTCACTCAATGGGA	Refseq	30710537	+	NR_002966	129	lncRNA		
A_21_P0000321	chr13				45337609	677814		SNORA31			TTGGTTTGCACTAGGATGCAAAAGAAAGAAATCCCTGCGCTTTCTGTCTGTCTTTGTGGC	Refseq	45337480	-	NR_002967	130	lncRNA		
A_21_P0000322	chr12				48654518			SNORA34			GTCTGTTGGCTGTTCTGGGACCTCAGTAGGGAATGGCTATTTCATTTGGAAGAAACAACC	Refseq	48654382	-	NR_002968	137	lncRNA		
A_21_P0000324	chrX				154768659	677817		SNORA36A			CTAAGGGAGATGATTGGGTAGAAAGTATTATTCTATTCATTTGCCTCCCAGCCTACAAAA	Refseq	154768528	+	NR_002969	132	lncRNA		
A_21_P0000325	chr18				54222412	677819		SNORA37			GGGCCAGGATTTGGTAGCTGGTGCTGAGAGAAAACCTTTGTTGGCATCCTTGCCCTGGGA	Refseq	54222284	-	NR_002970	129	lncRNA		
A_21_P0000326	chr6				31623210	677820		SNORA38			TTGGGAAACTTTGAGGCCAGCTTGCTTCTTGCAGGCTCATGATCAACCAATCTCACATAA	Refseq	31623079	+	NR_002971	132	lncRNA		
A_21_P0000328	chr11				93735236	677822		SNORA40			CTCTTTTGCAACCCAGAACTCATTGTTCAGTATGAGTTTTGATACATATAAGAAGGGATA	Refseq	93735110	-	NR_002973	127	lncRNA		
A_21_P0000329	chr1				155920042	677823		SNORA80E			AGTGTACCCATGCCATAGCAAATGGCAGCCTCGAACCATTGCCCAGTCCCCTTACCTGTG	Refseq	155919909	-	NR_002974	134	lncRNA		
A_21_P0000331	chr1				28580512	677825		SNORA44			GACTTTGACAGCGCAGGTCAGTACAATACCTGCAAGCTGCCACTCAGCTTTCCTATAATG	Refseq	28580381	-	NR_002976	132	lncRNA		
A_21_P0000332	chr11				8685569			SNORA45B			AACTCTTGTCCTGGTGTGCTAGAGTACTCGAAGAGAATCTACTGGTCTTGATTCACTGGT	Refseq	8685439	+	NR_002977	131	lncRNA		
A_21_P0000333	chr16				58548633	677827		SNORA46			TCTCTGTTGCACAGCTGACTTGTGCCATTCTGCTGTTGCTGTATAGAGTTAAGGAACATG	Refseq	58548499	-	NR_002978	135	lncRNA		
A_21_P0000334	chr12				132031360	677829		SNORA49			ATAGATGAGAAAGCACATATCCCTCCCCAGTAAGACGCTGTTTTCTTTTGGGGCCTACAA	Refseq	132031224	+	NR_002979	137	lncRNA		
A_21_P0000335	chr20				2655198	677831		SNORA51			ACACTGACTGTATAGAAAGAGGAGGTAGAGTAAACCTACCCCATATACACCTCAGCTCAG	Refseq	2655067	+	NR_002981	132	lncRNA		
A_21_P0000336	chr11				2963893	677833		SNORA54			TTTCCAGCGACACATGACTGACTGACTGGTGGCTTTCAGTTTCAGGTCTTGGAGACAAAT	Refseq	2963771	-	NR_002982	123	lncRNA		
A_21_P0000337	chr1				39567510	677834		SNORA55			AGATGGTGCTACAGAATGAGCAGAGGAAATCCAGACAGGTTGTTTTCCATTTGTCTTGGG	Refseq	39567374	-	NR_002983	137	lncRNA		
A_21_P0000339	chr3				131479233	677836		SNORA58			ACCAGCTTCATCAGTGGCTGGATAAATTGCAGGACTCTAAACATTTCCCTGAAGAAAAAA	Refseq	131478998	-	NR_002985	236	lncRNA		
A_21_P0000340	chr20				38449504	677837		SNORA60			CGTTTCCCGTGTTTGGAGGGTTCACACCTGTCCCTTTCAAATGCTGGCGCTTTCACACAC	Refseq	38449369	+	NR_002986	136	lncRNA		
A_21_P0000341	chr1				28579893	677838		SNORA61			GTGAAGCTGGCCTAAATGTTGTAATCTGGTATATGGCATGTGGGCTAGTTTCAGACAGGT	Refseq	28579764	-	NR_002987	130	lncRNA		
A_21_P0000342	chr7				45106099	677795		SNORA5B			TGACTCACAGGCCCTGTTACTGTGTCCCAGGCTCAGGGATAAATTTGGTTACAGACACCA	Refseq	45105968	-	NR_002990	132	lncRNA		
A_21_P0000343	chr7				45105042	677796		SNORA5C			AGCTCATGGGCCCTGGGTCACCTACCCTGGGACCTGGGGATAAGTTTGGCTGTGGACAGT	Refseq	45104906	-	NR_002991	137	lncRNA		
A_21_P0000345	chrX				114630924	677816		SNORA35			AAAGCAAATCCCTCTCAAAGCTGGGAGAGTCACACCGTGGGCTACTCCTGCATGCAGCTG	Refseq	114630797	+	NR_002993	128	lncRNA		
A_21_P0000346	chr1				220200676	677818		SNORA36B			GGCTAGGGAAAATGATTGGATAGAAACTATTATTCTATTCATTTATCCCCAGCCTACAAA	Refseq	220200546	-	NR_002994	131	lncRNA		
A_21_P0000347	chr17				64146471			SNORA76C			AGCTTCCTCGTGGCGCCGGGGGTCAATCTGCAGCGCTAGAGCATGTGCTTGCGCATAACT	Refseq	64146339	+	NR_002995	133	lncRNA		
A_21_P0000348	chr21				32377322	677846		SNORA80A			TGAACCATTGCCTGGCCTCTGTTCCCGTAGGCTGCTGGCACTGAAGTGGGTTGCACAATA	Refseq	32377187	-	NR_002996	136	lncRNA		
A_21_P0000349	chr1				175968540	677679		SCARNA3			TACATAAATATATGGAGGTCTCTGTCTGGCTTAGGACAGCTGGCTAAGTCTGATCGTTCC	Refseq	175968397	-	NR_002998	144	lncRNA		
A_21_P0000350	chr17				60231645	677681		SCARNA20			GAGGATCGTCGTCAGGACTGCCACGAGTGGGGCAGCCTTGTTTTCCTGCCTCAGACATGT	Refseq	60231516	-	NR_002999	130	lncRNA		
A_21_P0000351	chr4				1974760	677770		SCARNA22			GACTGGTTTGGGGGTGTCCTGTCTCAGTGGACACAGGACACCACGGTTTTCAGTACAACA	Refseq	1974636	+	NR_003004	125	lncRNA		
A_21_P0000352	chr1				155926086	677771		SCARNA4			ATACATTCCTCCTAGAAAAAAGGGTTGGAGAGAGCAGCCTTCACTGAAGAGTATCACAGG	Refseq	155925958	-	NR_003005	129	lncRNA		
A_21_P0000353	chrX				24744570	677773		SCARNA23			AGTAGCTTTCTGTTCTTCCTTTGCAAGTAAAAAGGGTGGGTCGTTCCACTACTGACATTT	Refseq	24744441	+	NR_003007	130	lncRNA		
A_21_P0000354	chr9				19063786	677776		SCARNA8			AATAAACTGCCTTTTGATGACCGGGACGAATTGAGTGAAATCGTAACGGACAGATACGGG	Refseq	19063656	-	NR_003009	131	lncRNA		
A_21_P0000355	chr15				82756071	677778		SCARNA15			GTAGATAGAACAGGTCTTGTTTGCAAAATAAATTCAAGACCTACTTATCTACCAACAGCA	Refseq	82755945	+	NR_003011	127	lncRNA		
A_21_P0000356	chr12				6581609	677780		SCARNA11			TCAGTTTAGGAGGGCCGTCCTAAGAATAGGGCTGGCTCTTAAAGGCACGAGAGGACAATT	Refseq	6581473	-	NR_003012	137	lncRNA		
A_21_P0000357	chr5				77080571	677828		SNORA47			AAGGTGAGGCAGTTTTGCCCCGTGCTGCCTTCCACCGGTTAAGACCTCCAAAATCGAAGG	Refseq	77080434	-	NR_003014	138	lncRNA		
A_21_P0000358	chr20				38429804	677839		SNORA71C			TTCCCCGTGTTTGGAGGGTCCACTCCTGTCTCTTCCAAACCCTGGAGCTTTCCCACACCT	Refseq	38429667	-	NR_003017	138	lncRNA		
A_21_P0000359	chr20				38433999	677840		SNORA71D			AGTGCTTCCCCGTGTTTGGAGGGTCCGCTCCTGTCCCTTTCAAACTCTGGAGCTTTCTCA	Refseq	38433862	-	NR_003018	138	lncRNA		
A_21_P0000360	chr1				203729705	677843		SNORA77			TTTCTGTCTGCCAGAGAAACATTCCAGGGTGCTGTGGCTGCCTCACCTATCCAGGGCGAT	Refseq	203729581	+	NR_003019	125	lncRNA		
A_21_P0000361	chr14				81202834	677845		SNORA79			CTCAGAGAATATTAGGATAATGGAGTTATCTGTTCTCTGAAATTTGCGGAATCAAACATG	Refseq	81202695	-	NR_003021	140	lncRNA		
A_21_P0000362	chr11				93732133	677792		SNORA1			AGGTTATGCTTCCATCACAGTATGCATATTGCAGTGGTGACAATGAGACCTGTAACATTT	Refseq	93732004	-	NR_003026	130	lncRNA		
A_21_P0000363	chr11				93730646	684959		SNORA25			CTATAGGAAGCCATAGCACTCCTAATGTTTGGTGCTATGTTTTCCTGAGGAGATATAAAA	Refseq	93730513	-	NR_003028	134	lncRNA		
A_21_P0000364	chr14				21392253	692053		SNORD9			GGAGTTTTACCCTAACTTGGGTGTTGTTGAAATAAACTCTTTCTCGTAAATGCTGAGGGG	Refseq	21392151	-	NR_003029	103	lncRNA		
A_21_P0000365	chr20				49280772	692057		SNORD12			TTCCCCATCAGATCGACCCTGTTGATCTCTACACTATTGGCCAGTTTTGTCTGATGCATT	Refseq	49280683	+	NR_003030	90	lncRNA		
A_21_P0000366	chr2				202293134	692058		SNORD11			TTTGCCTGATTTCCTTTTGGATAATGAAGGCATCTTTAGTCACTACCTCTTCTGAGACAC	Refseq	202293051	+	NR_003031	84	lncRNA		
A_21_P0000367	chr11				93731099	692063		SNORA32			AATTTCCCAGTAGGTTTTCTATCTGCTACTTTGCTAGCAATCAGCTTATTGGGAACAGTT	Refseq	93730979	-	NR_003032	121	lncRNA		
A_21_P0000368	chr11				93733300	692072		SNORD5			ATTTAACTGTTCAACTGCTGAATGATAACGGGCATGAACTAAAACTTAATTCTGACAGAG	Refseq	93733228	-	NR_003033	73	lncRNA		
A_21_P0000369	chr1				28581053	692073		SNORA16A			CTTGACGGTCGCCGTTCTGTTTGTTGTAACTGATCTGCAACATTTTGGGAAAATACAGTT	Refseq	28580920	-	NR_003035	134	lncRNA		
A_21_P0000370	chr11				93731573	692075		SNORD6			TGATGGGCGAAATGTTCAACTGCTCTGAAGGGGCTGAATGAAAATGGCCTTTCTGAACAT	Refseq	93731503	-	NR_003036	71	lncRNA		
A_21_P0000371	chr17				35573753	692076		SNORD7			TGCCATTGCTTCACTGTTGGCTTTGACCAGGGTATGATCTCTTAATCTTCTCTCTGAGCT	Refseq	35573657	+	NR_003037	97	lncRNA		
A_21_P0000372	chr1				75787149	692085		SNORD45C			ATGTATTCTGAATCTAAAGTTGATTATTACTACTTTAGCTCTAGAATTACTCTGAGACCT	Refseq	75787072	+	NR_003042	78	lncRNA		
A_21_P0000374	chr12				56643754	692090		SNORD59B			AGTACGTTCTGACTTTCGTTCTTCTGAGTTTGCTGAAGCCAGATGCAATTTCTGAGAAGG	Refseq	56643680	-	NR_003046	75	lncRNA		
A_21_P0000375	chr3				52689315	692089		SNORD19			AGGAAACAGTCTGATAGTCACTGAAGACTGATTAGATCCAACTCTGATCTCAGCAAAGCC	Refseq	52689240	+	NR_003047	76	lncRNA		
A_21_P0000376	chr6				29582328	692092		SNORD32B			ATCACCATCTTTCGTTTGAGTCTCATGGCCATGAGACCAACCCCATGCACTGCTCTGAGA	Refseq	29582252	+	NR_003049	77	lncRNA		
A_21_P0000378	chr3				184325771	692107		SNORD66			CTGTTAGTGCCACGTGTCTGGGCCACTGAGACACCATGATGGAACTGAGGATCTGAGGAA	Refseq	184325696	+	NR_003055	76	lncRNA		
A_21_P0000379	chr11				46762499	692108		SNORD67			GGCACCACTCAGTATCACCCTGGTGACAAAATCAAGTGCACAGGGGCCATCTGACTCACA	Refseq	46762389	-	NR_003056	111	lncRNA		
A_21_P0000380	chr3				52692812	692109		SNORD69			GATAAACTGGATCTGACTGACTGTGCTGAGTCTGTTCAATCCAACCCTGAGCTTCATGTT	Refseq	52692736	+	NR_003057	77	lncRNA		
A_21_P0000381	chr2				202276518	692110		SNORD70			TGGAACTGAATCTAAGTGATCTGACTCAATATTCGTCACTACCACTGAGACAACGATGAA	Refseq	202276431	+	NR_003058	88	lncRNA		
A_21_P0000382	chr16				71758487	692111		SNORD71			ATGAAAGTACGGAGTGATCCATCGGCTAAGTGTCTTGTCACAATGCTGACACTCAAACTG	Refseq	71758402	-	NR_003059	86	lncRNA		
A_21_P0000383	chr6				31541178	692199		SNORD84			TATGATGTTTTCTTTTCGAAAGGTGAGCGCTTTGCGCAGTGATGACCCTCATCTATCACC	Refseq	31541101	-	NR_003065	78	lncRNA		
A_21_P0000384	chr1				30968237			SNORD85			TACACACTTGCCCTCACTTAGACTATAGTTCACTGATGAGAGCATTGTTCTGAGCCAGTC	Refseq	30968163	-	NR_003066	75	lncRNA		
A_21_P0000385	chr19				50802421	692204		SNORD88C			TCCAGCACTGGGCTCTGATCACCCCTGAGGACACAGTGCACCCCAGGACCTTTGACACCT	Refseq	50802325	-	NR_003069	97	lncRNA		
A_21_P0000386	chr2				101273049	692205		SNORD89			GCTCTCCATGGGCACACGATGACAAAATATCCTGAAGCGAACCACTAGTCTGACCTCAGT	Refseq	101272936	-	NR_003070	114	lncRNA		
A_21_P0000387	chr9				122880319	692206		SNORD90			GTGAAAATTTAATTCATCACTGATACTCCTACTGTGGAATCTGAAGACACTTGAAAACGT	Refseq	122880213	-	NR_003071	107	lncRNA		
A_21_P0000388	chr17				2330370	692207		SNORD91A			TATCGTCTGAACCTGTCTGAAGCATCTCAGTGATGCAATCTCTGTGTGGTTCTGAGACTT	Refseq	2330279	-	NR_003072	92	lncRNA		
A_21_P0000389	chr17				2329210	692208		SNORD91B			ATGTCTGAACCTGTCTGAAGCATCCCAGTGATGCAACTTCTGTGTGATACTGAGGCTTTT	Refseq	2329125	-	NR_003073	86	lncRNA		
A_21_P0000390	chr2				28913750	692209		SNORD92			TTGTGGTTTCGACTCACTGAGAGTAAAATGAGGACCTACAATTCCTTGGCTGTGTCTGAG	Refseq	28913662	+	NR_003074	89	lncRNA		
A_21_P0000391	chr7				22856686	692210		SNORD93			AACTCTAATCTGATTTTATGTGCTTCTGCTGTGATGGATTAAAGGATTTACCTGAGGCCA	Refseq	22856613	+	NR_003075	74	lncRNA		
A_21_P0000392	chr10				68755238	692211		SNORD98			GATGTGTGTAAATCCTATTCCATTGCTGAAATGCAGTGTGGAACACAATGAACTGAACTC	Refseq	68755172	+	NR_003076	67	lncRNA		
A_21_P0000393	chr1				28578822	692212		SNORD99			AAACCTAATTTGAGTGGACATCCATGGATGAGAAATGCGGATATGGGACTGAGACCAGCT	Refseq	28578743	-	NR_003077	80	lncRNA		
A_21_P0000394	chr20				2654286	692213		SNORD110			ACTTGCGAATCAAATCTGTCAATCCCCTGAGTGCAATCACTGATGTCTCCATGTCTCTGA	Refseq	2654212	+	NR_003078	75	lncRNA		
A_21_P0000395	chr16				70538098	692214		SNORD111			GTCTCTTCTCTGACATTTTTCTCTGGACACAGTTTTTGCCTTATGAATCTGATCAGGCTG	Refseq	70538005	+	NR_003079	94	lncRNA		
A_21_P0000396	chr14				100897996	692215		SNORD112			AGTGTTTATGAACAAAAGATCATGATTAATCCAGTTCTGCACAAAACACTGAGGTCCATT	Refseq	100897920	+	NR_003080	77	lncRNA		
A_21_P0000397	chr5				83064337	677765		SCARNA18			GTTCTCAGGGCTGCCAACCTTCTAGTAAAGGTTGAGTGGTAGTATATTTCTCCAACATAA	Refseq	83064204	-	NR_003139	134	lncRNA		
A_21_P0000398	chr6				31536449	692233		SNORD117			TATTTGAAACAGGAGCACCTCAGTGCAAGGACGACTCTTATCTATCACCCATGACTGATG	Refseq	31536374	-	NR_003140	76	lncRNA		
A_21_P0000399	chr14				100951932	767578		SNORD114-2			CTGTTGGGGTATGAGTCAGTGAGGTTGAATAACAGTTTGTATCTGGAAATCTGAGGTCCA	Refseq	100951856	+	NR_003194	77	lncRNA		
A_21_P0000400	chr14				100953422	767579		SNORD114-3			CCACTGGTGGCGTTTGAGTCATGGACGATGAATACTACGTGTCTGAAACTCTGAGGTCCA	Refseq	100953349	+	NR_003195	74	lncRNA		
A_21_P0000401	chr14				100954447	767580		SNORD114-4			AAACTGGTGGCATAGAAGTCAAGGATGCTGAATAATGTGTGTCTAGAACTCTGAGGTTCA	Refseq	100954344	+	NR_003196	104	lncRNA		
A_21_P0000402	chr14				100955438	767581		SNORD114-5			ATGATGACCACTGGTGGCCTATGAGTCATACAATGAATACGTGTCTAGAACTCTGAGGTC	Refseq	100955370	+	NR_003197	69	lncRNA		
A_21_P0000403	chr14				100957236	767582		SNORD114-6			TGTCCACTGGTGGCGTATAAATCATATTTGGTGAATATATGTCTGGAACTCTGAGGTCCA	Refseq	100957166	+	NR_003198	71	lncRNA		
A_21_P0000404	chr14				100963129	767583		SNORD114-7			GCTTGTGGCATATTTAGTCACAGATGATGAATAAATACATGCCTGAGACTCTGAGGTTAG	Refseq	100963054	+	NR_003199	76	lncRNA		
A_21_P0000405	chr14				100964851	767584		SNORD114-8			TGGCCACTGGTGGCTTATGAGTCTTATACAGTGAATACATGTTTGAAACTCTGAGGTCTG	Refseq	100964781	+	NR_003200	71	lncRNA		
A_21_P0000406	chr14				100966099	767585		SNORD114-9			TGACTGCTGGTGGCGTATGAGTCTTACATGATGAATACGTGTCTGGAACTCTGAGGTCCA	Refseq	100966029	+	NR_003201	71	lncRNA		
A_21_P0000407	chr14				100967122	767588		SNORD114-10			TGACTACTGTTAGTGTATGAGTTACACATGATGAATACATGTCTGAAACTCTGAGGTCCA	Refseq	100967052	+	NR_003203	71	lncRNA		
A_21_P0000408	chr14				100968184	767589		SNORD114-11			TGACTGGTGGTGTGTGAGTCATGCACAGTGAATATCATGTGTCTGGAACTCTGAGGTCCA	Refseq	100968111	+	NR_003204	74	lncRNA		
A_21_P0000409	chr14				100969021	767590		SNORD114-12			CAAATACCGGCGTATGAGTCTTGGATGATGAATAATACGTGTCTGGAACTCTGAGGTCCA	Refseq	100968948	+	NR_003205	74	lncRNA		
A_21_P0000410	chr14				100969951	767591		SNORD114-13			ACCACTGGTGGCATATGAGTCATACACATGAACACCATGTTTCTAGAACTCTGAGGTCCA	Refseq	100969879	+	NR_003206	73	lncRNA		
A_21_P0000411	chr14				100972176	767592		SNORD114-14			TGATGACAACTGCCGGCGTATGAGTGTTGGGTGATGAATAATACGTGTCTAGAACTCTGA	Refseq	100972103	+	NR_003207	74	lncRNA		
A_21_P0000412	chr14				100972740	767593		SNORD114-15			GATGATGACCACTGGTGGCGTATGAGTCATACATGATGAATATGTGTCTGGAACTCTGAG	Refseq	100972670	+	NR_003208	71	lncRNA		
A_21_P0000413	chr14				100973663	767594		SNORD114-16			TATGACTACTGGTGTGAGTCACGCATAATGAACACCACGTGTCTGGAACTCTGAGGTCCA	Refseq	100973595	+	NR_003209	69	lncRNA		
A_21_P0000414	chr14				100974879	767595		SNORD114-17			CAAATGGTGGCATTGGAGTTATGGACGATGAATGATATGTGTCTGAAACTCTGAGGTCCA	Refseq	100974806	+	NR_003210	74	lncRNA		
A_21_P0000415	chr14				100975895	767596		SNORD114-18			TGACTACTGTTGGTGTATGAGTCATATACGATGAATACATGTCTGAAATTCTGAGGTCCA	Refseq	100975825	+	NR_003211	71	lncRNA		
A_21_P0000416	chr14				100976550	767597		SNORD114-19			AACTTGCTGGCATATGAATCTTGGATAATGGATGATACGTGTGTGGAACTCTGAGGTCCA	Refseq	100976477	+	NR_003212	74	lncRNA		
A_21_P0000417	chr14				100981074	767598		SNORD114-20			TGACTACTGGTGGCGTATGAGTCATCTACAGTGAATACGTCTCTGGAACTCTGAGGTCTG	Refseq	100981004	+	NR_003213	71	lncRNA		
A_21_P0000418	chr14				100982045	767599		SNORD114-21			AATGATGACCACTGGTGGCGTATGAGTCATATGTGATGAATACGTGTCTGGAACTCTGAG	Refseq	100981975	+	NR_003214	71	lncRNA		
A_21_P0000419	chr14				100982996	767600		SNORD114-22			GATGATGACTACCGGTGGCGTATGAGTCATATGTGATGAATACGTGTTTGGAACTCTGAG	Refseq	100982926	+	NR_003215	71	lncRNA		
A_21_P0000420	chr14				100983946	767603		SNORD114-23			TGATGACTACTGGTGGCGTATGAGTCATAGACAATGAATACGTGTCTGGAACTCTGAGGT	Refseq	100983876	+	NR_003216	71	lncRNA		
A_21_P0000421	chr14				100984847	767604		SNORD114-24			TGACTGTTGATGGCATATGACTCACATATGATGAGTACGTATCTGGAACTCTGAGGTCTG	Refseq	100984777	+	NR_003217	71	lncRNA		
A_21_P0000422	chr14				100987116	767606		SNORD114-26			TGAGCACTGGTGGAGTATGAGTCACATACGATGAATACGTGTCTGGAACTCTGAGGTCCA	Refseq	100987046	+	NR_003219	71	lncRNA		
A_21_P0000423	chr14				100988229	767608		SNORD114-27			AGTGTTGACTACTGGTGTCGTGTGAGTCATACAATGAATACATGTCTGGAACTCTGAGGC	Refseq	100988161	+	NR_003220	69	lncRNA		
A_21_P0000425	chr14				100989200	767609		SNORD114-28			TGACTGCTGGTGGCGTATGAGTCATATGCGATGAATACGTGTCTAGAACTCTGAGGTCCA	Refseq	100989130	+	NR_003221	71	lncRNA		
A_21_P0000426	chr14				100990159	767610		SNORD114-29			GATGACTACTGGTAGCATGAGTCATATACAGTGAATACATGTCTGGAACTCTGAGGTCTG	Refseq	100990091	+	NR_003222	69	lncRNA		
A_21_P0000427	chr14				100991989	767611		SNORD114-30			AATCATGACTACTGGTATTGGATGGGTCTTCGTCAGTGAATGCCTATCTGGAACTCTGAG	Refseq	100991919	+	NR_003223	71	lncRNA		
A_21_P0000428	chr14				100993309	767612		SNORD114-31			CAGCCGGTGGTGTGTGAGTCATGGAGGATGAATACTAAGTGCCTGGAACTCTGAGGTTCA	Refseq	100993236	+	NR_003224	74	lncRNA		
A_21_P0000429	chr14				100924890	767561		SNORD113-1			ATGAATAGTTCTGTGGCATATGAATCATTAATTTTGATTAAACCCTAAACTCTGAAGTCC	Refseq	100924821	+	NR_003229	70	lncRNA		
A_21_P0000430	chr14				100927412	767562		SNORD113-2			TTAGTATTCTGAGCTGTAGGAATCAAAGATTTTGATTAGATTCTGTAACTCAGAGGTTTA	Refseq	100927342	+	NR_003230	71	lncRNA		
A_21_P0000431	chr14				100929989	767563		SNORD113-3			TGAGTATTCTGGGGTGTCTGAATCAATGATTTTGATTAAACCCTGTAACTCTGAGGTCCA	Refseq	100929919	+	NR_003231	71	lncRNA		
A_21_P0000432	chr14				100936564	767564		SNORD113-4			GTACCATGGGGTATCTGAAACAGGATTTTTGATTAAACCCATATGCAATTCTGAGGTCCA	Refseq	100936491	+	NR_003232	74	lncRNA		
A_21_P0000433	chr14				100938263	767565		SNORD113-5			TTGGTGGAGGTGTCTGAATCAACACTTTTGATTAAGCCCTCTGTGTAACTCTGAGATCTG	Refseq	100938187	+	NR_003233	77	lncRNA		
A_21_P0000434	chr14				100939629	767566		SNORD113-6			ATATCATGGGGTTTCTGAAACAACATTTTTGATTAAACCCATCTGCAACTCTGAGGTCCA	Refseq	100939556	+	NR_003234	74	lncRNA		
A_21_P0000435	chr14				100943523	767568		SNORD113-8			AGATTGGAGGGTGTCTGAATCAAAAATTTTGATTAAAGCCATCTGTAACTCTGAGGTCCA	Refseq	100943451	+	NR_003236	73	lncRNA		
A_21_P0000436	chr14				100945719	767569		SNORD113-9			TGAGTACCCTGGGGTGTCTGAATCTTGGATTTTGATTAAACCCTATAACTCTGAGGTCCA	Refseq	100945649	+	NR_003237	71	lncRNA		
A_21_P0000437	chr15				25172716	100033437		SNORD115-2			CTGTTTTCTTGAAGAGAGGTGATGACTTAAAAATCATGCTCAATAGGATTATGCTGAGGC	Refseq	25172635	+	NR_003294	82	lncRNA		
A_21_P0000439	chr15				25175008	100033440		SNORD115-3			ATTGTCCTGAAGAGAGGTGATGACTTAAAAATCATGCTTAGTAGGATTACGCTGAGGCCT	Refseq	25174927	+	NR_003295	82	lncRNA		
A_21_P0000442	chr15				25182466	100033444		SNORD115-7			GTCCTGAAGAGAGGTGATAACTTAAAAATCATGCTCAATAATAGGATTACGCTGAGGCCC	Refseq	25182385	+	NR_003299	82	lncRNA		
A_21_P0000443	chr15				25211877	100033800		SNORD115-23			ATTGTGTTGAAGAGAGGTGATGACTTAAAATTACCATGCTCAATGATTACGCTGAGGCCC	Refseq	25211796	+	NR_003315	82	lncRNA		
A_21_P0000445	chr15				25065122	100033418		SNORD116-6			GAAAAGCTGAACAAAATGAGTGAAAACTCATACCGTCATTCTCATCGGAACTGAGGTCCA	Refseq	25065025	+	NR_003321	98	lncRNA		
A_21_P0000446	chr15				25074216	100033422		SNORD116-10			GGAAAGGTGAACAAAATGAGTGAAAACTCAGTACCATCATCCTCATCTAACTGAGGTCCA	Refseq	25074113	+	NR_003325	104	lncRNA		
A_21_P0000447	chr15				25076021	100033423		SNORD116-11			GGAAAGTTGAACAAAATGAGTGAAAACTTTATACTGTCATCCTCTTCAAACTGAGGTCCA	Refseq	25075928	+	NR_003326	94	lncRNA		
A_21_P0000448	chr15				25077143	100033424		SNORD116-12			GGAAAGCTGAATAAAATGAATGAAAACTCTATACCATCATCCTCATTGAACTGAGGTCCC	Refseq	25077050	+	NR_003327	94	lncRNA		
A_21_P0000449	chr15				25079150	100033425		SNORD116-13			GGAAAGCTGAACAAAATGAGTGGGAACTCTGTACTATCATCTTAGTTGAACTGAGGTCCA	Refseq	25079057	+	NR_003328	94	lncRNA		
A_21_P0000450	chr15				25099595	100033438		SNORD116-26			GAATCTGAACAAAATGAGTGACCAAATCATTTCTGTGCCACTTCTGTGAGCTGAGGTCCA	Refseq	25099498	+	NR_003340	98	lncRNA		
A_21_P0000451	chr15				25101667	100033439		SNORD116-27			TAAATCTGAACAAAATGAGTGACCAAAACACTTCTGTACCACTTCTGTGAGCTGAGGTCC	Refseq	25101574	+	NR_003341	94	lncRNA		
A_21_P0000452	chr15				25229048	100033806		SNORD115-32			ATTGCCCTGAAGAGAGATGATGACTTAAAAATCATGTTCAATAGGATTACGCTGAGGCCT	Refseq	25228967	+	NR_003347	82	lncRNA		
A_21_P0000453	chr15				25238067	100033811		SNORD115-37			ATTGTCCTGAAAAAAGGTGATGACTTAAACATCATGCTTAATAGTATTATGCTGAAGCCC	Refseq	25237986	+	NR_003352	82	lncRNA		
A_21_P0000454	chr15				25106604	100033821		SNORD116-29			GGAAACCTTGGAAATCTGAACAAAATGAGTGACCAAGACACTTCTGTGAGCTGAGGTCCA	Refseq	25106520	+	NR_003360	85	lncRNA		
A_21_P0000455	chr15				25104733	100033820		SNORD116-28			ATCTCGTTGGAATCTGAGCAAAACGAGTGAGCAAACCACTTCTGTGCAGTTCTGTGAACT	Refseq	25104641	+	NR_003361	93	lncRNA		
A_21_P0000456	chr15				25269858	100033822		SNORD115-48			GTTACCTTGAAGAGAAATGATGACGTAAAAATTAAGTTCAGTTGGATTACGCTGAGGCCC	Refseq	25269783	+	NR_003362	76	lncRNA		
A_21_P0000457	chr15				25220578	100036564		SNORD115-27			ATTGTCCTGAAAAGAGGTGATGACTTAACAATCATGCTCAATAGGATTACATTGAAGCCC	Refseq	25220503	+	NR_003496	76	lncRNA		
A_21_P0000458	chr15				25222427	100036565		SNORD115-28			TATTCTTCTGAAGAGAGGTGATGACTTAAAAACCATGCTCAATAGGATTACACTTAGGCC	Refseq	25222354	+	NR_003497	74	lncRNA		
A_21_P0000459	chr20				2463047	100113378		SNORD119			CTGAAGCTGATGATGAGTTTGTATAATTAAGCAGGATTACTCTGAGATCCAGCGTGGCTG	Refseq	2462952	-	NR_003684	96	lncRNA		
A_21_P0000460	chr9				33952854	100113379		SNORD121A			CCAAGCACATATCTGATGATTCCATGTGGAATTTAACTACCTGAGTTTCCTGGACAAAGA	Refseq	33952764	-	NR_003685	91	lncRNA		
A_21_P0000461	chr22				29333258	100113380		SNORD125			ATTCTTCTTCCTGAGCACGCTCATGATGAGCAAACTGAGCCTCTAAGAAGTTGACTGAAG	Refseq	29333163	-	NR_003686	96	lncRNA		
A_21_P0000462	chr3				52690830	100113381		SNORD19B			AAATCTTGATTTAAGTGAATGAAAAATTACAAGATCCAACTCTGATTTCAGCCAGAGATC	Refseq	52690738	+	NR_003687	93	lncRNA		
A_21_P0000463	chr19				10109840	100113382		SNORD105B			TCTGCTGAGACGCTGTGATTGCTCTGTCCAAAGTAAACGCCCTGACGCACTGTGGGAAGG	Refseq	10109749	+	NR_003688	92	lncRNA		
A_21_P0000464	chr5				9548914	100113384		SNORD123			GGGGCGCTGATTCATGTGACTTGAAAAATGCCATCCATTTCCTGATTCACCTCAATTCTG	Refseq	9548827	+	NR_003689	88	lncRNA		
A_21_P0000466	chr14				45110975	100113389		SNORD127			AATAGATTTTATTACTAAATGAGGACAACAGTCCCTCTAAACTGATGTTGCCATTTAAAA	Refseq	45110875	+	NR_003691	101	lncRNA		
A_21_P0000468	chr14				20326539	100113391		SNORD126			AAGTCCGTGTTTCAGCTGATCAGCCTGATTAAACACATGCTCTGAGCAGACTAAAGCTAG	Refseq	20326441	-	NR_003693	99	lncRNA		
A_21_P0000469	chr2				202291428	100113392		SNORD11B			CCTGATAACATAAATATGAGGGTGTTCAGTCACTACCTCATCTGATGCCATCATGATTTG	Refseq	202291317	+	NR_003694	112	lncRNA		
A_21_P0000470	chr20				49280415	100113393		SNORD12B			GATCGACTATGTTGATCTAACTTTTCTAAGCCAGTTTCTGTCTGATATGCCAGCTTGAGC	Refseq	49280313	+	NR_003695	103	lncRNA		
A_21_P0000471	chr16				70529599	100113402		SNORD111B			GTCTCTTCTCTGATAAATTCTTGAAGAAAATTTTTGTGTGTCTGATCAGGCCTCTAGAGG	Refseq	70529499	+	NR_037420	101	lncRNA		
A_21_P0000472	chr18				49489324	100124516		SNORD58C			ATCTTAGGACACCTTTGGAATAACTATGAAAGAAAACTATTCTGAGCAACCCTTTCACCT	Refseq	49489235	-	NR_003701	90	lncRNA		
A_21_P0000473	chr9				92292593	100124534		SNORA84			ATTTATGCATGGAGGCTGCTTCTCCTCAGCAGCTGCCATAGCCCGGTCGCTGGTACATGA	Refseq	92292461	-	NR_003704	133	lncRNA		
A_21_P0000474	chr17				67740801	100124536		SNORA38B			TTGGACATGTAAGAATTGGAGGCAAAGAAATGTGGACTTGGAGAAATCTGGGGCCAGCTT	Refseq	67740670	+	NR_003706	132	lncRNA		
A_21_P0000475	chr2				61417377	100124537		SNORA70B			TGTAAACAGCAGCTTCCTTGGTAGTGTATGCGGCCTGTTTGTTGTATAGGTTGCTCTAAG	Refseq	61417244	-	NR_003707	134	lncRNA		
A_21_P0000476	chr9				117181201	100124538		SNORA70C			TCTTGGTAGTGTATGCAGCCTGTTTGTTGTATGGGTTGCTTTAAGGGACCATGGAAACAG	Refseq	117181066	-	NR_003708	136	lncRNA		
A_21_P0000477	chr14				91126552	100124539		SNORA11B			GGGTCATTGTGACAAGGGACACAGAGCTTGTGACCTCCCTACAAACAAATGCCCTACACA	Refseq	91126426	+	NR_003709	127	lncRNA		
A_21_P0000478	chrX				47388776	100124540		SNORA11C			TGAAGAATGCTTCTTCTGTTTACAACACACCCAATAGGAATCTGGGGTCATTGTGACGGG	Refseq	47388650	+	NR_003710	127	lncRNA		
A_21_P0000479	chrX				52190748	100124541		SNORA11D			GGGTCATCGTGATGAGGGGCACAAACTTGTGGCCTCCCTACAGACAAATGCCCTACATGT	Refseq	52190622	+	NR_003711	127	lncRNA		
A_21_P0000482	chr1				173864903	26774		SNORD80			AACATAGTTCAGCAGACTAACGCTGATGAGCAATATTAAGTCTTTCGCTCCTATCTGATG	Refseq	173864833	-	NR_003940	71	lncRNA		
A_21_P0000483	chr1				173866938	692195		SNORD75			AGCCTGTGATGCTTTAAGAGTAGTGGACAGAAGGGATTTCTGAAATTCTATTCTGAGGCT	Refseq	173866879	-	NR_003941	60	lncRNA		
A_21_P0000484	chr1				173866715	692196		SNORD76			TTTGCTACTCTTGAGTGCTAGAATGATGAGGATCTTAACCACCATTATCTTAACTGAGGC	Refseq	173866635	-	NR_003942	81	lncRNA		
A_21_P0000485	chr1				173866370	692197		SNORD77			AGATACTATGATGGTTGCATAGTTCAGCAGATTTAATCATGAAGAGATGTACTATCTGTC	Refseq	173866301	-	NR_003943	70	lncRNA		
A_21_P0000486	chr1				30935776	692234		SNORD103A			CTGAGAACAAAGTTCGGTAATGAGAATCTTTGTTAATGGACTCAAGTTCTGAGCCAGCAA	Refseq	30935689	-	NR_004054	88	lncRNA		
A_21_P0000487	chr2				86136006	692225		SNORD94			CTGCATGTGGCAGGCTGATGGGGAGCACTTACATGAGACTGTTGCCTCAATCTGAGCCTG	Refseq	86135870	+	NR_004378	137	lncRNA		
A_21_P0000488	chrX				110225060	692226		SNORD96B			AGACGACATTGTCAGCCAATCCCCATGTGGTAGTGAGGACATGTCCTGCAGTTCTGAAGG	Refseq	110224989	-	NR_004379	72	lncRNA		
A_21_P0000489	chr17				64146157	692227		SNORD104			CAATTAAAGCACGTGTTAGACTGCTGACGCGGGTGATGCGAACTGGAGTCTGAGCCTGCC	Refseq	64146078	+	NR_004380	80	lncRNA		
A_21_P0000490	chr19				10107735	692229		SNORD105			ATATGCCTCTGAGCTGCTGTGATTTCTGGCTTCAAAGTAAACGCTCTGAAGAAGAGATGG	Refseq	10107651	+	NR_004381	85	lncRNA		
A_21_P0000491	chr19				49037147	100126780		SNAR-G1			TCAAGGCTAGGCGAGGGTGTGAGGGACTGGAGTTCGAGGTCAACCTGGGCCCCATTGGTA	Refseq	49037020	+	NR_004383	128	lncRNA		
A_21_P0000492	chr19				50605085	100126781		SNAR-F			AGGCGAGGGTGTGAGGGTACAGAGTTCGAGGCCAACTTGGTCCACATTGGTAGGAAAAAA	Refseq	50604963	+	NR_004384	123	lncRNA		
A_21_P0000493	chr15				66347342	692149		SCARNA14			TAAAACAGATGGTTCCTGCCGACAGGGTCTGTATAGTTATCAGATTTTCTGTGCGATGGC	Refseq	66347206	-	NR_004388	137	lncRNA		
A_21_P0000494	chr1				212352950	692157		SNORA16B			CTTGATGGTCATAGTTCTGTTTGCTGTAACTGATCTGCAAGATTTTGGGAAAATACCATT	Refseq	212352818	+	NR_004389	133	lncRNA		
A_21_P0000495	chr11				62665570	692158		SNORA57			TCATGTCTTCGGTGCTGGCGGCTTCCCATCCGCTGGTTCTATCCTCAAACGCCGGGACAC	Refseq	62665422	+	NR_004390	149	lncRNA		
A_21_P0000496	chr17				76561706	677848		SNORD1A			GGTTAGTTATCCCTGTCTGAAAATCTGGACTGAGGGAAATAATCTATTCTGAGGCTTAAG	Refseq	76561633	+	NR_004395	74	lncRNA		
A_21_P0000497	chr17				76561193	677849		SNORD1B			TCCCTGTCTGAAGGCAAAGAAAGGCCTTTCTGTGTGGAATTTGAATATCTGAAACTCAGT	Refseq	76561108	+	NR_004396	86	lncRNA		
A_21_P0000498	chr17				76558869	677850		SNORD1C			AAAGTTATCCCTGTCTGAAATGGTATCTTTTGTGAGGAGGTCTGACTTGCTGAGGCTCAG	Refseq	76558790	+	NR_004397	80	lncRNA		
A_21_P0000499	chr2				231460442	25826		SNORD82			AATAACAAAGGGACTTAATACTGAAACCAGATGTTACATTGTAGTGTGCTGATGTGCTGT	Refseq	231460368	-	NR_004398	75	lncRNA		
A_21_P0000500	chr20				2656182	692201		SNORD86			CCCTGACCTATACAGGCCTCTGCTATGGGGGTGATGGCCAGTCCTGGTGTCTGAGTGATT	Refseq	2656097	+	NR_004399	86	lncRNA		
A_21_P0000501	chr11				10801608	692223		SNORD97			CTTTTTCTTTCTTTGAATGTCCAGCGTCCTGTGAGCGAAGATTATGAGATATGAGGGCAA	Refseq	10801467	-	NR_004403	142	lncRNA		
A_21_P0000502	chr1				28648734	26824		RNU11			TCAAGAGATTTCGGAAGCATAATTTTTTGGTATTTGGGCAGCTGGTGATCGTTGGTCCCG	Refseq	28648600	+	NR_004407	135	lncRNA		
A_21_P0000504	chr9				134164564	100151684		RNU6ATAC			GACAACACGCATACGGTTAAGGCATTGCCACCTACTTCGTGGCATCTAACCATCGTTTTT	Refseq	134164440	-	NR_023344	125	lncRNA		
A_21_P0000507	chr19				50139237	100170217		SNAR-B2			GTAGGCGAGGGTTCGAGGGCACGAGTTCGAGGCCAACCTGGTCCACATGGGTTGAAAAAA	Refseq	50139118	-	NR_024230	120	lncRNA		
A_21_P0000508	chr19				50140320	100170227		SNAR-D			GGAGGCAGGGGTTCGAGGGTACGAGTTCAAGGCCAACCTGGTCCACATGGGTTGAAAAAA	Refseq	50140202	-	NR_024243	119	lncRNA		
A_21_P0000509	chr19				49031787	100170228		SNAR-G2			AGGGGAGGGTTCGAGGGTACGAGTTCGAGGCCAACCGGGTCCACATTGGTTGAGAAAAAA	Refseq	49031669	-	NR_024244	119	lncRNA		
A_21_P0000510	chr12				100173343	55592		GOLGA2P5			TTTTCCATCAGTCTGTGGCCTAGTTTAAATGGTGGGAGGAAGGGTGTGAGATTTAAGGCT	Refseq	100165050	-	NR_024261	2453	lncRNA		
A_21_P0000511	chr2				77955026	100170221		SNAR-H			GGAGGCGAGGGTGCGAGGGTACGAGTTTGAGGCCAACCTGGTCCACATTGGTTGAAAAAA	Refseq	77954907	-	NR_024342	120	lncRNA		
A_21_P0000512	chr3				190878050	100170222		SNAR-I			TTTTTCAACCAATGTGGACCAGGTGTTGGCCTCGAACTCGCACTCTCGAACCCTCGCCTC	Refseq	190877930	+	NR_024343	121	lncRNA		
A_21_P0000513	chr5				140711373	56664		VTRNA1-1			AGCGGTTACTTCGACAGTTCTTTAATTGAAACAAGCAACCTGTCTGGGTTGTTCGAGACC	Refseq	140711276	+	NR_026703	98	lncRNA		
A_21_P0000514	chr5				140719013	56663		VTRNA1-2			AGTACATTGTAACCACCTCTCTGGGTGGTTCGAGACCCGCGGGTGCTTTCCAGCTCTTTT	Refseq	140718926	+	NR_026704	88	lncRNA		
A_21_P0000515	chr5				140726246	56662		VTRNA1-3			TTAGCTCAGCGGTTACTTCGCGTGTCATCAAACCACCTCTCTGGGTTGTTCGAGACCCGC	Refseq	140726159	+	NR_026705	88	lncRNA		
A_21_P0000516	chr19				42855718	653492		PSG10P			GATCACCAACCTAGAAGTATGCTCCTCCAGGAATAGGACGTCTTCCTTTCTTTACTCCAA	Refseq	42836997	-	NR_026824	1742	lncRNA		
A_21_P0000518	chr15				74129278	283731		LOC283731			TCCTTTTCTAATTTCCAGTCGAAAGATCACTCCTCAGGGAAGCCAGGCCCTGTTTATACT	Refseq	74126373	-	NR_027073	2566	lncRNA		
A_21_P0000524	chr5				173581612	285593		LOC285593			GGGACATTAAAAGGAGGACTTCCACGTTTAATTCTGAATGGTCTATTTTATTTGTGCAAT	Refseq	173579634	+	NR_027109	1448	lncRNA		
A_21_P0000529	chr17				16470648			LRRC75A-AS1			AACACAGTCTACCAGAAGGAAATTAATTAGAGTCCGGAGAGCAAGCAGGAAGCAGAACCA	Refseq	16438987	+	NR_027176	1191	lncRNA		
A_21_P0000541	chr3				169966734	100128164		LOC100128164			AATTATAAATTATAGTGTGTCTCTCCTCTCTTACCAAGGACTAAGGGCTAAAGTATCGAC	Refseq	169943984	-	NR_027622	6057	lncRNA		
A_21_P0000542	chr6				25138392	8418		CMAHP			GGAAGTGTGTATCCTCAACACTAGTATTGTAAGTGCTCAATACATGTCCACTTAATAAAT	Refseq	25107973	-	NR_027626	1795	lncRNA		
A_21_P0000545	chr11				7849571	26343		OR5E1P			CAAACAAAGTAGTCTCTGTGTTTTATAGTCTTGTAATTCCCATGCTTAACCCTCTTATCT	Refseq	7849051	+	NR_027711	521	lncRNA		
A_21_P0000546	chr3				193994238	100128023		DPPA2P3			CCCCATCTGAAGAGCACCTTTCTGTAAGTCTGAAAACTCATTAAAATAAAGTCACTGAAA	Refseq	193993093	-	NR_027764	1146	lncRNA		
A_21_P0000549	chr3				15205959	344875		COL6A4P1			GATCGGGCCCAACAGAGTACAGTTTGGAATCATTCAGTACTCAGACAAAATTAAAAGTAA	Refseq	15165362	-	NR_027927	2249	lncRNA		
A_21_P0000551	chr6				136993231	100294720		NHEG1			ATCTATTCTTAACCCTTGCCCTAGTCAGGGTGGTCTTCCTGCAGGATTAAGAGTTAGACT	Refseq	136982159	-	NR_027994	1360	lncRNA		
A_21_P0000555	chr4				99161647	359806		PCNAP1			GTCAAATCTGGTCTCATTAACCTAGAGAGATATCTGCTTTACTTACAAATATTCCTTCTG	Refseq	99160593	-	NR_028270	1055	lncRNA		
A_21_P0000556	chr3				107248872			LINC00883			AATGGAGAGGAAGCCAGAGAGACAGAGTCCTCAGAATACATAAAATTTCTGGCCTCCATG	Refseq	107240692	+	NR_028301	3278	lncRNA		
A_21_P0000560	chr3				100190195			TMEM30C			AATGCTTTCCAAAACTGAAAATATGAAACATAAAGCAGGATGGTGGTGGTGAATCCGAAA	Refseq	100185824	+	NR_028358	319	lncRNA		
A_21_P0000561	chr20				5119969	100302739		PCNA-AS1			TGAGACCTAGAAAGACAACGACCACTCTGCTACGCCTGCAACCGTTTAATGCCGCCGCGT	Refseq	5119586	+	NR_028370	384	lncRNA		
A_21_P0000562	chr10				88992975	100302740		FAS-AS1			AGAAGCTCATTCAGCCCCCATATAACTTTTTCGAGAAAGAAAAGGTGCCGTTCTTCCGAG	Refseq	88991422	-	NR_028371	1554	lncRNA		
A_21_P0000563	chr2				10446849	100302743		SNORA80B			TTTATGACAGGCCCGTCACCCTGGGCCTGTCATAGTACCCCATGCCAGAGCAAACTGTGT	Refseq	10446714	-	NR_028374	136	lncRNA		
A_21_P0000568	chr16				59755191	644649		APOOP5			TCTTGGGTGGTACCATCCTACACGCAAACTAATCTGAAATCCTTTCACCTAGGGATAATG	Refseq	59754132	-	NR_028471	1060	lncRNA		
A_21_P0000569	chr5				65945573	100303749		LOC100303749			CCAACCATTCCAATAAATGTGATCAAGATACAGAATTTTTTCAGGAGATCATTTGCTCCA	Refseq	65944805	-	NR_028474	769	lncRNA		
A_21_P0000573						221262		CCDC162P			ATCCTCCTACTCTCACCCACGATGAATAATGTGTGAGATAAGCAGGGTGTTTGATTTTGA	Refseq			NR_028595		lncRNA		
A_21_P0000577	chr14				69767713	100289511		LOC100289511			TGAAAATGGGACTGCAGCTAGAAGGCTGTCTTGAATTGAGGCTGGAATACAGATTTCTGC	Refseq	69766283	-	NR_029378	1431	lncRNA		
A_21_P0000581	chr10				45972428	728407		PARGP1			TTAGTGAGTGGTGTCATTGAGCAAACACAAAGTCGGGCTCATCCAAGGATGAGATTTTGC	Refseq	45854835	-	NR_029388	1448	lncRNA		
A_21_P0000582	chr19				36312668	100134317		LOC100134317			CCATTTTGTTCAACATGGGCGTTTTCTTTGTGCATTGATTTGCATTTTTAAAGGTATTCC	Refseq	36311343	+	NR_029389	611	lncRNA		
A_21_P0000583	chr10				87343574			LOC439994			CTTATGGCTAAAATAAACTGCTAGGCCCTGAAGCAAAGGCGAGCCATGTTCTAGAAAAAA	Refseq	87342411	+	NR_029408	1179	lncRNA		
A_21_P0000584	chr5				136080598	100126299		VTRNA2-1			CTTTCTATCTGTCCATCTCTGTGCTGGGGTTCGAGACCCGCGGGTGCTTACTGACCCTTT	Refseq	136080491	-	NR_030583	108	lncRNA		
A_21_P0000586	chrX				75743079	286495		TTC3P1			AATACTTTGATGATGGCCAAGCAGTGGCTAACAAAATGATGGCTACCACACTCATGGGTC	Refseq	75740538	-	NR_030737	2542	lncRNA		
A_21_P0000587	chr5				109884903			LOC100289673			TTTTATTAAACCTCAACCCCAAGCTTGCAAGTCGGAGTCCAGTTAGTTCGACCTGTTCAC	Refseq	109883182	+	NR_033175	670	lncRNA		
A_21_P0000591	chr2				164687777	100337591		SNORA70F			TTGGTGGTGTATGCAGCCTGTTTCCTCTATAGGTTGCTCTAAGGGACCTTGATAATAGGC	Refseq	164687643	-	NR_033309	135	lncRNA		
A_21_P0000592	chr12				68627375	100379132		SNORA70G			AGTGTATGCAGCCTGTGTGTTGTATTGTATGGGTTGCTCTAAGGGACCCTGGAGACAGTC	Refseq	68627234	-	NR_033335	142	lncRNA		
A_21_P0000593	chr16				71698701	100379141		SNORA70D			TTGGTAGCGTACTCAGCCTGTTTCTTGTATGGGTTGCTCTAAGGGACCTTAGAGACAGGC	Refseq	71698567	-	NR_033337	135	lncRNA		
A_21_P0000595	chr11				83041598	100379250		SNORA70E			AAACAGCAGCTTCCTTGGTAGTGTATGCAGCCTGTTTCTTGTATGGGTTGCTCTAAAGGA	Refseq	83041464	-	NR_033347	135	lncRNA		
A_21_P0000597	chr9				87847424	1518		CTSLP8			AAGTATTCTGTTGCTAATGACACTGGCTTTGTGGACATACCTTCATGGGAGAAGGACCTG	Refseq	87844745	+	NR_033405	569	lncRNA		
A_21_P0000603	chr15				92797108	728619		ASB9P1			GTCAGATTCAAATACAGGTTTTCTGACGTTAACTTATGTGATGATTTGATCAAAGCAGGA	Refseq	92795484	+	NR_033769	1625	lncRNA		
A_21_P0000604	chr11				67615664	390213		DOC2GP			AGGAATGTGGGCACGTCCTACTGTCACTGTGCTACAGCTCTCAGCAGGGTGGCTTGCTGG	Refseq	67613524	-	NR_033791	434	lncRNA		
A_21_P0000607	chr11				126355587			ST3GAL4-AS1			GTGGCCAAGAAATGTATTCTCTCACTTTGGACTTAGGAGTCCAAAGAGAAGCCCAGAAAC	Refseq	126341716	-	NR_033839	753	lncRNA		
A_21_P0000608	chr17				15765689	644694		CDRT15P2			TTCTCCTCCAGGCATGGATGTGTGTCTGCAACTGGGCATCCAGGCTGTTTGCCCCCTAAT	Refseq	15764703	+	NR_033865	571	lncRNA		
A_21_P0000611	chr4				101348883	90024		FLJ20021			GTTGGAGCTTTTGGGGGGAATTATGAAGAAATCTGAATAAATTTCTCACCCTTCAAAAAA	Refseq	101347777	+	NR_033874	810	lncRNA		
A_21_P0000612	chr10				45186041	338579		ANKRD30BP3			CCTTCTCATGAAAGAGCAAGGGAACTTAAAAAATATCACTGTGAACAACTTACAGCAAAA	Refseq	45154662	+	NR_033891	1331	lncRNA		
A_21_P0000616	chr7				144286003	728377		ARHGEF34P			GTGTTACAGGATATGGGGGACAATATAACATCCATCACAGAGTTCCTCCTACTGGGATTT	Refseq	144258996	-	NR_033942	4204	lncRNA		
A_21_P0000625	chr3				143001467	100289361		LOC100289361			GGAGACAGTCAATAAGAGAAAATCGTAAATACAGATGGTATTCTAAATCTAGCATGCATG	Refseq	143000845	-	NR_034032	640	lncRNA		
A_21_P0000631	chr11				104918175			LOC643733			TGAGAGTTGTTGGTGGTGTATGAAATAAATGAAAGTGTGATATTGGAGGAAACCACAAGC	Refseq	104901549	-	NR_034079	616	lncRNA		
A_21_P0000638	chr1				31508566	149086		LINC01225			GAGACCCTGTGTTTGTTTGGTTCCCACAATAGTTTTCAATTTTAGTTGCCCATATTAAAA	Refseq	31500085	+	NR_034112	2113	lncRNA		
A_21_P0000649	chr11				57038460	219525		OR5AK4P			CCTTGATTTACAGCCAGAGAAACCAAGATGTGATTGAAGCCATAAAACTAACAGAAAAAA	Refseq	57037534	+	NR_036445	927	lncRNA		
A_21_P0000651	chr15				22482374	100132101		HERC2P7			AGACAGTGTTGTGTAAAAATGATCATTCAAGAAGAGCGAAACAGCAAGGTGATTTGTGAA	Refseq	22479153	-	NR_036470	1779	lncRNA		
A_21_P0000652	chr7				29688243	442524		DPY19L2P3			GCTCACCTCAATGAGTATTTTACATTTTAAAGTAGTTTTCTGAGAAGGCTGTGTACTTAC	Refseq	29685154	+	NR_036482	1691	lncRNA		
A_21_P0000654	chr15				78753392	646938		LOC646938			TAGTGGGTGTTTTGAAACATAAAAGGTTGCACCCTCGTGTGTGCCTGTGTTAAAAGGAGC	Refseq	78752037	+	NR_036495	481	lncRNA		
A_21_P0000656	chr17				82450752			C17orf62			ATGTCAGAAATTTGATTTGACTTCACAGGGAAAGCCCTGAGAAACTACCAGAACGGGGTC	Refseq	82449715	-	NR_036519	593	lncRNA		
A_21_P0000657	chr5				98931009	100289230		LOC100289230			GCCCGTAATTTCTCCAGAGAAACTATTAACATACACAGAATGTTGTAATCAGAAGTATAG	Refseq	98929134	+	NR_036530	1876	lncRNA		
A_21_P0000660	chr10				22437929	100499489		LOC100499489			TCACCCTTACCACCTTGGAATTGTACCGCCTAATAAAATCTTCGCACTTAAACTTGGAAA	Refseq	22435425	-	NR_036533	2516	lncRNA		
A_21_P0000662	chr2				129980472	100131320		RAB6C-AS1			TCTCCGAAGAGAAATAATGATAGTAATAGTGGTGCTGGGAACAATATGGAAGATTATTGA	Refseq	129966592	-	NR_036537	2474	lncRNA		
A_21_P0000667	chr8				95948348	100500773		LOC100500773			GGGAGAGGTTGCCAAGTTGGTATAGAATCTGTTAAATTTCAAGTAAGTTTACCTTTACTT	Refseq	95946984	-	NR_036611	1365	lncRNA		
A_21_P0000668	chr12				111901902	8759		ADAM1A			ATAGATAGCTTTAGTGGCTCTGACTCAGATATACTGATGTAGAAGGAAGGATTCTTTCAC	Refseq	111899063	+	NR_036636	2840	lncRNA		
A_21_P0000673	chr1				227697707	401983		ZNF847P			CCTTAGGTCGCATCAGAGTATTCACAGAGGGCAGAAAACCTATGGATGTAATGTATGTAG	Refseq	227697032	-	NR_036753	258	lncRNA		
A_21_P0000674	chr20				1779746	100289473		LOC100289473			GGCTTAAAAACAAACACGAGCTCCCAAACCCCCAGACCAGCGTCCAGTACAGTGGACACA	Refseq	1773365	-	NR_037142	747	lncRNA		
A_21_P0000675	chr8				47193262	100287846		LOC100287846			TTACATTAAGGACTCATGGTAGGTTAAAACCCTAAAGGGTAAGGGGTTTAAAGGAAATAA	Refseq	47189307	+	NR_037168	3956	lncRNA		
A_21_P0000676	chr16				27290468			FLJ21408			TAAATTTCCGAATACTTTCAGCTACTAATCCCAGTGTACCCAATTAAAAATGGCTTTCCT	Refseq	27268205	+	NR_037184	631	lncRNA		
A_21_P0000683	chr6				118783420			LOC100287632			AGGGAACTGGCTAACTGGCATGCAGTTCTATAAATGCACATCTGTCTCATTATCTTTTTT	Refseq	118782708	+	NR_037662	722	lncRNA		
A_21_P0000684								LOC100506548			GGCAGCACAGCACAATGCTTTTAGAATTGTATGAGAGTTGATATATCTCCATTTGTTTTG	Refseq			NR_037665		lncRNA		
A_21_P0000685	chr2				233755345	100286922		LOC100286922			GCACGGATAGGACCTCTGTTTGTCTTTCGATCATTGTAAATATCTGTATGCAATTTGCTA	Refseq	233754316	-	NR_037694	1053	lncRNA		
A_21_P0000687	chr1				11847616	100379251		NPPA-AS1			AAAGGGATAAACCTCACTGACTTGGAGGAAATCAAGAGGAGTGAGCACAGCATCAGAAAG	Refseq	11840319	+	NR_037806	1662	lncRNA		
A_21_P0000697	chr4				22339666	100505912		LOC100505912			AATGGAGAAATGCTAACTTACAGAAAGGTCAGGTTGGTGTTTGAATGGTTTTAATTTCCT	Refseq	22327354	-	NR_037877	898	lncRNA		
A_21_P0000699	chr2				104851476			LINC01158			ATACAGTTGTCACCTGCAAAGACCTCTGAGAGGTGCAGTAGAAAGTTCTGCTTTACTCTC	Refseq	104805425	-	NR_037883	2874	lncRNA		
A_21_P0000701	chr2				104408332	100287010		LOC100287010			AAAGTGCACACCAATAAGAGACATCAGGTATGGGTCACAAAGGCTGTATGAAGCAGATTT	Refseq	104378850	-	NR_037885	1084	lncRNA		
A_21_P0000708	chr14				70483756	317760		ADAM20P1			CACAATGGAGTAAATTACATTGACACTTACTGGGAGATATAATCAATAGTCACTCTGACA	Refseq	70468876	-	NR_037933	3059	lncRNA		
A_21_P0000710	chr6				134117680	387065		HMGA1P7			CTCTGCCTCTAGCTTCCTACTTGCAGTTACTTAAGTTAAAAAAGAAAATCCTGTTCTAAA	Refseq	134113962	-	NR_037938	2200	lncRNA		
A_21_P0000716	chr1				202827225	641515		MGAT4EP			AACATTAGTATAGGAAACCACCTGACAGTGATTCTGAACCATCCAGCAAACCTGAGCAGG	Refseq	202820257	+	NR_038135	2819	lncRNA		
A_21_P0000726	chr3				51818339	100506840		IQCF4			ATGGAAGATGTTGATGAAACCGCACTGTTGAAACAAATGGAGCGGGAGAAAATGCCTCCT	Refseq	51817603	+	NR_038215	406	lncRNA		
A_21_P0000746	chr15				84580181	100506874		LINC00933			GTATTTGTGTGTATATATTATATTCTTGCCAGGCTGTAAGCTTTACTAGCAGAGAGGAAA	Refseq	84571134	+	NR_038273	2689	lncRNA		
A_21_P0000747	chr7				43522542			LOC100506895			CAGTAATTGGTTTGGAGATGTTTCTTAACCAGATGTCCATGAATAAACTCTTATGGCAGC	Refseq	43508728	-	NR_038276	2935	lncRNA		
A_21_P0000755	chr6				27709157	100507173		LINC01012			CATGTGGCCAACATTTAGAGTAATGTTTTCCAACTTCTTTTTCTTCAGCTCACAGTAATA	Refseq	27694079	+	NR_038292	2785	lncRNA		
A_21_P0000756	chr6				27710222	100507173		LINC01012			TTATGAACAAATGCAGGGCTGAGAAACAGCATGGTGGCCTTGACTAAGTTTATGGCGACA	Refseq	27694035	+	NR_038293	675	lncRNA		
A_21_P0000760								TMPRSS4-AS1			ATGATATTTACTGTGAATAGGAAGTCCCACGCCCCCCAGGTTATAACTCCTCTACAGGAT	Refseq			NR_038318		lncRNA		
A_21_P0000761	chr2				28310459	100505716		LOC100505716			TATAGGCTGGATATGGTCACTCTGATGGCTTATTTGGAGGAAGTAATTTTAAATAGGTTT	Refseq	28307691	-	NR_038319	2124	lncRNA		
A_21_P0000766	chr21				9129761	100132288		TEKT4P2			AGCTATGTTTCCAGTGTCCTCTGGGTGTTTCCAAGAGCAACAAGAAACGAATAAATCTCT	Refseq	9068356	-	NR_038328	677	lncRNA		
A_21_P0000770	chr5				141565260	100505658		LOC100505658			CAATCTTATTAGTGGTCAGACTAAAACAACATATCACTTTTCCCCTACTAGACATTACCA	Refseq	141558311	+	NR_038333	2477	lncRNA		
A_21_P0000778	chr10				73801399	100507331		ZSWIM8-AS1			CCTCCATTAACACCACAGGGCAGAATATACTGATAGTCAATAAATACTGAAATAAGTGAA	Refseq	73796514	-	NR_038357	1476	lncRNA		
A_21_P0000782	chr11				102836766	100288077		WTAPP1			TTTAGTGCTCTGCAAACATGGTGATCAGGTTACCTTTCAATAAAGATCATCAGCCTCCAC	Refseq	102783676	+	NR_038390	2642	lncRNA		
A_21_P0000796	chr1				185335039	100288079		GS1-279B7.1			GGTATCCAGTTTTGAATGCGATCACAACAAAAGATCTCTTTCTGAATTGTATAGATTGTG	Refseq	185323846	-	NR_038424	673	lncRNA		
A_21_P0000805	chr2				208156762	100507443		LOC100507443			GAACCTGCAGCAAACTTTGGAGCACTCATTTGGGTCACAATGATAAAAATAATAATACTT	Refseq	208119129	+	NR_038437	437	lncRNA		
A_21_P0000822	chr8				68331491			LOC286189			ATGCTTCTCCTAGATCTTTCCACATGCTCTGCCATTAATTAGAGTTCAATGTTCAATTTT	Refseq	68303468	-	NR_038877	1630	lncRNA		
A_21_P0000845	chr13				21332071	650794		MIPEPP3			CCTAAAGATCCTGTGTTGAAGACAGTGGCACCTTAAAATGCAAGGGCAGTATCCTTGAGT	Refseq	21298125	+	NR_038939	1787	lncRNA		
A_21_P0000847	chr2				85538886			LOC100630918			GCAGCAAGAAAAGGTTCGACCACAAAAGAGACAATAGGTGATGATATTTTTATTCGTTGC	Refseq	85537467	-	NR_038942	1432	lncRNA		
A_21_P0000856	chr21				33266260			IL10RB-AS1			CAATGGAAGACAACTCAAGACCACACCAAGTTTGTATTAAAAAAGTACTGTTGTGTTACT	Refseq	33265632	-	NR_038974	474	lncRNA		
A_21_P0000858	chr6				8712293	100506207		LOC100506207			TACCCTGAATTTACTGAAAAATGTCTCCTCTTTTCTTTCTCAACTACTGTGGTTATTAGG	Refseq	8435623	+	NR_038979	2397	lncRNA		
A_21_P0000859	chr6				8785445	100506207		LOC100506207			GTGGTTTTGAGGTTACCACAGAACATACTAATAAAGCATGTAATTTGTGTTTTGTGCACA	Refseq	8435623	+	NR_038980	1200	lncRNA		
A_21_P0000860	chr9				95470019	100507346		LOC100507346			ACCAACATGCCTCCGCCCAATCAGAGGACTGCTTCGAAAATAAAGATGCTTTTAAACAAT	Refseq	95463609	+	NR_038982	1957	lncRNA		
A_21_P0000879	chr17				5930696	339166		LOC339166			AAGTGACAGGAATGTGCTGGCACTGATGACACAGTAATGACCAAGGTCTTCAGTGTTTTG	Refseq	5772234	+	NR_040000	1851	lncRNA		
A_21_P0000899	chr8				12551049	100506990		LOC100506990			TTATTTAATTGTATTGGTGGTTAGAGGGTTGCGATTGATTAAGGCACATTAATGGATCCG	Refseq	12437013	+	NR_040091	3213	lncRNA		
A_21_P0000905	chr12				106774831	100287944		LOC100287944			CTAAAAATAATCACTGAAAGGGAGATCCATTTAGGTTCAAGACAAGGGATTCTCTTTTGC	Refseq	106496410	-	NR_040246	569	lncRNA		
A_21_P0000913	chr1				59788832	101926944		LOC101926944			CCTCAGAACCAAACAAAATAACCAGCATAGGAGAGAATTCACAAAGTAAGAGACTCATAA	Refseq	59772795	+	NR_110627	556	lncRNA		
A_21_P0000914	chr1				70786468			LOC101927244			CGATCTTGAACTCAGCCTTTTAATTTCTTTTCATGATTACTGTTCTCAAATGGAGAATGC	Refseq	70706453	+	NR_125938	2101	lncRNA		
A_21_P0000916	chr1				115925908			LOC101928995			TGTGCAACTGGTGACTAAGGGACTAGATAAAAGTAAATGAATCTAAAAAACAGTGACCAG	Refseq	115919376	+	NR_125969	1411	lncRNA		
A_21_P0000922	chr1				234660924	101927787		LOC101927787			GCCTACAGCATTTTTTATTAGTAAATCCAGAGGACGTGTTATATAAAGTGTAAGACAACC	Refseq	234646289	+	NR_125944	1373	lncRNA		
A_21_P0000926	chr1				919692			LOC100130417			ATCTTCAGCAGACATTGCCCAGTGCAAGGGGAGTCCAGCCCCAGACTGACTTTCTGAGGT	Refseq	916818	-	NR_122045	1446	lncRNA		
A_21_P0000933	chr1				105618935			LOC101928476			ATCGTCTGCTCCAGACAACAGCCTTTCCCTAGTTTATACCATTAACATTTTATTAATGGT	Refseq	105602152	-	NR_125954	1831	lncRNA		
A_21_P0000934	chr1				113073102			LOC100996251			TTGCTTGTTAACTTTAATTCTCCTAGCAACCTAGGCTAATACCTACTGCACACTTGCTCT	Refseq	113011687	-	NR_103777	2456	lncRNA		
A_21_P0000936	chr1				234963999	101927851		LOC101927851			CCTGGGGGAATGAATCTTTCAGAGCCAAACTAATGCTATGCATGCAGCTTATGATTTTTT	Refseq	234957342	-	NR_125945	905	lncRNA		
A_21_P0000946	chr1				8215210			LOC102724539			TTTCTCTTAATTTGACTGTGGTCTCTGCTCTTCGCTGGACTCAGTGTTGAACAGGACACT	Refseq	8208672	+	NR_125998	497	lncRNA		
A_21_P0000989	chr1				80646788			LOC101927412			ACCCCATACCTTGGGCCAATGTAACTGTTAACAGCTTGAAGCTATTAAAAATGTACCAAT	Refseq	80535755	+	NR_125940	591	lncRNA		
A_21_P0001019	chr1				153191676	101928009		LOC101928009			AGAGTGATGATGTCATTGCATATCATCTACTCTCCGGAAAATTCTACCATAGACTAATGA	Refseq	153174518	+	NR_110685	2269	lncRNA		
A_21_P0001059	chr1				212556066			LOC101929565			AAGGAGTGGAGATCCAGCGTTCAGGGTAGAAAAGAGGAAAATCCATGGAACCATAATCTA	Refseq	212545694	+	NR_125985	333	lncRNA		
A_21_P0001064	chr1				218059140			LOC101929631			TGTGGTCACAGACTATGAACGAATAAACAAATACATATAGACAAGTCATCATCCCTCATC	Refseq	218043505	+	NR_110794	1742	lncRNA		
A_21_P0001085	chr1				919692			LOC100130417			AACGAGAGGTCAATAAGATTAAACGGGGGCTCAGGAGAGGACCAGCGTCAGGCTCACTGC	Refseq	916818	-	NR_026874	1506	lncRNA		
A_21_P0001113	chr1				29350114			LOC101928460			TCTACAGAGAGCACTGAGCAATGTGCATTTCAGTGCCGAATAAAGCTTTGCTTTCTTACA	Refseq	29329620	-	NR_110758	2180	lncRNA		
A_21_P0001165	chr1				110209987			KCNC4-AS1			TGATGATCTGTACTGACACGCAGGGGAGGTGAGTTAATCAGAAACACACATTTACTGGCA	Refseq	110208450	-	NR_046546	1132	lncRNA		
A_21_P0001176	chr1				146058799			LOC101928979			TTCATGGCCATCGGTTAGAGAATGTTTGAGGAATGATCCTTTCATATCAAGAAGGACATT	Refseq	146052596	+	NR_125967	1039	lncRNA		
A_21_P0001242	chr1				232742715			LOC101927683			CCTGCGCACAACTTTTTCTGTGTATTTTCCAAAAAAGGATCATTTTATAAAGGCTCAAGT	Refseq	232727254	-	NR_110683	2042	lncRNA		
A_21_P0001350	chr1				96022880			LOC102723661			GTCCCTCATTACTCCCAGTTAATGGAGATTAAGCTTTGTATCATGACTTCCTAACTAAAA	Refseq	95992068	+	NR_125991	813	lncRNA		
A_21_P0001368	chr1				119275973			LOC101929147			GCTGCATTTGTGCATGATTTTGAAATGTTCTAGAAACATTTTTGACTCCACATATCTGAG	Refseq	119140396	+	NR_125975	1863	lncRNA		
A_21_P0001529	chr1				84621031	103695366		LINC01461			TTTGATGCTGTATTCTTAGCACATGGAACCCTAAACCAAAGCCTGCACTGGGGCATTTGT	Refseq	84597964	-	NR_125761	560	lncRNA		
A_21_P0001689	chr1				78369464	149047		MGC27382			TAGTCCTCTCCATCTGCCCGTAGCTTGCCAGGAAACTTTCTATAATAATACCAATACAAC	Refseq	78229599	+	NR_027310	1193	lncRNA		
A_21_P0001692	chr1				80646788			LOC101927412			AGGGAAGAAATAGAGAAAAAATGTTCTGCTCTGAAATAAATGTGGTGTTTCCTGACAGCG	Refseq	80535755	+	NR_125941	543	lncRNA		
A_21_P0001719	chr1				9428996			LOC100506022			TCTGAAAGGAAAATAAATCCCTTTCTTCAATGGTGACCTGAAGCTAGCCAAGGACCGGGT	Refseq	9425094	-	NR_104622	2377	lncRNA		
A_21_P0001770	chr2				15718961			LOC101926966			GTGGTTTGTTTTGTAATATGGTTCTTCTAACAGTCTAAATTGTGGGAACTTGGGAGAAAA	Refseq	15690782	+	NR_110201	1871	lncRNA		
A_21_P0001780	chr2				128868727	101927881		LOC101927881			GCTGATCTACCTCACACTCCAATTCAATTCAGTCCTTTCAGTTGCTTAAGGAAATCAGCA	Refseq	128864600	+	NR_110278	1091	lncRNA		
A_21_P0001790	chr2				64863631			LOC101927438			CAGGTGCCCCTTCTGCTGCACTAGCATTGTATTCAGAAGTAATAAAGATGATGGCTTTCA	Refseq	64846130	-	NR_110224	1982	lncRNA		
A_21_P0001791	chr2				67215319			LOC644838			GTGTCTATTTGTGTATATGCATGTGTACACATTTGTGTGAGTTCACAAATGATTACTCTG	Refseq	67123357	-	NR_038844	2100	lncRNA		
A_21_P0001845	chr2				22538288			LOC102723362			TAAGAGGGAAGATTCCTACATGACCAGGTTACTGCAAGGATGTGAATTTTGAATATTAAA	Refseq	22536479	+	NR_110577	440	lncRNA		
A_21_P0001878	chr2				70889984	104355141		LINC01143			TTCTCCGTGGAAAATCAACCAGACCCAAAACAGAGGTCCCGGGTTTGGGGATACCACGCC	Refseq	70887871	+	NR_126384	654	lncRNA		
A_21_P0001883	chr2				77918009			LOC101927926			GAAGATTTGATCATATGCCTACGTGTGTGGTGAATACAATATTTCTTTAATCGCAATCAG	Refseq	77915934	+	NR_110286	635	lncRNA		
A_21_P0001926	chr2				150634969			LOC101929282			CAGGCAGTATGTTCCCCAAATTAGCAAAGTATCTCCCAGATTTTTTCTTTGATGATATAT	Refseq	150628897	+	NR_110245	648	lncRNA		
A_21_P0001936	chr2				172109982			DLX2-AS1			ATGAGAAGACTGCAACAAGAACAAAAGGGTTGTGCCACCTCCTTTGGATGTGAAGAGGAT	Refseq	172103006	+	NR_126376	950	lncRNA		
A_21_P0001949	chr2				194761435			LOC101927431			GTATACTATTCTGTGAACTATGGCCTTCCACGGACTATTAATAAAGAGACATAGTTACAT	Refseq	194730595	+	NR_110223	2852	lncRNA		
A_21_P0002005	chr2				6634706	102800315		LINC01246			ATTCTGGCTAAGAAAGTTTCATGAGAAGTTTTACAGAAAAATGTGAACGGAAGACAGAAC	Refseq	6626109	-	NR_110498	543	lncRNA		
A_21_P0002061	chr2				66703227			LOC101927577			GTTAAAAGTGAATCAACATTTATCTGGAATATACAGTCCTGACCCCCTTACGCACTCCCC	Refseq	66697030	-	NR_110264	860	lncRNA		
A_21_P0002093	chr2				118602966	101927709		LOC101927709			GCACAAGTGTATCATGAGATATAGATGGTAGTAGAACAAGTCATCATATCAGGACAAAAA	Refseq	118599783	-	NR_110272	1167	lncRNA		
A_21_P0002115	chr2				150572221			LOC101929260			CAAGTATGTTCTTTGATTACAGACTAATTTTCTAGCCCCAGAGTTGGAACTAAAATATGC	Refseq	150552532	-	NR_110241	2560	lncRNA		
A_21_P0002191	chr2				30350158			LOC285043			ACACTCACTGTGGTGGCAAGAACATGGCACCTTGACCCTACACAGTTCTTCCATTTTTCA	Refseq	30346646	+	NR_122048	692	lncRNA		
A_21_P0002197	chr2				32946136			LOC100271832			ATGATGAATCCAGAAATGATGCCCTCCAGAACTTCTGGTGAGGAAGGCACTCAGGAAAAT	Refseq	32927127	+	NR_027097	1405	lncRNA		
A_21_P0002298	chr2				149848234	101929231		LOC101929231			TTTCTTCTCAAAATGTGCCAGAAATTCCAAAACAATCTCAAAGCATTAAAGGCTATGTGC	Refseq	149587358	+	NR_110240	873	lncRNA		
A_21_P0002592	chr2				46441833			LOC101805491			AAAGCATCTGAGTGGACCTAACACAGGGCAGTGAAAGTGATGCAGAACAAACTTCAAAGC	Refseq	46429190	+	NR_103805	756	lncRNA		
A_21_P0002615	chr2				150635357			LOC101929282			TAAAATTCTGGTTTCATACTTGGCCATTCCTGCTTAACGGAGCTAACAAAGAAATTTAAG	Refseq	150628897	+	NR_110244	706	lncRNA		
A_21_P0002628	chr2				215463871	102724849		LOC102724849			TGAACAGAATTTACTATACTGCATCCCTGCTGGGAGTATGTTGAGCTATCTGGCCTGGAA	Refseq	215453707	+	NR_110607	825	lncRNA		
A_21_P0002675	chr2				112644180	400999		FLJ42351			GGAAGAAATCCTTATCTTTCCAACACTGAGATGCTTCTGCCGAAGAGTAGAATGGGAGGT	Refseq	112641830	-	NR_033871	514	lncRNA		
A_21_P0002717	chr3				127390670			LOC101927123			TTGACAGCTGCACTTTCTCCACCAAGAAGTGGGTACTGTGCAAGTTATGGTCATAGTGAA	Refseq	127322307	-	NR_110147	948	lncRNA		
A_21_P0002719	chr3				179147973	101928739		LOC101928739			GGACTGGTGCTTGGGAATCACTACTTAGAAGATAAAAATATGATCTTCATTTCTAATCAC	Refseq	179101371	-	NR_125401	346	lncRNA		
A_21_P0002721	chr3				24501			LOC102723448			TAAAACACTGTATGTGGCTTTCCATAAAATTAAAAGAGTCTTGGGAGACAGAACATCTCA	Refseq	11751	+	NR_110824	717	lncRNA		
A_21_P0002729	chr3				20350928	101927829		LOC101927829			CCATGATTGATAGTGGATGCCCAATAAATGCATTCCAAAATATATGGATGCCCAATAAAT	Refseq	20342468	+	NR_110814	2056	lncRNA		
A_21_P0002771	chr3				142942536	100507389		LOC100507389			CCTCCCAATCCTAATAATATGTTCACTGGCCAAACTTCCTAATCGATTTGTCTTTTGGAT	Refseq	142926675	+	NR_038455	1827	lncRNA		
A_21_P0002873	chr3				112749319			LOC101929694			CCTACTTTTGTGAGATACTATTGTTCTACCTGTAATGCAAGTGAACAGATCTTAATAAGG	Refseq	112736449	-	NR_110017	2035	lncRNA		
A_21_P0002874	chr3				113167731			LOC101929717			AGACTATTGGAAATCACAGGTGATCCTGGAACCGAGTGTCTCCCGAATGCCTTATTAGTA	Refseq	113142350	-	NR_110823	2414	lncRNA		
A_21_P0002921	chr3				194206307			LOC100505920			ATTTTAACGAGAGGAGGTGCGGAAGACCTACTTAAAACCTGAGAGTCTCGAATAGGAGAG	Refseq	194203016	-	NR_125404	872	lncRNA		
A_21_P0003097	chr3				4493163			ITPR1-AS1			CAAAAACGCCAGTGTTTGCGGTCAAGGATTAAAGGCGCGAGGTGTCTTTATTTAATCTGC	Refseq	4490317	-	NR_108075	1432	lncRNA		
A_21_P0003137	chr5				80651008	100462981		MTRNR2L2			CCAAAGAGGAACAGCTCTTTGGACACTAGGAAAAAACCTTGTAAAGAGAGTAAAAAATTT	Refseq	80650000	-	NM_001190470	1009	protein_coding		
A_21_P0003197	chr3				186493661			LOC253573			TGTTTACTCCCAAGACCTTACTCCTACTATGTGGAGACACATTTGAATAAAAAATTGGCC	Refseq	186454981	-	NR_033844	2295	lncRNA		
A_21_P0003301	chr3				150738985	101928105		LOC101928105			ATTGATATCAAGTAAGGGTGCATGCAGCTCAGAAGGCAGTTTCCATTACACTGGACAAGA	Refseq	150734471	-	NR_121657	703	lncRNA		
A_21_P0003304	chr3				181442486	102724604		LOC102724604			TATGTCTTCTCTCTGACCTCTCGGAATATCTCTGTGATTCAATGTGTTGGCCCATTGGAG	Refseq	181421163	-	NR_125407	760	lncRNA		
A_21_P0003322	chr4				17186057			LOC101929123			TACCAATTTGGTCAGGTCATTGACAGCCACCAGAACCACTGGAATAAATTAACATGGCGC	Refseq	17171757	-	NR_125919	1702	lncRNA		
A_21_P0003324	chr4				124558434			LOC101927087			GGAGACATGAAGAAAATTGCTGATTCCCTTCAGTTAAATAACAGTTTAGATTAAACCAGC	Refseq	124499942	-	NR_110838	1771	lncRNA		
A_21_P0003330	chr4				184353977			LOC728175			AGGGACTTTTCAAACTGGAGAATTAGTGTGCTGAGCACAAAGTGGTGAGTATTTTGAGAG	Refseq	184341031	-	NR_040108	1878	lncRNA		
A_21_P0003376	chr4				73528533			LOC728040			TGTCTACTTGCTATGAAACAGCTGTTTAGTCATGTTGCCAAGAAGAAAAGAAGACAGAAT	Refseq	73508803	+	NR_046377	763	lncRNA		
A_21_P0003382	chr4				103439728			LOC101929448			CCTATTAACTTGATGCTACTTATTAATTGAAATGAGGAGACTGACTCTGGATATTGGGAA	Refseq	103425042	+	NR_125925	417	lncRNA		
A_21_P0003401	chr4				131774899			LOC101927305			ACTGGCTAAGTCCACAACCCATTAGAAACCCAGAAATAATCAAATCATGAGGGATCATGG	Refseq	131764838	+	NR_125883	664	lncRNA		
A_21_P0003532	chr4				165743071	101928131		LOC101928131			GATAGTGGGATTTGAATGTGTATCAGTCAAAAGTGGAATGTTCTGCAATGATACCTATAT	Refseq	165730779	-	NR_121677	1576	lncRNA		
A_21_P0003682	chr4				174875964	101928551		LOC101928551			TGAATACTCCATGAAGATGAGGAAAATACATGTTTGTGTCTAACAGTGTCTGGCATGTGT	Refseq	174831728	+	NR_125900	1725	lncRNA		
A_21_P0003813	chr4				184382306			LOC102723766			ACTTATAGTCCTGATAAGAACTTCCACCAGAATTCCAGATAAGGCAGCACAGGCCTTGCT	Refseq	184365561	-	NR_125933	821	lncRNA		
A_21_P0003835	chr4				57465986			LOC101928851			TCGGGGATGGAGAGACTTACATGGCATTAATAGAAATCAAATGGCAGAGCTCGGGTTTCT	Refseq	57425872	+	NR_125907	1038	lncRNA		
A_21_P0003861	chr4				171059160			LOC100506122			TCCCACATAGAATTCAATGTATGCCCCCAAGCCATATGAAAATTAAGACTTTACCTATTA	Refseq	171040602	+	NR_038838	1785	lncRNA		
A_21_P0003915	chr4				184382306			LOC102723766			GTCTGTCACACCTCAGGAAACCTGCCAGGAATACCAAAGGGAGTGAAAAATCCAAGGAAT	Refseq	184365561	-	NR_125934	766	lncRNA		
A_21_P0003929	chr5				118284777			LOC100505811			TCTGGTCAGAGATGAGAGAGAAAGATTTTTCTGGGTAAAGTTAACAAGGTATATAGGGTG	Refseq	118282574	+	NR_104609	1219	lncRNA		
A_21_P0003947	chr5				1900493	101929081		CTD-2194D22.4			ACCCATTTTCCCCAACCAATTTGCTTTGGAGCAAGTTCAGGGTATCATATCTGTAAAAAA	Refseq	1887331	+	NR_109912	1647	lncRNA		
A_21_P0003999	chr5				53115126	257396		LOC257396			CTTTAGGCTTCTGACACTTTTACCTACGATAATGCAGTAGTTACTTTTTGAAGGACGACC	Refseq	53109842	+	NR_104654	1588	lncRNA		
A_21_P0004045	chr5				112630921			LOC102467214			TATTTATCAGAGAAAGTCTGGTGAGTTGAAGTCCAAGACCCCAGGAAACAACTAGCCCTG	Refseq	112628436	+	NR_104672	832	lncRNA		
A_21_P0004051	chr5				118266062			LOC102467224			CTTGTGCAGCACAGAATATGGAAAATAATTGACAAGTTCTGAGAAGCCAGTTACTGAGCT	Refseq	117730361	+	NR_104997	879	lncRNA		
A_21_P0004055	chr5				121325837	102467226		LOC102467226			GAGGGTCACAAACATTGTTTGAAATATCCATGCTTTTCATTTTGGAGTGAAAAGAGGAAA	Refseq	121322550	+	NR_104999	504	lncRNA		
A_21_P0004059	chr5				126193850			LOC102546228			GAAAATTCAGCTCCTGAACACAGCCAGATTGCTGTCAGCAATTCGAATAAGTTTTAACAA	Refseq	126179577	+	NR_105042	566	lncRNA		
A_21_P0004105	chr5				15266560			LOC101929454			TCTCTTGCACCAGATGAATTTTTGCCTCGCTTACCTGAGACTTAGACTGTCCCAATTCCA	Refseq	15191646	-	NR_109944	1092	lncRNA		
A_21_P0004140	chr5				72660669			LOC102477328			GATCAGAAAATTCTCTCCATGTCACCGCTTCTGAAACATGTGAATATTAATATTTGGTGC	Refseq	72574075	-	NR_105007	639	lncRNA		
A_21_P0004149	chr5				88439090			LOC102546226			CATTGCTACAGTACCTTCCAAAAATTAGGAGCCGGGGAGGGATGAGAAGTTAATTGAGCT	Refseq	88408982	-	NR_105021	1626	lncRNA		
A_21_P0004169	chr5				116374570	101927190		LOC101927190			AAATCTCCTAACAGGATCTTAGTCTCCTTTCTTGTTTCTAACATTGTTTTGTGAATGTCC	Refseq	116367416	-	NR_104675	3258	lncRNA		
A_21_P0004170	chr5				116762209			LOC102467223			AACAAAGTCGCCAACTACAGTTCCTCTCTCAAGAGCAAAACCTGAAATTTGTCAAGAAAT	Refseq	116743302	-	NR_104678	396	lncRNA		
A_21_P0004253	chr5				57617430	100996645		LINCR-0003			AGGGGATTGATTTGGCTTCTTATGTTTTTGTATTTGGTTGCTCATTAGAGATAAGCCTGA	Refseq	57570342	+	NR_120607	1321	lncRNA		
A_21_P0004360	chr5				6707711			LOC100505625			GAAGAGAATGGCTCTCCTGCTCCCAGCTGTAATGAACTAATTAATTTTTCTATCTCTCTA	Refseq	6686325	-	NR_103771	3364	lncRNA		
A_21_P0004373	chr5				29395976			LOC101929681			CAGTTCTGCTGCTATATAAACCAGCCTCAAATAGTCTGAGTCTGTGATATCACTGGGTCA	Refseq	29380070	-	NR_104628	691	lncRNA		
A_21_P0004381	chr5				42175345	101926960		LOC101926960			TAATCTGAATAGTTGGCACTCACTTAAAAAAGAATGCAGCCTGATTCCTCTCTGCCCCTC	Refseq	42155833	-	NR_104635	2007	lncRNA		
A_21_P0004387	chr5				54703324	102467080		LOC102467080			TGCTGCCAAGCACAAGATATATTCTGGAAAAGAAGAGGAGGAGGAAGAAGAATGACTGTA	Refseq	54660158	-	NR_104659	579	lncRNA		
A_21_P0004388	chr5				55024169	102467081		LOC102467081			TTAAACAGAATGAACAAAACCAACGCAGAGCAGTGACTTCCTGTCAGAGCAGAAGGAGAC	Refseq	55021299	-	NR_104662	550	lncRNA		
A_21_P0004439	chr5				126285175	101927488		LOC101927488			GAAAATGTTTTTGTTCTACTTGGTAAGTGGCCTCTGCAGTGTCTCTTGGAGACCTCAATA	Refseq	126272517	-	NR_105039	660	lncRNA		
A_21_P0004450	chr5				141078031	101926905		LOC101926905			TTCTGTAAGAGCCTGAGAAAAATTGCGGCCACAGAAGCTGTTTTGAAATGCGCTTGGCTT	Refseq	141046205	-	NR_105056	1024	lncRNA		
A_21_P0004456	chr5				148383850	102546294		LOC102546294			TGAGAGGAAGGACGGGGGCGCAGTTAAAGATGTTAATGTTAAGTCATCCCTTCTGTGATT	Refseq	148268307	-	NR_105057	2100	lncRNA		
A_21_P0004504	chr5				57670989	101928505		LOC101928505			CAGAACATATTAGACCCTTTCCTTTGGCTATAACCAAAAGATTATAAACATACATCCAGG	Refseq	57650660	+	NR_104668	1662	lncRNA		
A_21_P0004555	chr5				42175345	101926960		LOC101926960			AAACTACTCTTAAGACTATTGCAATATCCAGTGTTATCTCAGGACCAAGGAATTAATGGT	Refseq	42155833	-	NR_104636	1909	lncRNA		
A_21_P0004575	chr5				150485992			LOC102546298			CTGGCACAAAACAAGCAGATGAAGAGCAGCCCTGAGAGGTAGACACAGCGGAGATTTTTT	Refseq	150475516	-	NR_105061	407	lncRNA		
A_21_P0004611	chr6				57263346	100506188		LOC100506188			CAAGGATTGGAGACCAAAAAACAAACGTATGACATCATGCTATAATTTCACACACACAGA	Refseq	57260524	-	NR_109774	1460	lncRNA		
A_21_P0004615	chr6				119491302	285762		LOC285762			TTCCTATTTAAGGCCTGTATGGAAGTCGTTCCCACAGTAGAAGCTGGAAACACACACACA	Refseq	119452547	-	NR_046100	3469	lncRNA		
A_21_P0004699	chr6				159396443			LOC102724053			CCTGTAGTAACCTCTGCATGATGTAAAGGTGGTTGCAATAAAAATCGCGAGGAAAACTGA	Refseq	159383531	+	NR_125873	772	lncRNA		
A_21_P0004710	chr6				168262578	101929420		LOC101929420			GAGGCTTTTGTTTATTCTTCAGGAGTCTCTGAGAGTTCACAGTCATGTTAAAAATTAACC	Refseq	168242938	+	NR_110870	2243	lncRNA		
A_21_P0004751	chr6				49824766	101927048		LOC101927048			CCAAAGTAAGAGCAGCAGATGCTCTAAATCTATTTCCAGGACACCCGTCTCATGATCAAG	Refseq	49815493	-	NR_110843	1738	lncRNA		
A_21_P0004759	chr6				68329899			LOC101928280			ATAGATGATCACTGGGTTGTACCTCTCAAGTACTTTCTCAGAAGCCACATCCATGTTATT	Refseq	68226970	-	NR_125854	676	lncRNA		
A_21_P0004772	chr6				113650075			LOC101927686			TGTCTCTACCTTTCTCGAATTGTCTAATATGGAAAGAATGAAAGACAGCTAATAAGCAAC	Refseq	113623535	-	NR_125844	328	lncRNA		
A_21_P0004778	chr6				137739037			LOC100507406			TCATTTGGAGGGTCAGAACTAGAGGTGGTGGAGTGAACGCCGCACCAGGCAATGGAAGAA	Refseq	137730170	-	NR_121619	770	lncRNA		
A_21_P0004785	chr6				146598931	101928661		LOC101928661			CAGCATTTCTGTTTCTTAAATCCATAACTCCATCTTCAGACACTTGATTCCACAGCCATA	Refseq	146594516	-	NR_125860	2190	lncRNA		
A_21_P0004926	chr6				113921642	285759		FLJ34503			CAGCATGAGTATTGGTTTCCTAGAAACCTAATATTGAAAACACTTAGCATTGCTAAAAGC	Refseq	113904387	+	NR_027060	2006	lncRNA		
A_21_P0005024	chr6				41023280	101929555		LOC101929555			ACTCAAAGAGAAGATGTATAGAAGTACTTACAGCATGTGGCACATGGTCTCTGTGCCTGG	Refseq	40878886	-	NR_110873	2264	lncRNA		
A_21_P0005135	chr6				137674554	102723649		LOC102723649			GAGCCAAACATTCCTCACATGCTCCTCCACAATGCTAGTTAATGCAGCAAGAATAGTCTT	Refseq	137665646	+	NR_125867	525	lncRNA		
A_21_P0005194	chr7				84574843	101927378		LOC101927378			TTGTGGCTATCTAATAATTTGAAAGTACCATGCTCAATTCTTGTTACTGCACAGTTTCCA	Refseq	84532476	+	NR_110079	4104	lncRNA		
A_21_P0005201	chr7				124352096	101928211		LOC101928211			TAAGCACATAATTATTCCACTACTTGCCATGTCTTAAATAAAACTGTGTTCCAGAGTCTG	Refseq	124337380	-	NR_110180	569	lncRNA		
A_21_P0005210	chr7				7278069	101927354		LOC101927354			TGTCATGTCCTATATAAGTAGAGTATATGGATGGGAGGCCAAGAATACACCAACAAATAA	Refseq	7255154	+	NR_108073	761	lncRNA		
A_21_P0005243	chr7				84584318	101927378		LOC101927378			CTTTGCAGTAAGCATGCAAAAATATGTAAACTGCTCTTACCAAAGCAATCTGAAAGCATA	Refseq	84532476	+	NR_110080	546	lncRNA		
A_21_P0005314	chr7				69597624			LOC100507468			AGCTGCTGAAATCCACGCTGAGGTTATCAAGCTCATCCTACAAAATAAAGCAAGTTCTTC	Refseq	69594804	-	NR_108105	2021	lncRNA		
A_21_P0005356	chr7				15696892			MEOX2-AS1			CTCCCAAATAACACTCTAATATCTTGAGACATCTTGTCTAGGGCCAGATTTCATAAATGC	Refseq	15688378	+	NR_110094	2103	lncRNA		
A_21_P0005359	chr7				22573998	100506178		LOC100506178			TAAAGATGAGTCTTTGGTCAGCATGTGATGAAAAGAATGAAGACACTGGGGAAGTGGGGA	Refseq	22563337	+	NR_038393	2434	lncRNA		
A_21_P0005417	chr7				112620649	100996249		LOC100996249			GCGACTCACTAACCATGAAGAAACAGCAAATTAGGAAGACAGGATGATCAATTTCCTTGT	Refseq	112618065	+	NR_110159	682	lncRNA		
A_21_P0005555	chr7				35719712	100506725		LOC100506725			GAGAAATAGTGGACTAGAAAATGCCTTGGAAAAGTACAAAGTTCAATCCAAGTAAACTGT	Refseq	35716437	+	NR_108082	1189	lncRNA		
A_21_P0005615	chr8				37733493	101929622		LOC101929622			GTTTCTGACCACTGATCTACATTACTGAAAGGTTACATGTGAAATAAATGTGGGGTGTGT	Refseq	37717579	+	NR_125820	973	lncRNA		
A_21_P0005634	chr8				126329535	101927657		LOC101927657			TGAGATGTTGCTAAGGCATAAAGAGCAAGACAGAGAGTGTCAGAAGATGACACTGACGTC	Refseq	126325495	+	NR_125421	1422	lncRNA		
A_21_P0005787	chr8				2728451	101927815		LOC101927815			ATGTCACTGGTTTTCTGCTGCCCCTTTTGGCTCCATTCCACGTGCGTCCATACAAACCGG	Refseq	2530092	-	NR_125425	682	lncRNA		
A_21_P0005818	chr8				37521386			LOC100507420			TGTTTTATGTAATGACTGACAGACGATCTCGCCCAGCTCAGCAATGTGAACAGACACCTT	Refseq	37516406	-	NR_121621	528	lncRNA		
A_21_P0005917	chr8				143281700			LOC100507316			GCTTGAAATTCCAAGGTCGATTTTCTTAGCCAATACACCATGCTACATATATGTATGTAA	Refseq	143280155	-	NR_120682	696	lncRNA		
A_21_P0005954	chr8				134842637	552853		NCRNA00250			TTCCATTGGCCTGACAATTTGAGCCAAGCTTTGAGGCCAACAGACAAAATGCACTAGCAA	Refseq	134838069	+	NR_126028	519	lncRNA		
A_21_P0005973	chr8				111027433			LOC101927459			AAAGGGAGCATGAACTTGAGAAAATACGCTTTCAACACAAAGCTGTAATAATATAAGGTC	Refseq	110937690	-	NR_125417	561	lncRNA		
A_21_P0005985	chr9				33511166	441394		SUGT1P1			ACAAAAATTAGTGCAGATGCTAATTTCAGTGACTGGATTAAAAGGTGTCAAGAAGCTCAG	Refseq	33500756	-	NR_003667	820	lncRNA		
A_21_P0005986	chr9				66164906	642929		LOC642929			TCTGTAGTTTGGTAGGACTGGGCAGTAGATAAGGTTGACTTATTTTTGTAGAACTTACAA	Refseq	66159959	-	NR_027472	999	lncRNA		
A_21_P0005994	chr9				99819889	101928438		LOC101928438			CCCCAAAAGTAACCCAAACGCTAAGTTTTGTGTTTGTCATTTTCTTGTTTTTCATTTCAG	Refseq	99585786	-	NR_109802	1544	lncRNA		
A_21_P0006019	chr9				74383530	101927358		LOC101927358			ACCCCCCAACACACAATGAAGCCTCTGCAAAGAAAAGCTTAAATTAAAATAGAACACAAA	Refseq	74371531	+	NR_121182	664	lncRNA		
A_21_P0006045	chr9				117657027	101928797		LOC101928797			CCTTATGAAAACTGTATTTAGTCATGGACTGACATGAATTGTTCATTGGATTCATTAGGG	Refseq	117648606	+	NR_109806	1320	lncRNA		
A_21_P0006077	chr4				131791482			LOC101927305			GCATATAGTAGAGACCATTGTCAATTAGGGCCTGTGAACTAAGACAGGGTGACTGGCTAA	Refseq	131764838	+	NR_125884	630	lncRNA		
A_21_P0006104	chr9				115138409	101928748		LOC101928748			GGCCCACAGCAACAATAATAACTGTGGGGATGATATCATTTAATATTGAAAATAAGTGGA	Refseq	115119539	-	NR_110950	1538	lncRNA		
A_21_P0006173	chr9				87002033			LOC100506834			GCTGGGAAATAATAAAGTAATAATAATAATACTAGGTATTGACGTGTGCTACATGCCAGG	Refseq	86948698	+	NR_049794	4388	lncRNA		
A_21_P0006262	chr9				34989379			DNAJB5-AS1			TCTGATCCTATACTGAACTAACTGAACACTACCAGGGATCTGACTCCCTGATATTCGCTG	Refseq	34985410	-	NR_109756	763	lncRNA		
A_21_P0006369	chr9				120801728			LOC100288842			CTTACATCTATTAGGAGGAGGAAGACAGATAAACTAAGGCTCGTGCAAAGGAGAAAAATA	Refseq	120793496	+	NR_027442	3581	lncRNA		
A_21_P0006414	chrX				15621484			LOC104798195			GTTCCATGTACTTTCTTGTTTTCCCATAAAAATCTGGATTTGTGGCAGAAGAGAATGAAA	Refseq	15602881	+	NR_126564	574	lncRNA		
A_21_P0006434	chrX				135397749	100506790		LOC100506790			AGAGTCATGTGGCTTATGTGCTGAGGCCTGCCCAGAATTCTGAGATATTAATTATAATTA	Refseq	135396429	+	NR_104652	401	lncRNA		
A_21_P0006496								GAGE2B			CTGAAATGATGCAGGCTGCTCCTATGTTGGAAATTTGTTCATTAAAATTCTCCCAATAAA	Refseq			NM_001098411		protein_coding		
A_21_P0006585	chrX				2657229	401577		CD99P1			TGCAAACATGATGGGTTTTGCACTGATGCTGAGGATGAATCCAACAGGAAAGATACAGAG	Refseq	2609265	+	NR_033380	2915	lncRNA		
A_21_P0006595	chrY				22484714	101929148		LOC101929148			TGATAGCAGATCATCTCTGTCTATATCATTTTCCTCTGCTTAGGCAGGCTGACAGCTCTG	Refseq	22438940	+	NR_110413	2961	lncRNA		
A_21_P0006609	chr10				26594324			LINC00264			ATTTTATACCCGGTGAACCAGCCAACTTTCATGCAGTTGAGAAAAGTATAAGAAGCCAGC	Refseq	26589865	+	NR_026793	1117	lncRNA		
A_21_P0006612	chr10				4089013	101927964		LOC101927964			AGAATCGTGATGCAAATTGGCTTTTATGTATTAGGCCAACTTTGTAAAAGATAAGCACAC	Refseq	4051726	+	NR_120632	2287	lncRNA		
A_21_P0006628	chr10				101263550			LOC101927419			GGCATTAGTGACAAAAACTGCTATGTCTACCCACGTAAATCACATAAATATACAAGCAGG	Refseq	101252821	-	NR_120621	2222	lncRNA		
A_21_P0006645	chr10				6639781			LOC101928150			TTTCGCCAAGGTCTTGACTCATCGCTGCAGATGACTAAATCCCATTGAGCTAAATCTCCT	Refseq	6618716	+	NR_120634	3470	lncRNA		
A_21_P0006689	chr10				85448956	101929662		LOC101929662			ATGGCTGGGAAAGGCCACTTGTTTTTCTTCAGTTAATGCTGAGACTGTTTGTCTGCCAGA	Refseq	85432863	+	NR_120670	2667	lncRNA		
A_21_P0006706	chr10				114996593			LOC102724589			GCACTCAGCAACTTTCAATGAAGCGAAGAGACAAGGAGCAATCCAATGTGTAATAAAAAA	Refseq	114994657	+	NR_120677	344	lncRNA		
A_21_P0006740	chr10				25933710	101929073		LOC101929073			AGACAGCCAAAATTAAGACTGATGGAGAAATTTCCCCCAGCAATACCACTTAAAAATATG	Refseq	25924378	-	NR_120650	551	lncRNA		
A_21_P0006776	chr10				85432772			LOC101929646			TTACATTCTTTCCTCTCATCCCATTGCAATGTTTCCATGCTGAGAGGGCTCCAGAGAGAT	Refseq	85431943	-	NR_120669	674	lncRNA		
A_21_P0006788	chr10				104353575			CCDC147-AS1			AGATATCTTTGAGAAGCCTGGACATCAATCTGCTTTAGAAGACTAGAAACTCTGCCTTTA	Refseq	104351301	-	NR_108036	1085	lncRNA		
A_21_P0006966	chr10				10462349			LOC101928322			AAAGAAGCTAGAGTCATCCTAACAAGAGTGATAGTCTTTCCCCAAGTGAGACCAGGCTGT	Refseq	10419538	-	NR_120637	505	lncRNA		
A_21_P0007153	chr11				575885	143666		LOC143666			CAGGATTTGCTGCGGACTTTTGGAGAAATGAGGCGGGGAAGGACGAGCTTGAGAACCGAC	Refseq	573808	-	NR_026967	2078	lncRNA		
A_21_P0007160	chr11				70065371			LOC101928443			TTCCCCAGGACATCTAGCACAATGTTGAAAAGTATGGCCCAGACCCTATCAGAATAATCC	Refseq	70056230	-	NR_120529	1768	lncRNA		
A_21_P0007180	chr11				15705368	102724957		LOC102724957			TATCACCGCTACCCAAGTAGTACAGGAAAAGGAAATTTGAAGAGGAAAAGAGGCACCAGG	Refseq	15643885	+	NM_001293172	471	protein_coding		
A_21_P0007295	chr11				127101306	101929473		LOC101929473			GGGCAGTCTGAGGTGGAACATAATTTTGTATAAAACAAATTATGCTCAACCTCACTTATA	Refseq	127067002	+	NR_120578	2323	lncRNA		
A_21_P0007296	chr11				127337033			LOC101929497			GACTCAGAGTCCTCCCAAGATGCAGATTCTACTGAAATCCAAACCCAAGGGGTCTACAAA	Refseq	127271070	+	NR_120580	509	lncRNA		
A_21_P0007402	chr11				114380039	101928940		LOC101928940			TATTCTTCTGGAGAGAACTTAGTCTCATCTTCTTCACAGAAGATGGGGAAAGGTGGCCCA	Refseq	114360635	-	NR_120567	3831	lncRNA		
A_21_P0007435	chr11				45356657			LOC101928812			TGAGTGTAACATAGGAAGCGCATTTCATTTGATAACAGGAACACAGCTTTTGTGCTAATA	Refseq	45355371	+	NR_120557	1011	lncRNA		
A_21_P0007437	chr11				61607546	101927495		LOC101927495			TTCCCAGAGTGCTCTTTCCCCTATGTCTGCCTGTGCTCCAATACCCTATGCCTGAGCTGA	Refseq	61588494	+	NR_110189	2404	lncRNA		
A_21_P0007461	chr11				38646356			LOC103312105			CACCCTGTGGATTTTTACTTGCTAAAGTAGAAAGAAGATCCCAACATTTGATGAGAAAAT	Refseq	38618264	-	NR_120555	437	lncRNA		
A_21_P0007655	chr12				126103932			LOC101927464			ACTCTCAGAGGCTCCATCCAGCTGGCAGGCTCACAGCACTGCAGCCCAGCATCTGAAGTG	Refseq	126095992	+	NR_110053	640	lncRNA		
A_21_P0007688	chr12				9943495			LOC100506159			TTTAGATTCCAGCTAATACTTACACGGGTCTCAGAAGGACAGAGGGCAAGGGTTAACATC	Refseq	9936579	-	NR_104634	992	lncRNA		
A_21_P0007718	chr12				67096284	102724421		LOC102724421			GAAATCAGGAAATTTGCCAGAAGATGGCGAGCTGGGAAGAAATAAAACCAGGATTTGAGC	Refseq	67077626	-	NR_120490	508	lncRNA		
A_21_P0007784	chr12				126690318	100996671		LOC100996671			GCCAAAGTATGCAAAACCTGCCACTTCACTGGCAAGCCATGAATTATTCATAAATATAGA	Refseq	126652946	-	NR_110034	546	lncRNA		
A_21_P0007800	chr12				128118141			LOC100996679			AAATAACAGGACTGATTGCAGCCTGCGATGAAACATCCTGTTTCTCCCAACCAGAAACAG	Refseq	128086982	-	NR_104647	699	lncRNA		
A_21_P0007848	chr12				103168309	101929058		LOC101929058			TAATTTGGAAACACAGCCTTCTGGAAAGAAATGGCGCTTCTCTCAGCATCCCATGGATTC	Refseq	103151842	+	NR_126333	927	lncRNA		
A_21_P0007870	chr12				10599835			KLRAP1			CAAAGGCAAATTCTCTGAAGACCACGGGTCCTGTTGTGGAGTAAACTGTTATTATTTTAC	Refseq	10588478	-	NR_028045	2208	lncRNA		
A_21_P0007899	chr12				126690318	100996671		LOC100996671			AGTGATAAGACCCTTTCCATAAAGAGGAGAGACGTGAACTGGCATATATCACCAGGACCA	Refseq	126663679	-	NR_110036	704	lncRNA		
A_21_P0007927	chr13				27183503	100874071		USP12-AS2			TTCTTCCATGTATCAGCCCAAGAATCCCCTGCTGCCTTCTGAATAAAGGGTGCAAATACA	Refseq	27172259	+	NR_046548	784	lncRNA		
A_21_P0007995	chr13				52341883			LOC103191607			CATAAACTTATGTTTGCAAAGCACCTTTTACTCTGTGAAATAAAGTGAGTGCAAGCAGTA	Refseq	52334295	+	NR_120400	839	lncRNA		
A_21_P0008123	chr13				112108015			LINC00403			AGAACCATCTTCTGCATGGTTTGAAAATTCAGTGGAAACTAGGACTCCAAGCTGCTGTCC	Refseq	111972310	+	NR_120392	704	lncRNA		
A_21_P0008201	chr13				94708486	101927248		LOC101927248			CCCCTTAAAGAATTACGATATATTTAAAGTTTGCCTCTTTCAGGTTTCTCTCCTTGGCTC	Refseq	94704744	-	NR_120417	2381	lncRNA		
A_21_P0008222	chr13				112273000	101928730		LOC101928730			TTTCTGGGCTATCCAGATGACTTAAAGCCTCGCTGAAGTTCCCATGAGAAGAGTTTAAAC	Refseq	112256725	-	NR_120422	1959	lncRNA		
A_21_P0008294	chr14				61570653			LOC101927780			GGGAACTTTAGATGGGGAAATACGGATATACTGATCTCTCAACCAAATGTAATTTGTATT	Refseq	61556272	-	NR_110416	5151	lncRNA		
A_21_P0008331	chr14				41141048			LOC644919			GGTGGTTTTGTATTGTTTTTATAGAGCTGCCCTCACATGCTTCAGCAACATTAGATGGTA	Refseq	40954711	+	NR_109758	561	lncRNA		
A_21_P0008364	chr14				86129778			LOC101928767			AAAGAATGAAGAAAGGATCAAATTGAGACATCCAGGGGGGAAGAGTTCCCTGGCAAAACT	Refseq	85934678	+	NR_110155	750	lncRNA		
A_21_P0008523	chr14				95335504			LOC101929080			TCTGAGTATTAAATGAGGATGAATGTCCATATGCCTCACCCCTTTCTTCATGAAAGGAAG	Refseq	95329584	+	NR_110127	1701	lncRNA		
A_21_P0008538	chr14				61570194			LOC101927780			AGATTTGAGCCTAGACATTTGGATGAAAAGCGATTTCCACCTGGAGAAAGTCACTGCCCT	Refseq	61556272	-	NR_110417	511	lncRNA		
A_21_P0008552	chr15				82713993	338963		LOC338963			AATAGACGGGAGCTCCAGCAGGTGTCAATGGACGTGGACGTGTCCCCGGATTAAGCATGA	Refseq	82710471	-	NR_034139	1381	lncRNA		
A_21_P0008562	chr15				91494850			LOC101926928			GCAACCTCAGTAATTTATTAATTCTAGGAGCATTTTGGTGGGTTTCTTTGGGAAGATAAA	Refseq	91463339	+	NR_110106	2159	lncRNA		
A_21_P0008781	chr15				92471546	104613533		LOC104613533			TTGACTTTGTCCAGCAGCTCCACCATTACAGTCTCATTTTAGAAAATAAAGACACTTGGA	Refseq	92470233	-	NR_126501	490	lncRNA		
A_21_P0008795	chr15				97560698	101927310		LOC101927310			AACCTTGGATCTCGAACGTACCTAAAAAGCAGCTTAAAGTCCTTGGAGCAAACAGTACAG	Refseq	97553284	-	NR_110756	1397	lncRNA		
A_21_P0008832	chr15				73769802			C15orf59-AS1			AAGCCACAGCCTCCTCAAGAAGTTTGAAGTCTGCATTGAACTCATTAATTTCCAGCTTTT	Refseq	73768214	+	NR_120352	684	lncRNA		
A_21_P0008873	chr16				32255928	729264		TP53TG3D			GTCCTTAACGTCAGACTTTCTCCAAGACAAAAACTCTAAGAACTTATTTCCATTCTTACA	Refseq	32253324	+	NM_001243722	1430	protein_coding		
A_21_P0008878	chr16				14021077			LOC101927348			GTTGTTAAGTTCAGACACTGTCTGAGATGAGGTATTTATAATTCCTGCCCCAAATTTGGC	Refseq	14018880	-	NR_110915	900	lncRNA		
A_21_P0008894	chr16				87226430	101928708		LOC101928708			GGTTCTGAGCAACTGTGGGTAACGCACAAACCATTATTAAAACCAATAAAATACCATTAT	Refseq	87212115	+	NR_110939	1454	lncRNA		
A_21_P0008936	chr16				51035777			LOC101927334			CCTGACTTATTAATTTGATTTCTGTCCTCCCCTCATGGAAGTTAATTAAAGGAATGCGAG	Refseq	51017758	+	NR_110913	437	lncRNA		
A_21_P0009034	chr16				54270879			LOC100996338			TCCTGTATTGGAAATGGGCATGGAAGATGCCACAACTTCTCAAGCTTTCCCTAGGAAAAG	Refseq	54245544	-	NR_126340	756	lncRNA		
A_21_P0009069	chr16				80563135	102724084		LOC102724084			GAGACAGCTTAGCTTGTTGAATCTTGATCACTTCTTCTGACCGCTTTGGATCTTAAAAGA	Refseq	80155958	-	NR_120307	565	lncRNA		
A_21_P0009097	chr16				33196303	653550		TP53TG3C			AGGAGAAAACGTCACAGCGGAAGGGCCTGACCCTGCTGCATCCACTAAGGAAACAGCTAC	Refseq	33194264	+	NR_110914	1158	lncRNA		
A_21_P0009115	chr16				87515630	101928737		LOC101928737			TAAGAAACATGCCAAGTTAGCCGTCTGGTCCCACGAGAAACATGGGAAACGGGGATCAGA	Refseq	87494187	+	NR_110943	545	lncRNA		
A_21_P0009173	chr17				50215420			LOC101927230			TCTCATCTCTGGATGTATTTGGAGCTCATTTGTCTGACGGTTTTTGAATGCTATCTTTTA	Refseq	50214694	+	NR_110806	455	lncRNA		
A_21_P0009181	chr17				77565024	100507351		LOC100507351			TAGACGCCCAATCAGCTGCTGGTGACATTGTCTCCTTCTGAAATCTGAGGGTTGGAACAC	Refseq	77546941	+	NR_040050	4232	lncRNA		
A_21_P0009199	chr17				51335162			LOC101927274			CCAACTAGATTGGCTACAAGGCCAGCCTCAAGAGAGGAAGAAACAGATATATATAAAAAA	Refseq	51312609	-	NR_110751	1735	lncRNA		
A_21_P0009201	chr17				58083204	101927666		LOC101927666			TTTGCCTGCCTTTTTGAGGATAATTTTGAAGAAAAACTTTGCCTTGTCAGGCATGTTGTA	Refseq	58076891	-	NR_110809	6113	lncRNA		
A_21_P0009204	chr17				79926725			LOC101928766			TTGTCTGAGTAAAGGAACAAGAGAATGTTTTATTCTGCACGTGCAAACAGCCAGGGGGCA	Refseq	79915252	-	NR_110850	5271	lncRNA		
A_21_P0009265	chr17				65111095	100507002		LOC100507002			TGGAACAGACTGCAGTTCTCTTCTACAAATCAATCTAGACTGGACAGACAGAACTCCAAG	Refseq	65100812	+	NR_110801	701	lncRNA		
A_21_P0009270	chr17				72093481			LOC101928205			AAATAGCTCATGAAGCCATGGGGAGTTCAAAGTGGAACTGTGAAGTTTCCCAAGCTCCAT	Refseq	72072333	+	NR_110827	2079	lncRNA		
A_21_P0009341	chr17				60088467	645638		WFDC21P			AGGGGATATGGGAGGCAGGGAAGAGGGGTTGTTTCTTTTAATAAATCATCATTGTTAAAA	Refseq	60083566	-	NR_030732	621	lncRNA		
A_21_P0009397	chr17				78364931	101928674		LOC101928674			TCTGAAGACAAAGGAATGAAGACGAAAACGTTTCTGAAAATGTGGGTGGAGACACCTGGG	Refseq	78360448	+	NR_110845	896	lncRNA		
A_21_P0009419	chr17				81385382	100130370		LOC100130370			AAATGATCAACGTTCAGGGTCCCTTCATCTCAGAGGGTCTCGAGTCACCTCATTTAAAGT	Refseq	81375438	-	NM_001272086	1250	protein_coding		
A_21_P0009425	chr18				53581059			LOC101928167			ATTAAACCCCTCACTGAACCAAACTTTGTACAGACTGCAGCCAAGAAGGGCTGTATTATG	Refseq	53579623	-	NR_110800	1037	lncRNA		
A_21_P0009559	chr18				55124306			LOC101927229			GTTTATTGCCATCTCTTCATATTTTACAACCAGATCACTTCTGCATAAAACCACATGGAA	Refseq	55105904	-	NR_110743	3067	lncRNA		
A_21_P0009570	chr18				71782226			LOC102724913			AGTGTATCAATTATGTTCCAGTTTCTAGGATGTACTCTTCTAGTGGATCCACAAGCAAAA	Refseq	71732615	-	NR_126324	575	lncRNA		
A_21_P0009597	chr10				15576	102723376		LOC102723376			GGAAAATGGGCAATGAAAACCCCTCCCTAACTGGCTTCTCAGTCCACTCTGACCAGCCCA	Refseq	11721	+	NR_110795	826	lncRNA		
A_21_P0009620	chr18				12224711	497259		C18orf61			AAACTTGCTGGATCTAGTGTACGGAAACCTGATTCTGGGTTCCTTTGGGAAGGAGCATTA	Refseq	12200779	+	NR_049896	2714	lncRNA		
A_21_P0009625	chr18				12749422			LOC100996324			ACACTCATTCCCGAGGACTCATCCAATACTAATAAGAGAATGCTCTTGTTTTTGAAGAAT	Refseq	12739486	-	NR_110763	574	lncRNA		
A_21_P0009658	chr19				43901803	100505715		LOC100505715			TGCTTTAATATAATTGTTTTATACTTTTACCCTTTATTCAGCAATAAATTATTTAATTTA	Refseq	43891804	-	NR_038334	2206	lncRNA		
A_21_P0009667	chr19				56078801			LOC101928886			GTTTTTCTTTCAACATACTGTTGCTGGCTTGAATCATGGAGATATTAAGGAAGAAAGTCT	Refseq	56066684	+	NR_110741	1661	lncRNA		
A_21_P0009701	chr19				28970672	102724958		LOC102724958			TGAGGAACAGCCCTTTTAGAGACATATCCCCTACAAATAAAGCATCAGAATTATTATCCT	Refseq	28968468	+	NR_110760	1079	lncRNA		
A_21_P0009825	chr20				10007116			LOC101929371			TGACCAGATGGGCTTCTCTTGTCACCATAACATTATGTATTAGGACTTCATGTATTATGT	Refseq	9986333	+	NR_109861	808	lncRNA		
A_21_P0009829	chr20				12951627			LOC100505515			GTAAAACATTGGCTCACTCCTAATGCAATAAATGACACATAAGGTCACAATTCAATGGTA	Refseq	12950340	+	NR_109870	606	lncRNA		
A_21_P0009876	chr20				5510002			LOC101929207			CCATCTGCACCCTTCAACACTTATTAGGACTTACATGAAACTATGTGACATCTTTTTATT	Refseq	5507875	-	NR_109860	363	lncRNA		
A_21_P0009883	chr20				12952519			LOC101929486			GTCCAAAGGCTTTCTCTCACCCTTTTATATTTCACAGTTTTTACCTCAATAAATCCCTGA	Refseq	12865204	-	NR_109868	3031	lncRNA		
A_21_P0009986	chr20				61080179			LOC100506470			AGAACTATATTTGGATCTGCTTCAGAGCAGTAATCCCCACAGCCTTAAAACATGCAAAAT	Refseq	61079064	+	NR_109919	481	lncRNA		
A_21_P0010041	chr20				44450557	101927242		LINC01430			ATGGTGATATCATTGAACATTTTGTGTTGAAGAATGATGGAGTGTTGAACACAGAATCAG	Refseq	44448777	-	NR_109893	442	lncRNA		
A_21_P0010190	chr21				24321377			LOC101927869			TGGGGAAACATTGATTTTCTTATGAAAAACAGCTCTCCAATCAGGAAATGGTATGTGCCT	Refseq	24304550	-	NR_109963	2028	lncRNA		
A_21_P0010217	chr21				44455284			LRRC3-AS1			GTCCAGCTTGCGCTGTTTTGCTGGGCCTCAGGTTTTCCTTAGGATTCCGTGTGTGTTCCC	Refseq	44450986	-	NR_047476	800	lncRNA		
A_21_P0010228	chr21				28103264			LOC284825			GCAGTAACCTACCATTCACCTCTGTTTCCCAGATTCACCTTGTTATACCTTATAACTTAA	Refseq	28090403	+	NR_126011	888	lncRNA		
A_21_P0010243	chr21				38858862	101928398		LOC101928398			CAGCACTCTTGGGTTTATTTGACTGAAAGTGCTTGTTTTATTGCATTCACTCACATCCAT	Refseq	38857539	+	NR_109926	1053	lncRNA		
A_21_P0010328	chr22				20964680			LOC101928891			ATGAAACACCCAAGTGTTAGGAACCAGAATAATCAGCCCTAATAGAGGGGAGGCTGATCA	Refseq	20957092	+	NR_110537	685	lncRNA		
A_21_P0010334	chr22				20204918	284865		LOC284865			CTTGAAGCATCGGATTACATGTTTGTTCAATAGCAATAAACTCCCAAAGTTTTATGGGGT	Refseq	20198729	-	NR_038460	2228	lncRNA		
A_21_P0010335	chr22				37354839	100506271		LOC100506271			CTTGTTGGGGTTACCTTAGTACCTGGGTGAAGAGTAAAAAGTAATTAATAATAACGAAAG	Refseq	37352190	-	NR_110515	1965	lncRNA		
A_21_P0010365	chr22				44444788			LOC101927526			CTCTCGCAGGGCCCACAGACCAGGGAGGGAGGAAGATCATAAATAAATGAAGTGAGCAAG	Refseq	44443327	+	NR_109966	650	lncRNA		
A_21_P0010462	chr22				21064168	400891		LRRC74B			TGCAACCCCAGGACAGTTAACCTGTAAGTCCCCTTCCTCAGCCTCAGACCTGGAGGTTTG	Refseq	21045960	+	NR_110991	4803	lncRNA		
A_21_P0010469	chr22				50595281			CHKB-AS1			ATTTTATAGCGAAAGAGCCTTAGGATCTGCTGGATTAGAGCCTGTTTCCCAGGTAGGAAC	Refseq	50583026	+	NR_110536	685	lncRNA		
A_21_P0010487								LOC102724558			GCTTGGTTTTCAAGCACTGCTCTTTGAACACAAGGAATTCCTTTAATGATCACGCCGGAC	Refseq			NR_120328		lncRNA		
A_21_P0010495					126696	100507412		LOC100507412			CTACACACTGAAGTTGCTGTTGTTTTACATTTACCTTTTATTTATTTGTAGTTTTTGAGG	Refseq	97129	+	NR_038958	2945	lncRNA		
A_21_P0010507	chr1				2584534	100996583		LOC100996583			TGCTACTGAGTGGACAAGCTTACATGAAATGACTGTTTTCACATATGTGGCACCAGGCAG	Refseq	2566535	+	NR_121638	698	lncRNA		
A_21_P0010518	chr1				16650420	11209		MST1P2			GAAAGGTACATGCCCACGCTCCGGAATGGCCTGGAAGAGAACTTCTGCCGTAACCCTGAT	Refseq	16645574	+	NR_027504	2642	lncRNA		
A_21_P0010522	chr1				26229840	101928303		LOC101928303			TGGAGGAAGATTTAGGGAAAGCAAGTAGTCCGTTTTATTGTTACGGACCAGAGAGGTTGG	Refseq	26225320	+	NR_110698	1093	lncRNA		
A_21_P0010568	chr1				177366458			LOC102724661			TACAAGGGAAAAGGGAAGTTCCTGGAGTAATATGGTCAGATGAGGATGGAACTGGTGAAT	Refseq	177351586	+	NR_126001	677	lncRNA		
A_21_P0010642	chr1				116478826			LOC101929023			ACTTACTGTGTCTCTGTTTGATTGAGCCTGGGCATGAGATAAAACACGAGGTCATCTGCA	Refseq	116453034	-	NR_125973	437	lncRNA		
A_21_P0010717	chr1				121117292	337875		HIST2H2BA			TTTTTCTCTTCAAATTACAGTCCAAAGAGTGGCAAACAAGAAAGATGACAGAGTCCGAAG	Refseq	121107175	-	NR_027337	1822	lncRNA		
A_21_P0010724	chr1				144740806			LOC645166			GATTCCTTTTATCATTTTGTCCAAAGGCTCCACCTTCCTGAATATTACTGCTTTATACCC	Refseq	144718171	+	NR_027354	1104	lncRNA		
A_21_P0010754	chr1				13132274			LOC645354			ATGTTCCTCAGGCTGAAACACCTCCAGCTGCTTAAAATGAATATGGTCACCTTCCACAGA	Refseq	13127069	+	NR_111945	2214	lncRNA		
A_21_P0010766	chr1				111389851	441897		PGCP1			TGACTGTTCATAACATCGTTGTCAATAACCAGGAGTTTGGCCTGAGTGAGAATGAGCCCA	Refseq	111384519	-	NR_029429	608	lncRNA		
A_21_P0010793	chr1				495445	100132287		LOC100132287			TCACAGTGGCCCATTTAGGCCCAACTCATGACTGTCAGGCCATTTCCAGGCCTAGTGCCT	Refseq	490756	-	NR_028322	4370	lncRNA		
A_21_P0010847	chr10				130108838	119437		CTAGE7P			TTACCAAGGAAAGAGGAGAATCAAGCTGTGAAAGGTTAACCGATCCTCACAGGTCTCCTT	Refseq	130106009	+	NR_044994	2830	lncRNA		
A_21_P0010870	chr10				45792964			FAM21C			TTACCCTCAGGAGAAGCAAAACTTCGGAAGACACTCAAGAGAAGAAGGAAAGGAGAACTC	Refseq	45727266	+	NM_001169106	4456	protein_coding		
A_21_P0010871	chr10				46811989			BMS1P5			TACCTAATGCACATATCACTGGGCATAGTCTACAGGCACCTAATAACTCAGGTACCTTAA	Refseq	46786733	+	NR_003611	4235	lncRNA		
A_21_P0010872	chr10				46269608	100996567		ANTXRLP1			GGAAAAACTCCCAGGTATCCCAAAGAGAGGCAGCAGATACAAGAAACAAGGAGATTCAAA	Refseq	46219025	-	NR_103827	1165	lncRNA		
A_21_P0010876	chr10				47553523			BMS1P6			ACCTCTGACTTTTCCATGGAATGGACAAGTAGTAGTCTCTGTCAGAGCAATGTTTTAAAG	Refseq	47535574	-	NR_024495	4704	lncRNA		
A_21_P0010884								LINC00948			CCACTACCTGGGATTAATTCAGGGAGCGGGATAATTCTGGATATGACTGGTAAAAACTGG	Refseq			NR_038200		lncRNA		
A_21_P0010921	chr10				46786770			GLUD1P7			TTCCCCTTCCTGTGCTTCTGGTATTGAAAACCATTCATCACCTGCCTGAATTCTTCAGTG	Refseq	46759023	-	NR_111968	486	lncRNA		
A_21_P0010922	chr10				79688897	650623		BEND3P3			ATGAGGAGCTATGCAATCAATCCTGAGAGGTTCAGGGAGGAGTTTGAGGGTCCCCCGCTG	Refseq	79682975	+	NR_027512	5923	lncRNA		
A_21_P0011007	chr11				49037977	283116		TRIM49B			ATTTTAAGAGGAATGTATGAGGAGCTGAAGGAAATGTGCCATAAACCAGATGTGGAGCTA	Refseq	49031600	+	NM_001206626	1359	protein_coding		
A_21_P0011021	chr11				3409148	650368		TSSC2			AAGCTCCTTATGGTCCTGACCCTACAGTTCCTGTCCCATGACCAGGGCCAGATCACCAAG	Refseq	3380961	+	NR_024248	1477	lncRNA		
A_21_P0011031	chr11				78429836			LOC101928865			CCAGCAAAAAGAAGTGGAACTGACTAGTGAGATGGTGGTGAGATTTTCTTTGGTGGCTGT	Refseq	78423982	-	NR_120564	1654	lncRNA		
A_21_P0011036	chr12				9658415	374443		LOC374443			TCTACATGAACAGAAAATGGATTTGTAGCAAGCCAAACAATTATGTCTACAGTTGCCAGT	Refseq	9648047	+	NR_046444	2711	lncRNA		
A_21_P0011077	chr12				5243151			LOC101929584			TCCAAGAGCCAGAATCAGATTTCAACCGTATGGAATCATCTACAATGCAGCAGATGGGTT	Refseq	5238048	-	NR_120477	585	lncRNA		
A_21_P0011114	chr12				58781716			LOC101927653			TGACTGTCAGAACTTTTCCTTGCCAGGCCAGCAATAAATTTGGCATTGTTTTGGACATTG	Refseq	58565959	-	NR_120452	1990	lncRNA		
A_21_P0011129	chr13				24597676	374491		TPTE2P6			GAGAAATGACTTCCAATGACGTAGCTGGATCCGATTAAGTATAGTTTCCCCTTCCCCTTC	Refseq	24580208	+	NR_002815	2727	lncRNA		
A_21_P0011168	chr18				14342524	284233		CYP4F35P			TTCATCCATGGACCCTTCACGAAATTGCCCCATGTTTCTGTTTGTGCATCACTGAAGAAG	Refseq	14337423	+	NR_026756	2876	lncRNA		
A_21_P0011169	chr13				18740099	100874164		LINC00417			AAATGAAACAATTGCTCAACTGATCTGGGATCTCTACTAAGATGTTGGCAGCCCAGCCAG	Refseq	18738100	-	NR_047508	542	lncRNA		
A_21_P0011250	chr14				61654713	400221		FLJ22447			CAAATCATTTTCAGAAAGGAGATTAAGCATTCTTTGCTGGGAAAAGGAGAAATTACCAGA	Refseq	61570540	+	NR_039985	1386	lncRNA		
A_21_P0011303	chr15				28856574	646278		PDCD6IPP2			GGTTACTCGTTCCTCAGCAAGTTGGCAAAACAGATATCATGCTGGCAATTGAAAAGCTGC	Refseq	28789834	+	NR_037599	2100	lncRNA		
A_21_P0011308	chr15				30773009	100288637		LOC100288637			TAATTGGTACCATATACATCAGATGGATGGTTTCTAGTGTGCTTCCAAACCCCACCTCGG	Refseq	30646115	+	NR_038253	5762	lncRNA		
A_21_P0011348	chr15				22778737	283683		LOC283683			GCTATTTCTTCCTTAAGCATTTGGAAAGAATTCACTTATTAAGCCATGTGAGACTGTAGT	Refseq	22757857	+	NR_040057	1445	lncRNA		
A_21_P0011355	chr15				32403292	653125		GOLGA8K			AATTAGAAAGAGATGAGTATTCTGAACATCTAAAAGGAGAGAGGGCCCGGTGGCAGCAGA	Refseq	32389585	-	NM_001282493	5188	protein_coding		
A_21_P0011364	chr15				32533741	100288615		WHAMMP1			AACTTAGTCATTGACTGTGGTGGGGCTGCAGGACGATAAGAATTCGGAAGTGAAAGAACT	Refseq	32519848	-	NR_036650	1567	lncRNA		
A_21_P0011368	chr15				33310659	101928134		LOC101928134			AATTTGGTGTCAGTAGGAACGATGGAGATGAAAACCTCATCAAGACCAGCACGGATTTGG	Refseq	33303657	-	NR_120327	464	lncRNA		
A_21_P0011392	chr15				22282880	646396		REREP3			TTGGAGGCCAAACACACTGTATTTCATCTGTAGCATTCAAGACTTCAAACTGGTAAGCAT	Refseq	22258614	+	NR_033735	804	lncRNA		
A_21_P0011401	chr15				32580609			LOC100996255			ATCACCGTGTGTTACTGGCACAGATGCATCGGCTAGTGAAGAAAGAAGACATTCAAACTA	Refseq	32536759	+	NR_102756	1234	lncRNA		
A_21_P0011408	chr15				30131748	89837		ULK4P3			TTCCAATTGCTAATCCAGCATTTGTGGATAGCTGCAAACTGCGATATATGGGCCAAGGTT	Refseq	30103732	+	NR_026859	1162	lncRNA		
A_21_P0011459	chr16				21599385	101927814		LOC101927814			AAGGAAGCCTTCATCTTTTTAAAGTGGGGGTGAAAGCAGCAGGAGTGCATAAAATGGCAT	Refseq	21589698	-	NR_110930	1349	lncRNA		
A_21_P0011477	chr14				19316914	101101776		BMS1P17			CAGACAGGGAGTCACACAGACACTTTTCTATAATTTCTTACGTACTTTGAATATTCAAGT	Refseq	19306690	+	NR_073460	725	lncRNA		
A_21_P0011495	chrX				156028183	727856		DDX11L16			TTTTAGAGACCCCGTGTCTGTCACTGAAACCTTTTTTGTGGGAGACTATTCCTCCCATCT	Refseq	156025658	-	NR_110561	1643	lncRNA		
A_21_P0011498	chr16				75228203	100506281		LOC100506281			TGCCCTTGTGGGAGTTGCCAGTCCTCCTATCCTCCCAGTACAAAGCTGGCTTCCACTTCT	Refseq	75226383	+	NR_109777	861	lncRNA		
A_21_P0011499	chr16				76658478			LOC101928203			TCAGCACCTCTACCCCCCAAAAAGAAAAGAAATTCAGGGAGGGAGCAAAGAAACATTCCT	Refseq	76634998	+	NR_110934	2198	lncRNA		
A_21_P0011500	chr1				778688	100288069		LOC100288069			CATACCCTTTTTTCCAGTCTCATGTTGAAGATTTTTATGTAGAAGGCCTTCCCAAAGGAA	Refseq	764865	-	NR_033908	1371	lncRNA		
A_21_P0011510	chr17				6900349	245		ALOX12P2			AAATCTTCTTTTTATGGCTAAGATGCCATCAGGCTGTGGGGAATCATCAGCCGGGAATAG	Refseq	6853576	+	NR_002710	2768	lncRNA		
A_21_P0011541	chr17				39053205	342666		LRRC37A11P			TACAAGTAAAACTGACCAGAGCCCCAGGAATAAATGGTTTTCTTGGCTTCCTCCTTGCTC	Refseq	39029906	+	NR_033753	3580	lncRNA		
A_21_P0011565	chr17				187251			LOC100506371			ATAGAAGAAAGACTCACATTTCTTTGCACCATTGAGCCCATCACTGCAGCACCAGAGCAT	Refseq	183824	-	NR_104420	791	lncRNA		
A_21_P0011572	chr17				18521252	220594		USP32P2			ATATACTACTGTTCCAAGTGTAAGACCCACTGCTTTAGCAACAAAGAAGCTGGATCTCTG	Refseq	18511262	-	NR_003554	4859	lncRNA		
A_21_P0011579	chr17				15817742			LOC101928567			CTGAAATCAATGTTGGCATGACATGTTGCAAAACCAAACTGACATTGAACATGACTTTTT	Refseq	15806242	-	NR_110839	950	lncRNA		
A_21_P0011605	chr17				64975585	201283		AMZ2P1			ACCCTCTCCAGACAAACGCAGTATTTATATACGGTCCATTGGATCTCTATGAAGCACCAG	Refseq	64966550	-	NR_026903	3442	lncRNA		
A_21_P0011619	chr17				27431623	440419		TBC1D3P5			GCCTGCCTTTATACTTTACACTCATGGAAGGATAACCATCTTCATGTTGTAAAATAAATG	Refseq	27418005	+	NR_033892	3083	lncRNA		
A_21_P0011637	chr17				20504498	644945		KRT16P3			AGAAACTAGCCCTAGAATAGTGGGCTAGCATTTCTCTATATTGTCTGGCCCATCAGTACC	Refseq	20501513	-	NR_029393	2051	lncRNA		
A_21_P0011645								LINC00483			AAAGTGCTTTTTATTTGGTTGGGAGCTTGTGCATAAATGCGAGAGGGGCTGCACATCTGA	Refseq			NR_073199		lncRNA		
A_21_P0011654	chr16				14765448	642799		NPIPA2			ATTCTTCAGGATTGCCCTACTGGCCCTACCTCACAGCTGAAACTTTAAAAAACAGGATGG	Refseq	14750813	+	NM_001277324	1088	protein_coding		
A_21_P0011664	chr18				15325919	644669		LOC644669			TGGGTCCTAACTGCGGTTTTTTATTTGAATAAAAAACCTTTGGAGAGGAATTCACTGTAT	Refseq	15313556	-	NR_027417	2097	lncRNA		
A_21_P0011735	chr19				28727694	100420587		LOC100420587			ATGTAGAAGCTCAGGAAATATCCATGGTCTGTCATCTCTTTTGGTCATAGAATCAAAAAA	Refseq	28435388	-	NR_110759	3140	lncRNA		
A_21_P0011754	chr19				44556917	388550		CEACAM22P			ATCTCAGAGGTTCCTGGGGATGAACTGCAGCCGGCCTTACTCAGGACCACTATTCCTGCT	Refseq	44537058	-	NR_027754	3016	lncRNA		
A_21_P0011756	chr19				49019484	101059948		LOC101059948			AAGGTGCTTGGATTTAGGGAGGCTCTAATTGCCTGGACGAAGAACCCCGAGCTGTCTGGC	Refseq	49018248	-	NR_073552	492	lncRNA		
A_21_P0011769	chr19				35601501			LOC102723617			ATTGTAAACTGCTTCCCAGCTCTTGAACAAACCACCAAATATACACCACAGTGCAATTTA	Refseq	35597895	+	NR_110750	374	lncRNA		
A_21_P0011783	chr19				53603497	284379		LOC284379			AGGTGGGATACACTTAAAGCCCCTTGTGCATTGCCAGTGAGCAAACACTTTTTAAAAAAC	Refseq	53599631	-	NR_002938	1252	lncRNA		
A_21_P0011840	chr2				110266559	100507334		LOC100507334			GCATACTTCTTTATTTGTGTAGACCTCGCTCTTGCCCTGTTTGAAGAGTCTGAGTTGCTT	Refseq	110245638	+	NR_037626	882	lncRNA		
A_21_P0011870	chr2				219498287			LOC100996693			TACCCTGGACATCAATGACCCACAGGTCCAGAGTGCGGCCATTCGTATCCAGGCCTCTTA	Refseq	219496355	+	NM_001286811	815	protein_coding		
A_21_P0011942	chr2				105610559	285000		LOC285000			AGGAGGATGAGCACATGAGGCCTGAAAAATCTTGGGAAGAGTGATAGCGATGGTGTTTCC	Refseq	105593097	-	NR_038891	1416	lncRNA		
A_21_P0011966	chr2				130428546	100216479		FAR2P2			TAAAAGCTACTCCAATGGCTGTGGGAGACTTAATTCCAATTCCAGGTGATACAGCCGTCA	Refseq	130416750	-	NR_046258	2868	lncRNA		
A_21_P0011975	chr2				156254931			LOC101929378			AGAGATTATTGGAATGCCTCTTGGATCAGGTATCTTTGGTGATCATTCCACCTAGTTAAG	Refseq	156020535	-	NR_110250	1823	lncRNA		
A_21_P0012035	chr2				194419631			LOC101927406			GTACTCCAGGCAGATTTATAAAGGAAGCTGCTGGAAGGAATTCATTCCCTTTTTGCTGTT	Refseq	194344269	+	NR_110222	1083	lncRNA		
A_21_P0012037	chr2				199659132			LOC101927641			TACTGGTAAACTTATGGTATCCAGAAAAAGCCAAAGGACTCTATTGCAAGACAGCATCAC	Refseq	199608068	+	NR_110270	2365	lncRNA		
A_21_P0012053	chr17				83240804			FLJ43681			GAATTGTGATCCAAAGCTTTTCCTGATGAGGCACAAAGTTGGAGAAACAAAACGCAAACT	Refseq	83226897	+	NR_029406	2256	lncRNA		
A_21_P0012064	chr2				43039543			LOC102723854			GTTCACCTTCTATTTTGAAGACCCGCTTCTTCCTCAGGTACCTGATCTTGAAAACGACCT	Refseq	43027853	-	NR_110585	2156	lncRNA		
A_21_P0012079	chr2				111495161			MIR4435-1HG			CAGTCTCTGTGTGTCTTAATCCCTTGTCCTTCATTAAAAGCAAAACTAAAGAAAACAGAA	Refseq	111429309	-	NR_024373	603	lncRNA		
A_21_P0012110	chr20				10754027			LOC101929395			ACCCATGAAAGAATTAAAAGAAGTCCCAAACAGTTCTGATTTCCTCCAATGTGACTATTT	Refseq	10753090	+	NR_110611	499	lncRNA		
A_21_P0012140	chr20				25854021	101926935		LOC101926935			GATACCCCCACTGCATAACCATGTAAGCCTATCATCCCCCACTTGCACATGAGGAAACGG	Refseq	25844667	-	NR_110001	6282	lncRNA		
A_21_P0012142	chr20				46457643	100130934		ZNF663P			CTTTACCCAACATCAAAGAATGTACACAGGAGAAAAACCTGATGAGTGTAAAGAAAATGA	Refseq	46456493	-	NR_045983	1151	lncRNA		
A_21_P0012168	chr21				13558461			LOC102724188			CAGATTATATCAAAACTATGGCTCTAGGCTTTTTAGAAGAGTTTAACAAGTGGAGCTTGA	Refseq	13546033	+	NR_110544	504	lncRNA		
A_21_P0012183	chr18				14227050	440482		ANKRD20A5P			AGATTAACCCAACAAAGAAAGATTGGGAAAACATAACCTCAGCAATTTCCCAAGAAACTG	Refseq	14179097	+	NR_040113	3707	lncRNA		
A_21_P0012221	chr21				13980444	391267		ANKRD20A11P			TGACAGAAAAGACATCTGAGAAACAAAACAAGCAAATTTGTTTTCCTTTTTGCACCTGCC	Refseq	13943769	-	NR_027270	1095	lncRNA		
A_21_P0012264	chr22				25461678	1416		CRYBB2P1			AACAGCTCACGTCTATGGCCCTGACTGCTTAGGCGGGAGCTGCGTGCAGCTCAGCTTCTC	Refseq	25448087	+	NR_033734	1397	lncRNA		
A_21_P0012291	chr22				20148007	29801		ZDHHC8			ACTCACTCTTCGGCGACTCAGGCGTCTATGATGCTCCCAGCTCCTACAGCCTGCAGCAGG	Refseq	20131804	+	NM_001185024	3257	protein_coding		
A_21_P0012310	chr22				19031242	26220		DGCR5			GCACGGTGTCCCTGGGTTGGCCACCCAGCTTAGTTTTAAAATAAAATAATGTAATCTTGG	Refseq	18970498	+	NR_110533	1326	lncRNA		
A_21_P0012318	chr22				23435071			LOC101929374			TAAAACAGCAAATTTCTGTGCCTGTGCTGTCGGGCTGTGAATGACTTCTCGTCTGTTTCA	Refseq	23433564	+	NR_110538	917	lncRNA		
A_21_P0012351	chr22				24005453			GSTTP1			TGAGGAGTATTTTCTGCAGGATAAGATGTTCATCACCGGGAACCAAATCTCACTGGCTGA	Refseq	23998401	-	NR_003081	813	lncRNA		
A_21_P0012386	chr3				107463912			LOC101929607			CATGAAGTCTTCGGGAGGCAGAATTGAAGTGAACATGAAGTTTAGCTTAGAGAAGAAAAG	Refseq	107430930	+	NR_110039	1502	lncRNA		
A_21_P0012395	chr3				130273806	646300		COL6A4P2			GAGTTGATGGCTTGCATGGAGAACAGGGTAATCACGGAATCCCAGGGTCATCTGGAGAAA	Refseq	130212820	+	NR_027898	9161	lncRNA		
A_21_P0012400	chr3				131365122	152195		NUDT16P1			ACGTGTTGTGGCCCACTTCTATGCCAAATCTCTGACGCTCGAGCAGCTGTTGGCTGTGGA	Refseq	131361874	+	NR_027766	2363	lncRNA		
A_21_P0012456	chr3				125886077			LOC101927056			CAGATACCATGAGGAATGGGCGTCCCTGCAATATTGTCATGGCTGTCAAAAGTGTTATTG	Refseq	125827237	-	NR_125395	796	lncRNA		
A_21_P0012458	chr8				12566845	100506990		LOC100506990			AGGAGGGGATTGGAGTGTGGCTCAAGTTCGGGAGGCGTTACCTGCGGAGGGTTTGAGGCA	Refseq	12437013	+	NR_040092	2296	lncRNA		
A_21_P0012472	chr3				184773155			LOC101928992			TCATCTACTGGGACACTGGCAGGTATTCACAAGTGAGACGGCAAAGGTGACCCACGGTGG	Refseq	184756389	-	NR_110043	2606	lncRNA		
A_21_P0012534	chr3				8016307	101927394		LOC101927394			ACAGAATCATTTTTAGAATCTTAATTCTGAGATTCACTGTTGGGCTTAAGTCACTGCTTC	Refseq	7952805	-	NR_110131	2683	lncRNA		
A_21_P0012546	chr3				95683193	100287639		MTHFD2P1			GAAACCTTCTGAAAATTCATTTCTTCATTGTGGTGGAACAACTCCAATTTCCTGGATATT	Refseq	95654423	-	NR_077228	2595	lncRNA		
A_21_P0012566	chr4				6233936			LOC285484			ATCTGCCTTTCACAGAAATCATGAAGATGCTGGCTGTTCAGTGGGCCCAGCTGTCTCAGG	Refseq	6200733	+	NR_037863	1485	lncRNA		
A_21_P0012574	chr4				12251286			LOC101929019			CTGGATTCCCTTATCATAAAGCATCTTACAGTAACCTCAGAAATGCAGAAGTTACTTGTA	Refseq	12223451	+	NR_125910	672	lncRNA		
A_21_P0012580	chr4				32155406			LOC102723828			GGAGCTCCTAGACAAAGATATTTTGCTTACAAATGGAACATATCAAATCAAGCTTTTGTG	Refseq	31997379	+	NR_125936	752	lncRNA		
A_21_P0012584	chr4				40330419			LOC101060498			AATGGCAATGGTGAGGGAAATTGCCAGAGCCCTGCCCTCCAGGCCTGTCCTTATTCATGG	Refseq	40316484	+	NR_121640	958	lncRNA		
A_21_P0012625	chr4				149278123			LOC101927849			TACCTTGATGTGAGAAGGCCAAGAAGAAGCCTATAGAGATGCCCACAAGAGGAGACTAAA	Refseq	149154295	+	NR_125887	2520	lncRNA		
A_21_P0012667	chr4				67422000	101927237		LOC101927237			AAGTACAGAGTCTTTAGTATAAGCCAGTACTTCTGAAGGTATACTCTGTGGACCTCTGGA	Refseq	67417305	-	NR_110747	1957	lncRNA		
A_21_P0012676	chr4				165280023	2713		GK3P			ACAAGCAGACATTCTGTATATTCCAGTAGTGAAGCCCTTGATGCCCGAAACCACTGCATT	Refseq	165277792	-	NR_026575	2232	lncRNA		
A_21_P0012679	chr4				129771478			LOC101927282			TCAGTGTGTGAATGACGACTTTCTGTTGCTGACTTGGAAGACAGAGGAATTGGGTCATGA	Refseq	129724171	-	NR_110753	1978	lncRNA		
A_21_P0012697	chr4				174220398			LOC101928509			AAGTAAAAGCAACAGGCAATTACTGAGTGTGGTGTGAGAGGCACGGAAAGATTGGGAATT	Refseq	174094660	-	NR_125896	1328	lncRNA		
A_21_P0012739	chr4				128519398			LOC100507487			GATGCTGCAAAACAAATCACTGGTGACTTTCAGTGGCACACAGCAATAAACATTTATTTA	Refseq	128428016	+	NR_125882	2081	lncRNA		
A_21_P0012768						348926		FAM86EP			ATGGATGCTGTCAGGCATGGACATGATGGGGCTTCCAGAAGAGTTACTCTGGGCCTCCAG	Refseq			NR_024253		lncRNA		
A_21_P0012777	chr4				68218080	401136		TMPRSS11BNL			CCACTAGTTCATCCTAATTCTCTAAATATTTGGTATATTTGGTACCTTGTTGGAGTAGTG	Refseq	68184129	-	NR_104048	1383	lncRNA		
A_21_P0012779	chr4				94207556	101929210		LOC101929210			TGGACCTATTGCTGCAATGAATGGCAAGCTGGTACAGTTAAGCGGAAATCCATTCAGGTA	Refseq	94117820	-	NR_125922	1042	lncRNA		
A_21_P0012855	chr5				142760993			LOC101926975			TGGCAGAGGCAGAAAGCAAAAGACCAGTTGCAATTATCCAGGTAAAAGATGGAGGCTGTT	Refseq	142745600	+	NR_110558	2232	lncRNA		
A_21_P0012873	chr5				176125165	100507387		LOC100507387			ACCAGAAAATAACAGCTCTGATTTCTCATGGCTCACACTCTTCTGAAACGACTCGGGTAG	Refseq	176119549	+	NR_038402	1005	lncRNA		
A_21_P0012884	chr5				1634005	728613		LOC728613			GTTTCTCATGTTCCTAAGTGCCAGCCCAGAACCATGGAATGTGAAGAAACACAAAACTCA	Refseq	1597557	-	NR_003713	2583	lncRNA		
A_21_P0012891	chr5				8457564			LOC729506			GAGAGAGCGGAGAAGGCAAAGAGGAACAGACTGGGAAAGAGACTGGATAGATTCTAATAT	Refseq	8333483	-	NR_039984	1591	lncRNA		
A_21_P0012937	chr5				178818435	729522		AACSP1			TAACAAGTACGGGGAAGAGAGGGTGATCGTCTTCCTGAAGACAGCCTCTGGGCACGCCTT	Refseq	178764861	-	NR_024035	2836	lncRNA		
A_21_P0012944	chr5				70225795	11039		SMA4			TTAAAGGAATAATTCTCCTCCGACTCTGCCGTTCCATCCAGTGAAACTCTTCATTCTGGG	Refseq	70127462	-	NR_024054	1016	lncRNA		
A_21_P0012956	chr5				142464054			LOC101926941			AACTTCCAGTAAAAGAAGGCACTGAGGTTTAAGTGCTACGTGGGAGCAGTTGCCGATTTT	Refseq	142325293	+	NR_120664	591	lncRNA		
A_21_P0012968	chr5				612210	100996325		LOC100996325			TTTATTGGGAAGACTTTAATCCTGCTCAAGACATCTACTGTGTCACCGTACCACTGTGGC	Refseq	602169	-	NR_103444	1042	lncRNA		
A_21_P0012976	chr5				17217422			LOC285696			TAGGAAACATGACCAAGATCTGCATTAGGGAAGCAAAGCAGATTAAAAGGCACAATTGCT	Refseq	17130028	-	NR_027253	3316	lncRNA		
A_21_P0012983	chr5				44808793			LOC100506674			CCTTTCAGAAACCCATGTTCAAATAAGAGATAAGATACTGAAACACATAACACCTTCACT	Refseq	44744328	-	NR_109862	1395	lncRNA		
A_21_P0013027	chr6				53997667	101927189		LOC101927189			AAGTGTGCCTCATTCTGGAAAGTGAATCACGTAATCACAATGGAGTCTCCCTCTTGTTGC	Refseq	53929982	+	NR_125842	3168	lncRNA		
A_21_P0013047	chr6				166351469	100289495		LOC100289495			CTGTATTTCAGACCGTCTCAGGAGAAATAGCAAGAGGCTGCCTCACTCCTTTGCCCTTGT	Refseq	166342631	+	NR_040022	3908	lncRNA		
A_21_P0013050	chr6				170163027	102724511		LOC102724511			ACGAGGGACCCTCCCGTCACCAAACTTCCTTTCAGTCACTTCCGCTTGTACTAATTCTGG	Refseq	170160642	+	NR_125878	544	lncRNA		
A_21_P0013066	chr6				24798917			C6orf229			CAGAGGTGCTGTATTTCCTAATTGGTTTTCATAGGAATTAGTTTCTCTAAATCCAGTTAC	Refseq	24797335	-	NM_001282492	828	protein_coding		
A_21_P0013069	chr6				26956554	387036		GUSBP2			AAGTTCACATCAGGTGATGGATAGGAGCAACCCTGTAAAACCAGCCTTAGACTATTTTTC	Refseq	26871487	-	NR_003504	1200	lncRNA		
A_21_P0013086	chr6				68634324	101928307		LOC101928307			CCTATATGGACAGTCTGGTCTCTGGACACTAACAACAGCACAATCCAAAGGCAAAGAAAG	Refseq	68632663	-	NR_125872	551	lncRNA		
A_21_P0013095	chr6				134478897			LOC101928231			ATCCACAGTCCTGAAACATGGCTCAGAAGCAGATATTACCCAAACCCTACTCTTAAAGCT	Refseq	134429030	-	NR_125852	1201	lncRNA		
A_21_P0013098	chr6				134540005	101928304		LOC101928304			ATGTGATTGAGTTCTATCTACCAGAAGCATATGCCTCCTGGAAGCCTGGTTCTAACACCT	Refseq	134525318	-	NR_125855	693	lncRNA		
A_21_P0013116	chr6				160511124	80350		LPAL2			TTCAATGTAGGAGTGCTACCATGGAAATGGACAGAGTTATCGAGGCACATACTTCACCAC	Refseq	160466555	-	NR_028093	1968	lncRNA		
A_21_P0013133	chr6				74690727	101928516		LOC101928516			AACCGCATGACTCAGAGTGAGGCAGAAGTATTTGGGATATTTGCAACAGGAGAAGGGTAA	Refseq	74069451	+	NR_110856	677	lncRNA		
A_21_P0013138	chr6				19180480	101928519		LOC101928519			GAGACGCAAGTCTGATACTGCAAAAGAAAAATGTAAGAAACTTAGGACTCAACTTTATCA	Refseq	19068543	-	NR_110860	2132	lncRNA		
A_21_P0013148	chr6				106787541			LOC100422737			ACATATATAGTACCCAGGAGGTGGACAAACAACTGCCTTGGTGGAAACTCTGTCCTTTCT	Refseq	106717452	-	NR_033557	1526	lncRNA		
A_21_P0013163	chr6				150005144	646024		RAET1K			TGCATGCTGGACTTCAGACCTCAGGGATCCTTTCGATGCACTGACCAAGAATTGTATTAA	Refseq	149998019	-	NR_024045	1891	lncRNA		
A_21_P0013165	chr6				160511124	80350		LPAL2			ATTCCTATTCTAACATGCTGTCAACTATGTGATTCTTTCCAAGCCAATAAACATTTCCAG	Refseq	160467184	-	NR_028092	2041	lncRNA		
A_21_P0013179	chr7				17467256			LOC102659288			CATTAAAAAGTTGCTGACGGGCATGAAATGCTTTGATGTGAAGACGGAAAACTCCAAGCA	Refseq	17374917	+	NR_110014	1395	lncRNA		
A_21_P0013182	chr7				20311712	101927769		LOC101927769			TGTCAACTTTGAATGGAGCTTTCAATTGTACAATAAGCATCTGGACAGTTTTGACATCTT	Refseq	20296708	+	NR_110117	1143	lncRNA		
A_21_P0013263	chr7				112708072	101928012		LOC101928012			GAAATACTATTCACAGGAAGCAAATAGGAATTCCTTATCGCTAAACAGACACTAAGTCAA	Refseq	112622381	+	NR_110158	1186	lncRNA		
A_21_P0013267	chr4				118635025	729218		LOC729218			TGGTTTCATGGCCTTTCTTCCATTTGTGGTTCTTGCGAAGTGGAATTTAAATGACATCTT	Refseq	118591744	+	NR_109983	5720	lncRNA		
A_21_P0013278	chr7				150412470	728743		LOC728743			GAAAACAGATAACTGACGTAGACTCAAAAACCCCAAGCAATTTCAGGAGCCACTGGACTC	Refseq	150405752	+	NR_027237	3369	lncRNA		
A_21_P0013303	chr7				45769018			SEPT7P2			GTATCCTTGGAGTGTTGCTGAAGTTGAAAATGGTGAACATTGTGATTTTACAGTTTTAAG	Refseq	45723787	-	NR_024271	2265	lncRNA		
A_21_P0013327	chr7				66592407			LOC493754			AAACCAACAAGAAGACCCGCAAGGTTACCACAGTGAAGAAATCTTCAGTACGTCTTCCAG	Refseq	66553468	-	NR_111976	1865	lncRNA		
A_21_P0013354	chr7				149624790	79970		ZNF767P			GTTTGTAGAAGAACAGTAAAGCCATTGATCAGGCAACCCCAGCTTTCCAGACAGTCACTT	Refseq	149547154	-	NR_027789	2143	lncRNA		
A_21_P0013364	chr7				5144546	645700		ZNF890P			TCTAGACAAGAAAGACTGGACCGGAAATGAGCTTCATGAATGTAACGAACTTGGAAAAAA	Refseq	5121310	-	NR_034163	1614	lncRNA		
A_21_P0013365	chr7				5854435	401303		ZNF815P			CTCCACAACCAGCTTTTGAAAAGAAAAATCTGAAAAAATTTGACCTCAGTTAAACTGGTC	Refseq	5823160	+	NR_023382	2821	lncRNA		
A_21_P0013399	chr7				99611045			GS1-259H13.2			TACCTGATTATACTGGTGGTCTCCATCTTTCCCTTCTGGGTGCGACTGACAAACGAGGAG	Refseq	99598267	+	NM_001195541	1345	protein_coding		
A_21_P0013406	chr7				125379321	101928283		LOC101928283			TGTCTTCTCTGGAACATGTAGTTTTATGTAACAACATACCACAGTAATGGACCTTCTTCT	Refseq	125184569	+	NR_110188	1451	lncRNA		
A_21_P0013414	chr7				17558909	101927630		LOC101927630			TGCAATTATTTCTGAACCTTCCCATCAGCCTTGTCTCTGATAGAATTGGCCTGTTGTGGA	Refseq	17463445	-	NR_110013	442	lncRNA		
A_21_P0013426	chr7				56448375	650226		LOC650226			AGGAAAGAATTTGGATCAGGTTGTGCAGAAGCGAAGCGATACCCACAAGCAACTTTCTGA	Refseq	56423704	-	NR_029420	1667	lncRNA		
A_21_P0013486	chr8				57232954			LOC100507651			TAATCAGACTCTGACCTTGGTTACTTATGAGTTTGACAACGAAGAGGAAAGAGGATCAGG	Refseq	57218276	+	NR_038235	2813	lncRNA		
A_21_P0013493	chr8				57364857	101929488		LOC101929488			TATGGAATGACTGTGGTTTCCCCTGAAAGAAGCATCACTGATCTCTGCACAGGAGAAACA	Refseq	57343787	+	NR_125818	1845	lncRNA		
A_21_P0013600	chr9				129285719	101929331		LOC101929331			CAGATTCTCTCCAAACCTTTGTGAATGAATGAAGGATGACGTCACTAGAATCCATCCCTG	Refseq	129282416	+	NR_121587	616	lncRNA		
A_21_P0013623	chr9				23672399	101929563		LOC101929563			CACTTCTGGAAATTACTATCTTAAACTTGTTCTGCAGAATTACTCCATTTTTGTCCTCTG	Refseq	23500691	-	NR_121602	4837	lncRNA		
A_21_P0013634	chr6				46921938			GPR116			TCATCCAGTGCTTATTCGTTGCTCAACTAAGAACAGGATAATCCAACATACGTGACCTCC	Refseq	46852522	-	NM_001098518	5761	protein_coding		
A_21_P0013639	chr9				62435519			KGFLP1			GCCAATCAAAACCAATTTTTCCCTAAAGGATGATCTGTCTTCTCATCATTTTGACAGGAT	Refseq	62376256	+	NR_047527	2225	lncRNA		
A_21_P0013643	chr9				65912560	441432		AQP7P3			TATGACTAAGCAGAAAGATGGAAGGACCAGGAATGGTGATGCTAACTTGGAACCACGATG	Refseq	65877574	+	NR_026558	564	lncRNA		
A_21_P0013695	chr9				37090401			EBLN3			TCTTTTGAGCCAAGTGGCAAATTTGGACAGTATCCATCGATGCAGATGAACCACATCCAG	Refseq	37079896	+	NR_036592	4382	lncRNA		
A_21_P0013702	chr9				84094601	101927575		LOC101927575			AACCTTTCATCTCTGATTTCCCCTGAAGACCGCAGTGACCCTCTTAAAATATACTGCAGG	Refseq	84063443	+	NR_110995	2031	lncRNA		
A_21_P0013723	chr9				62376870	102724238		LOC102724238			CACCACCTATGTCCTCACAGTTAATTATCGATTTGTGTCAGTTGCCCATTTTCTCACTTC	Refseq	62374481	-	NR_126048	2275	lncRNA		
A_21_P0013724	chr9				42586534	101927827		LOC101927827			CTATGTGCCATCAATTTTAAAGCACTTCTGAAAAGAGATAACAATCTACAATAGCTGGCA	Refseq	42579805	-	NR_121564	3223	lncRNA		
A_21_P0013730	chr9				65802027	101928381		LOC101928381			GGACCGCTCAGTTAAAAAGTTTTCCCATTAGACTTCCCCTAATCAAATTAGAAATTATCT	Refseq	65791121	+	NR_121570	1263	lncRNA		
A_21_P0013744	chr9				126275915	101929116		LOC101929116			GGACAGGCATTGTAGATATGCTTTGATTATAGGGAAAAGAAAGTTTACCCATATATAGAC	Refseq	126270124	-	NR_121584	2096	lncRNA		
A_21_P0013748	chrX				2638329	401577		CD99P1			TGATTCCACCGGGGATGACTTTGATTTCACAGATGTTTCTTCATGGTGAACGAAACAGTG	Refseq	2609265	+	NR_033381	1113	lncRNA		
A_21_P0013823	chrX				80335318	101060146		CHMP1B2P			AGTCGATTAAGAAGAAATCGACAGCTGTCCATCAACATTTTACCACAAACAGCTCTTTTC	Refseq	80228489	-	NR_110646	6767	lncRNA		
A_21_P0013844	chrX				52633948			SSX8			TTATTTTGATAATGACCGTAACCGCAGGATTCAGGTTGAACGTCCTCAGATGACTTTTGG	Refseq	52622935	+	NR_027250	1447	lncRNA		
A_21_P0013967	chr17				77728559			LOC100132174			TGTTCAGCAGCCTGCAAACCAACTGACTCACAGAGCCCAGATAGTGACGCCAAGACCAGC	Refseq	77722872	-	NR_104134	2281	lncRNA		
A_21_P0013976	chr6				137868233			LOC100130476			CCAGTTGTTTTTCTGCAGAAAATCATCAACTGTGGAGAAGAAGAAGGGAAATAAGAAAGA	Refseq	137823669	-	NR_049793	1965	lncRNA		
A_21_P0014014	chr17				6661382	100652883		ALOX15P1			TGGATGAGCAATTTCTGGAAGACAAGAGTGTTGACTTTAAGGTTTCGCTGGCCAAAGGAG	Refseq	6657719	+	NR_045985	672	lncRNA		
A_21_P0014049					55049	389834		LOC389834			TAAAAAACAGGAGAATAAAACTGTTTAAATGTATCTCCGGGTGAACGCTGTGGCCACTGC	Refseq	46845	-	NR_027420	8205	lncRNA		
A_21_P0014077	chr1				155051165			LOC100505666			CCAAAGCCCTACATAATGCTTCAGTTTGCTAAGGAAAAAATGTTAATTACTGCAAATGTG	Refseq	155045191	-	NR_040772	1617	lncRNA		
A_21_P0014089	chr2				178434091			LOC101927027			TGACATGGGTCGTTCATCTCTGTATTCTAAACCCTCAATGAACTGTAGACAGTAATAAAT	Refseq	178413659	+	NR_110205	1441	lncRNA		
A_21_P0014090	chr2				178779963	101927055		LOC101927055			TTGGACCTTCTAATAGCTGTCTAACCCCGAGCTCATCACTTGAAAATGAAAATATCAAAT	Refseq	178776926	+	NR_120594	1972	lncRNA		
A_21_P0014108	chr3				111194170			PVRL3			AACAGTCCCACTCTAAGGGTATTGGAAGTCTTAATGAATGACGTAAAGCCAATAGCAAAT	Refseq	111071816	+	NM_001243288	2859	protein_coding		
A_21_P0014119	chr3				136862063			NCK1-AS1			TCCCGAACCACTCAAAAGGACAAAACAAGGAAATAGCAATGAAATTGGATTCAGTGAATG	Refseq	136841976	-	NR_110176	1119	lncRNA		
A_21_P0014120	chr3				139444604	100507291		LOC100507291			CAATGCCTGGTGACTGGGGCTGGTTCATACTAGACGATCAATAAATGCTCCTTGAATGAA	Refseq	139389803	+	NR_121608	678	lncRNA		
A_21_P0014130	chr3				179921899			LOC101928790			GGCAGGATATATCCACACAGCTGGATTGGAATCACAAGATGTTTTTATTTTTTGCCTCAT	Refseq	179898194	+	NR_110059	680	lncRNA		
A_21_P0014149	chr5				67004154			LOC101928794			GAAAAGCCCATGTATTGGGGCATAACCTATAAAGATGATAGCAACTAAAATGGATAAATC	Refseq	67001618	-	NR_111908	743	lncRNA		
A_21_P0014153	chr6				84709534			LOC102724201			ATTGCATCTAAAACCATGTGGCAGAGGGAGAAACAACAGACAGGACATCCTGAGAAGACT	Refseq	84689458	+	NR_125875	604	lncRNA		
A_21_P0014175	chr7				155644406	100506302		LOC100506302			TGAGCGCTGCAGTTTCATACATATCCTACTGAAAATCTTAAAAGCAAGCTTTGCTTTTTT	Refseq	155641916	-	NR_126344	1385	lncRNA		
A_21_P0014186	chr7				20331762	101927811		LOC101927811			GGTCACCATAACTCACCCTTTTTCCTATGAGGAAATGTACAGCATATTTTAAAGAAATGC	Refseq	20328301	-	NR_110119	924	lncRNA		
A_21_P0014190								LOC101927181			CAGCTGGGACCTGTGGGGCTTTGTCTGTTGTCCCGAGCACCTTGGAGATGTCATTTCTAA	Refseq			NR_108066		lncRNA		
A_21_P0014214	chr8				127219268	100507056		CCAT1			AGGAAGGCTCGCTAGAATACTTTGTGATATTGGATATTAGTTCCATATTCTACTGTGTAT	Refseq	127207382	-	NR_108049	2795	lncRNA		
A_21_P0014218	chr8				79802842			LOC101927067			ATGCCAGCAATTTGCATAGGATGTTCACAATTAAACTTTGATTATCTAGTGCTTTGTGGA	Refseq	79768142	+	NR_125410	626	lncRNA		
A_21_P0014254	chr10				30717013			SVILP1			AGTTTGAGATCACCAGTGTCTCCGTGGATGTCTGGTACATCCTGGAATTTGACTATAGCA	Refseq	30692274	+	NR_036438	1683	lncRNA		
A_21_P0014262	chr11				35138032	100507144		LOC100507144			GCCAATGGCAAGAATGCAGTCAGATCCTTCCAATAAATTCCTTTTATTCTGTTTACATTA	Refseq	35132650	-	NR_120528	1123	lncRNA		
A_21_P0014268	chr11				4202653			LOC100506082			ATTTTCCATTATCACACTTTGATACCCTCTAAAACATTAAAACACCTTCTAGAATGCTTA	Refseq	4187152	+	NR_047550	463	lncRNA		
A_21_P0014274	chr11				784297	171391		LOC171391			TGCAAAACACCGCAAGAAATGCAACAAGTGAGGAGCATTCCCGCAAAGAAAAAACGCACA	Refseq	777578	+	NR_126343	886	lncRNA		
A_21_P0014277	chr12				29317848	100506606		LOC100506606			CTGGTGAAACCTAGGACTTTAAGATGATAGATGAATTTCTGATTATACTTTCCTTTCCCG	Refseq	29280415	-	NR_103860	2394	lncRNA		
A_21_P0014289	chr13				111153577	101060553		LOC101060553			ACACATCTTTTTGCACAGAGTGGCTGGGAGGATGAAATGGGTAATAAATTAATCCAGCAA	Refseq	111148197	-	NR_120398	4071	lncRNA		
A_21_P0014327	chr16				54040373	100505692		FTO-IT1			CCTTTTAGGGATGCAAGATGCAGTGGTTTAGCCTTTTATTAATATTCTTTTCTTTCCACT	Refseq	54039393	+	NR_103838	870	lncRNA		
A_21_P0014342	chr17				2233610	101927839		LOC101927839			GGGGTTGAACACACAGCGCTGATTTATCACTTCCTTACTCATAAAAATGTGATTCGAACT	Refseq	2232678	+	NR_110888	724	lncRNA		
A_21_P0014346	chr17				43170403	101929767		LOC101929767			CACTTCATCCGAGTCATTCTTATAGAAGAGCATCAGAGGAAGATAAAAAAGAATCCTCAA	Refseq	43148366	-	NR_110868	709	lncRNA		
A_21_P0014393	chr19				14171264	100507373		LOC100507373			AATTGACAAGAGGCATTACAAGGAGCTGCAACAAAAGCAACGACTACCAAGTGTCCAGCA	Refseq	14137152	+	NR_045214	2904	lncRNA		
A_21_P0014396	chr19				23274251	100132815		IPO5P1			TGTTTAGCAAAGTGCATTGAAGTTATGGGAGATGGATGCCTTAATAATGAACACTTTGAA	Refseq	23255053	-	NR_103741	5511	lncRNA		
A_21_P0014408	chr20				59628289	100506384		LOC100506384			TGTGAACAACCTGCTCCAAACCACCAGCATCTCTGACTAAATGACCTTCGAATCCTCCAG	Refseq	59626464	-	NR_040513	678	lncRNA		
A_21_P0014426	chr22				39437128	100506472		LOC100506472			CCCCGAGTTTTGGGGTTTGTAAGAAATTACATGTCTCATTTATTTTGAACAGGTGAATTT	Refseq	39432160	+	NR_040535	3566	lncRNA		
A_21_P0014435	chrX				135123601			LOC100287728			GGATAGAAAATCCAAGAAAATGGTGTGGATCAATAAATCCTTCCCCTGATGCAACCATTA	Refseq	135120621	+	NR_103770	413	lncRNA		
A_21_P0014444	chr4				141332617			LOC100507639			TACATTCATGAATAAGACAAAGGCTGGGACAAAATAAATGAGACACTTCACTCAGACCTC	Refseq	141321124	-	NR_121625	1025	lncRNA		
A_21_P0014445	chr4				143514837	100128055		SMARCA5-AS1			TCTGGAAGATAACATCTATCTCGCCAGCATCCAGGACGACGACCTACGCCACCGACTTTC	Refseq	143513472	-	NR_104027	1147	lncRNA		
A_21_P0014454	chr2				135823087	100507600		LOC100507600			AGCATTATTAAATGGTATCTATGGATAAACTTCAGGGGCCCTGTGGAGCCAACCCATTGC	Refseq	135820191	+	NR_045486	1862	lncRNA		
A_21_P0014471	chr2				28206961	100505736		LOC100505736			TGTCTGTTACAGAGAGATCTGACTTGACTTTTGGGCCCTCCTGGTATATGGACTTGTACT	Refseq	28148555	-	NR_120504	2258	lncRNA		
A_21_P0014482	chr3				9194453			LOC101927416			GATCCCAAATGGGGACCCTGATGTAGCAAGAGCCTCTTTTAAATCCTTTTCCAATAGGGT	Refseq	9192493	+	NR_121663	1310	lncRNA		
A_21_P0014516	chr6				137739037			LOC100507406			ATCCTATCAAAAATAAAACTCCTAGCCAGAGGGTCAGAACTAGAGGTGGTGGAGTGAACG	Refseq	137730170	-	NR_121618	804	lncRNA		
A_21_P0014544	chr14				105419739	100507437		LOC100507437			TGGATTGCCCTTAAGCCAGCTCAGAGGCAAAGTCCAAAGACCTCAGGTGAGTCAAACAAT	Refseq	105417581	-	NR_125384	1582	lncRNA		
A_21_P0014560								GOLGA6L7P			TCTGTACCTTCTGAGGTTTGGACTATGCCAATGTATCATTCTTTCAAAAATCAACAAAGG	Refseq			NR_047567		lncRNA		
A_21_P0014577	chr12				58812669	100506869		LOC100506869			TTCTGCTTCAACATCCTCACTCCCCACAAACAATTCTAATAAACAGCAATTAATCTGAAA	Refseq	58591702	+	NR_126341	423	lncRNA		
A_21_P0014606	chr1				39573203			LOC101929516			TAGTCTGCAATCCACCTATGGAGACAAGTGACAAAACCTGTAAAGCAAATGATCTGGAAA	Refseq	39565070	+	NR_125979	641	lncRNA		
A_21_P0014637	chr1				234373403			LOC101927765			CAGCAAGGTATTTTTAAAAGGGATGAAGAGAGTTGCTTCAAATGTTTTGAGACGTTGTTA	Refseq	234372807	-	NR_125962	614	lncRNA		
A_21_P0014655	chr11				65790868	101927828		OVOL1-AS1			GTGAAATAAAACTAAAAATAACAGCACACTGAGCCTGGCTCAGGGCTCAGCTCACCTTTA	Refseq	65789001	-	NR_108085	544	lncRNA		
A_21_P0014676	chr12				52092285	26628		OR7E47P			ACCCTTTGCTGCCTGCTGGTTCCCAATTTTGAATGTATCTTTTTGTTTAAAATGTCTTTG	Refseq	52084746	+	NR_120438	461	lncRNA		
A_21_P0014678	chr12				65642372	100507065		LOC100507065			ATGATTCCAGGAAACTCGATTGTGGGCTGGGGAAGGACAATAAAGTGGATTGTATGATCA	Refseq	65557899	-	NR_120434	1554	lncRNA		
A_21_P0014688	chr16				14927283	100288162		LOC100288162			ACTGAGCTGTTTCTTCATGGGCAAAACAGGGCTGCACTCACCTCGTTCAGGACGGTGACC	Refseq	14925750	-	NR_103772	1076	lncRNA		
A_21_P0014697	chr18				70384591			LOC101060542			GGAACTGTATTAAGGGGTTGAAAGTAAAGGGATGAGCCATAATTTATTCAGGAAAACGCA	Refseq	70380140	-	NR_110764	2637	lncRNA		
A_21_P0014797	chr15				101309304	100507472		LOC100507472			AAAGATTGTCAATGAATGAGTGTGACTGTGGTCCAGGATAAATGCTGGATGTGGCCCTTG	Refseq	101307251	-	NR_045387	2054	lncRNA		
A_21_P0014853	chr8				6842454	100652791		GS1-24F4.2			ATTTTAGGTCCCCGTCCCTCTCTGTAACCAATAACCAATGCCATATAAATGGAAAAGTAT	Refseq	6835554	+	NR_045217	1137	lncRNA		
A_21_P0014868	chr14				18980793	100508046		LOC100508046			TTCTCTTTATCACACCACTACGGCTTGTCTTCATTAAAGGAAAAGTGTATCCACTTAAAA	Refseq	18976748	-	NR_110505	2569	lncRNA		
A_21_P0014887	chr11				117201914	100652768		LOC100652768			AGCAGAGCTATAAAAACAAGTTTGGGAGAAAAACACATTCCCATCCCCAAAGCAGAGGCC	Refseq	117195613	-	NR_045215	1261	lncRNA		
A_21_P0014889	chr11				130862110			LOC100507431			GATAAAATTGAAGCCCAGAGAAGCTTGGGAGCCTCAACTATTAATGGAAAAACCATAACT	Refseq	130844193	-	NR_125383	1468	lncRNA		
A_21_P0014918	chr16				32188113	100289574		HERC2P4			GAAAAAAGATGAAACTCCTGCACCTGTATATAGGGCCAAGTCAATTCTGGAGAGCTGGGT	Refseq	32170043	-	NR_109773	2708	lncRNA		
A_21_P0014930	chr22				20691721	266697		POM121L4P			AGGACAAGGACCCTAGAGTCCAAGAGAATCCTGGTGATCAGAGAAGGGTCCCCGAGGTCA	Refseq	20689555	+	NR_024592	2167	lncRNA		
A_21_P0014934	chr2				165871941	100506124		LOC100506124			AGGAGAACATGACCATCTGGAGTCAGTACAGATCATCAATCCTTCCACATATACAAGTTC	Refseq	165857475	-	NR_045375	1612	lncRNA		
A_22_P00000123	chr10				51068552	102724719		LOC102724719			ACCAAAATTTAAAGTAAAGAAAACTGAAGTTTTGCTAGCAAACTCTTTAAAAATAATAAG	Refseq	51062579	-	NR_120678	420	lncRNA		
A_22_P00000149	chr11				106263228	101928535		LOC101928535			AACCACTCTGTTCTCCAAGGACTTAAAATATAGAAGCCCAGGAAATATTCTGTCAGTTAT	Refseq	106250019	+	NR_120552	1755	lncRNA		
A_22_P00000150	chr11				106264905	101928535		LOC101928535			ATGATACTGAGTAACTCACTAGTGCCCTAAAGTACTCTACAGCTTTTCAAACAAAATTGA	Refseq	106251407	+	NR_120551	1770	lncRNA		
A_22_P00000216	chr7				82029955	101927356		LOC101927356			CTGACGGAGAGAAGAATTTAATCGATGTCTGTTGAATTCGCTCAAGTAAATAAAACAGAA	Refseq	82009177	+	NR_110077	2567	lncRNA		
A_22_P00000222	chr7				157866092	100506585		LOC100506585			TTCACAGAGCAGGCTGCCATGTCCCTCGGGGCCTTGGGGGCTGCTGAGGCCCTGAGAAAG	Refseq	157854585	+	NR_038966	4319	lncRNA		
A_22_P00000260	chr2				170350943			LOC101929753			CATTCAGGCCTACAGTGAACGCAAATGTTCCAGATCTGAGTTTCAATTTTTAAAGAATAA	Refseq	170340517	-	NR_110576	1311	lncRNA		
A_22_P00000285	chr16				89325348	100287036		LOC100287036			ACATGCTTGGTCACTGGGCTGTGGAACATACAGGAGCCCCGTGCTCCGGAACACGGACCA	Refseq	89321133	+	NM_001242885	1443	protein_coding		
A_22_P00000405	chr17				47323901			LOC102724508			GGCAACCATCTCAATTTTAATAGTGCAGATGCCATGTGCTGTAAAGTCCTAAAATTTAAA	Refseq	47303443	-	NR_110880	702	lncRNA		
A_22_P00000406	chr17				47323613			LOC102724508			TAATCGCTGTTCATTCTCCGGTGCGCTGTCCCGCCATGGTCTGACCCCACTTCAATCTTA	Refseq	47303443	-	NR_110881	566	lncRNA		
A_22_P00000421	chr3				195711875			LINC00969			TTCTCAGATGACCAAGATGGTGCTGCAGATGGTGCTGAGGATGGAGAACCCACCAAGCCC	Refseq	195688498	+	NR_122105	940	lncRNA		
A_22_P00000445	chr7				36100653	101928618		LOC101928618			GTGCAGATGGGGACCCTGGGAAGTTAGCAGCAATGGAGAAAAGCGTGGAATGCTCTCCAG	Refseq	36095310	+	NR_108089	1746	lncRNA		
A_22_P00000458	chr5				38720273	101926904		LINC01265			AAATCATGGCAGTGTGATTTTCAAACACCAACTTGCCTTGGAAGGGAATGTGGGGATGTG	Refseq	38710367	-	NR_104631	800	lncRNA		
A_22_P00000467	chr7				96664338			LOC100506136			ATCATCTCTACCCATAAAAGATGGCATTCTGCAAGACTGAGAAGATGCCCACCTCCATTC	Refseq	96621657	-	NR_038948	1593	lncRNA		
A_22_P00000483	chr19				23274251	100132815		IPO5P1			GCTTGGGATCGGTCTCTGCTGTTTTACGTCCTCCACCTCGGGAGCCCCCGGTGACTGTCA	Refseq	23255053	-	NR_103742	5436	lncRNA		
A_22_P00000521	chr18				51562469			LOC100287225			AATATCTGTTCCTGCAACTGCACTGATTCTAGAAACACTCTCTATTCGAACTCTCATGAG	Refseq	51392042	+	NR_040074	1799	lncRNA		
A_22_P00000545	chr5				43093558	100506639		LOC100506639			AAATCATTTCCATCTTTTTCTGGATGAACCTGGGCGGATGTCAGACCAGAGAAGAGCACA	Refseq	43067023	+	NR_102752	1548	lncRNA		
A_22_P00000555	chr8				70485687	101926892		LOC101926892			CCCCTGTGTGCCTTTCCTTTCTCTGGTTCTAGAAATACATCTAGAAAGGGGGAAAATGTT	Refseq	70471134	+	NR_110653	2367	lncRNA		
A_22_P00000596	chr1				180274681	100527964		LHX4-AS1			AAACAAGAAACACCTGCAAAGACTAAATTCCCAGGTCCCAGAAGGATGGACAAATGTTTG	Refseq	180269663	-	NR_037642	2673	lncRNA		
A_22_P00000600	chr17				34183632			LOC101927239			CCAAGAGCCTGGCCCATGAAGGTGAATCAGTGGATACTTGAATAAAAAGAAGAATATGCG	Refseq	34169376	-	NR_110748	1107	lncRNA		
A_22_P00000637								LOC731424			AGTGGTCACTAATTAATCCAGGTGTGGCTAGGAACAGCTGGATACTGATCTGTGTGATGA	Refseq			NR_037867		lncRNA		
A_22_P00000647	chr12				81312422			LOC102724663			AGGAATTTAAGTTTTGGATCATTCTTTTGAGAAAGAAAGAAAAGTACCCTTTTAAAAGAG	Refseq	81279189	+	NR_120491	969	lncRNA		
A_22_P00000695	chr7				88229768	102723885		LOC102723885			ACTGTCTCACTGGTTCTAGGTACACAAAACCCAAATCTGAGAAATCCACTAGATTGGCAG	Refseq	88216660	+	NR_120517	587	lncRNA		
A_22_P00000713	chr5				4774865			LOC101929153			AGTGAACCATTCTGTTCGTTCCATGTATTAGATGGGAACAGCCAAATTAATTTGAAATCA	Refseq	4773481	+	NR_104619	801	lncRNA		
A_22_P00000767	chr16				3950444	102724927		LOC102724927			TTTACTAGTCCTTCTTCCACAATGAGAGGTGACCCTTCACTTCACCGAGAAAGGAAGGAA	Refseq	3947609	-	NR_120311	1394	lncRNA		
A_22_P00000868	chr16				67528745	100505942		LOC100505942			CGTCTCTGCCCCACCAAATTTGCTAATCAAACAAATAACCTAAAATAGAATAGAAAGAAC	Refseq	67517706	-	NR_104656	1121	lncRNA		
A_22_P00000924	chr12				4720102			LOC101929549			CTGCTTTGCATAACCTAACAGAGTTCAACACATAGGAGTGTCTTAATAAATGCTGAATAA	Refseq	4700417	-	NR_110112	1249	lncRNA		
A_22_P00000965	chr6				163054161			LOC101929239			TATGATCAGCTTGTCGAAAGAATGAATCAATGACACTCTGTCTTCGTGGAGAGCAGCCTG	Refseq	163042980	-	NR_110871	1300	lncRNA		
A_22_P00001050	chr1				120469670	728841		NBPF8			AGAGAACAAACAGCAGTTCGTAAACCTCAAAGAGATGTTTTCTAACTCAACTGGCCGGCT	Refseq	120415027	+	NM_001037501	7258	protein_coding		
A_22_P00001051	chr1				49269294	101929721		LOC101929721			ATTGCACATTAGAAGATTCCTCTCCCTCACTGAAAACTTGTGAGAAGGCAGCCAAAAGAG	Refseq	49257411	+	NR_125988	575	lncRNA		
A_22_P00001146	chr16				56191094	283856		LOC283856			ACTCCACACCCTCACCCAGGTCCTGTATCCCTGCAAGACTGCGTTGGAAAGACTGAAGAG	Refseq	56092987	-	NR_027078	2678	lncRNA		
A_22_P00001173	chr14				76786724			LOC100506603			ACTCAGCTAGGAATTAGAAACATCATTTGTCCTCTTGGCCTGTTCAGCTGGTGACTGTAG	Refseq	76781733	-	NR_104184	1701	lncRNA		
A_22_P00001182	chr8				6406548	100287015		LOC100287015			ATGAAAGAGACTTCGGATCCCTGAGGCAGCAAATCCCTGTAGGGGCATCCCAGGACTCAG	Refseq	6403556	-	NR_040040	2408	lncRNA		
A_22_P00001192	chr9				126410504	641373		NRON			GAAGTCAGGTTTCTGAACCATTCTGCTCCAAAAGTTTGATGAGAAAAATCTTTCTTTCTT	Refseq	126407775	-	NR_045006	2730	lncRNA		
A_22_P00001203	chr2				240586316			CAPN10-AS1			ACAACATGTTGAGACACTGAGTTTGTGCGATCCCCACACATCTCAGCAGTGAGTATTTCT	Refseq	240582750	-	NR_103792	3567	lncRNA		
A_22_P00001221						146429		SLC22A31			ACAGGTCAGGTAGCTCGAGCCAGGAAGATCCTGTGGCGCTTTGCAGAAGCCAGTGGCGTG	Refseq			NM_001242757		protein_coding		
A_22_P00001283	chr1				1434573			LOC102724312			ACACCTTTGGAAACAGCCGCCTGAGGCAGCTGTGGACAGAAGACCCTGCCCAGCAGCCAA	Refseq	1430157	-	NR_125994	1194	lncRNA		
A_22_P00001341	chr11				65444557	693197		MIR612			AGCACTAGCAGGAGGGGCTCCAGGGGCCCTCCCTCCATGGCAGCCAGGACAGGACTCTCA	Refseq	65444458	+	NR_030343	100	lncRNA		
A_22_P00001388	chr5				115620419	101927100		LOC101927100			TTACTGAACATCGGATGAGACCATGGATAGTAAATTGGGAGTGAAGGTCCATACCTGGGT	Refseq	115602155	+	NR_109875	769	lncRNA		
A_22_P00001397	chr12				99105011	101928937		LOC101928937			CTGGGTTAGCAGATTTTGCTAAGTGGTCCACAGAATCACCTACTTATGTGTTTCTCTGCC	Refseq	99093359	+	NR_110095	1038	lncRNA		
A_22_P00001460	chr12				49926339			LOC101927292			TGAACCTAGCAGTAGTATTTACACCACTTGTTGTGTGCCCACTGTGGGCCCGGCGCCATG	Refseq	49911953	+	NR_110048	3157	lncRNA		
A_22_P00001474	chr4				34039893	101928622		LOC101928622			AATTTGAGCTAACTGGAAAGGGGATTGTGAGAACCATTACTGGGAGTACAGAAAGAAAAG	Refseq	33896339	-	NR_125902	2404	lncRNA		
A_22_P00001480	chr7				127485804	100506682		LOC100506682			AAGCTTATCACATTACTAATGTTTGAGTCTCTAATCCAGCTGGCTAGTTTAATCATCTTG	Refseq	127476883	+	NR_110024	974	lncRNA		
A_22_P00001518	chr4				86219926	101929064		LOC101929064			ATGTTTCTCCTGTGGCTTTGACTACTCCTGGCACATTGTACCTGCAACTTCCCTGCCTGG	Refseq	86119806	+	NR_110879	978	lncRNA		
A_22_P00001555	chr12				46652579	100288798		LOC100288798			CCCTGGTGAAGCAGTGCCAGTCACACTTTGCCAGTCAAACGGAGAGGCAGCAGTAGTAAG	Refseq	46384107	+	NR_125381	471	lncRNA		
A_22_P00001593	chrX				102571693	55999		NXF4			AGGTGGAGATTCTTCCCAGGGGAATTTTGGAAAGGAGAACCTTCATGATGAACATGATGG	Refseq	102549965	+	NR_002216	3615	lncRNA		
A_22_P00001624	chr10				46269608	100996567		ANTXRLP1			ATTATTGCTATGACTGATGGAACAATGATGAAACATCCATCTTTGGACACTCTCAAAGAA	Refseq	46219025	-	NR_103828	985	lncRNA		
A_22_P00001697	chr17				30770050	440423		SUZ12P1			TTAGAGTGACTCGTCCAAGAAGAAGAGAGTTTAATGGAATGATTAATGGAGAAACCATGA	Refseq	30709608	+	NR_024187	728	lncRNA		
A_22_P00001738	chr2				38515740			LOC101929596			AAGGTGATATATCCCACCTCATGAAATCAGGCTTCACCACAAGATTGCTTTGACCAAGGG	Refseq	38458637	-	NR_110259	1147	lncRNA		
A_22_P00001757	chr5				160938626			LOC285629			GCTGCAGCCAAAGAAAGCTTCAGTCAATGCATAGTCTCCCTTTAATAAACCTTGTGGTAG	Refseq	160931778	-	NR_027111	2339	lncRNA		
A_22_P00001797	chrX				40287721	101927476		LOC101927476			AATTAGCAGTGTCCTGTGTGGTCTCGCTGAGGGAAGCCAGGCAAAATCTAGCGGCTCAGC	Refseq	40262917	+	NR_110386	3001	lncRNA		
A_22_P00001818	chr22				17589192	101929372		LOC101929372			CTTGGGACGATAAAGAGAACTGTAAACTTAATTTTGTAGTTAGAGAAGATGAACCCAAAC	Refseq	17580157	-	NM_001288707	1838	protein_coding		
A_22_P00001823	chr7				128872047			LOC100130705			AAGATGTGCCGCATTGAGTCATTCTTCCGCAAGAACGGGGCCTTCGCACTGCTTGATCCC	Refseq	128866330	+	NM_001195150	3883	protein_coding		
A_22_P00001875	chr15				44732851	100419583		LOC100419583			TAGTCGAGAATAGCGATCCGGGGAGAAGCAGGTGTCTGTGGGGCCCAAGAGAAGTACCAT	Refseq	44728988	+	NR_125376	2079	lncRNA		
A_22_P00001892	chr12				57621903	101927583		LOC101927583			AAGTTCAAAGGGGTCAGCCACCCCGCTCATGTGTCCCTATGGTTCCTAAAGAAATATAAA	Refseq	57618405	-	NR_120450	2459	lncRNA		
A_22_P00001948	chr5				16629969	101929524		LOC101929524			AATCATTGTGACACCACTGAGCAGGGAATCTCAATAATGGCTGACATATCTGGTAGCAAA	Refseq	16615926	+	NR_109946	1674	lncRNA		
A_22_P00002022	chr6				56864338	101930010		LOC101930010			CCGCAGATCGCTCCACCGCTGTGCGCAGCCCCCTGCTGAGGGGCCAGCGGCTCTCCCTGG	Refseq	56843986	+	NR_125866	843	lncRNA		
A_22_P00002076	chr20				7368501			LOC101929312			AACTCTCAGCATGTAGGTACAGAACCATTTCCATGAGGTCAGCTACATTCCAAAGTGGCT	Refseq	7347433	+	NR_110610	1651	lncRNA		
A_22_P00002129	chr2				198375097			LOC101927619			TAATGGAAGTTTCTAGTCTGCAAAATATGAAGATGCCCCTCAGAGACACAGCTGTGGGTG	Refseq	198299363	-	NR_110267	2811	lncRNA		
A_22_P00002140	chr20				33210462	317716		BPIFA4P			AAGTCCAGATTCGTTTGGAGAAGAATGTAGGTGGCAGATATGAGCTTGCCTTTGGGAACT	Refseq	33193605	+	NR_026760	1203	lncRNA		
A_22_P00002142	chr7				2476383	402635		GRIFIN			ACTAACTTCTTGTTGGAGACGGGGGACATTGCCTTCCACATCAAGCCCCGGTTCTCCAGC	Refseq	2475137	-	NM_001291784	447	protein_coding		
A_22_P00002143	chr17				43231269			LINC00854			AGGAAAAACTCCAGCCACATAAGAAGTTAAATGTGCCGCAACCACCAGTGGCGAAATTGT	Refseq	43221417	-	NR_047479	978	lncRNA		
A_22_P00002166	chr1				32362243	100128071		FAM229A			CGCCGCCCCCGAGTCCCAGGACAGCCCGGAGGCGGTAGCGACGGAGCACAACCCGGTCAG	Refseq	32361270	-	NM_001167676	716	protein_coding		
A_22_P00002182	chr4				74970362	100507388		LOC100507388			TTGCAACACTGACTGTTTTCACAGCAAGATGGGCCCTTTAGCTCTCCTCATGAAATGTGA	Refseq	74955974	-	NR_121617	2570	lncRNA		
A_22_P00002305	chr11				568198	406992		MIR210			GCTGCCCCAGACCCACTGTGCGTGTGACAGCGGCTGATCTGTGCCTGGGCAGCGCGACCC	Refseq	568089	-	NR_029623	110	lncRNA		
A_22_P00002313	chr11				131540867	101929653		LOC101929653			ACCTACTACCCTCTCCATAGCCAAAGGAATGCCCAAATTTCCACAGAAAGGCATTTTTAT	Refseq	131533857	-	NR_110140	4335	lncRNA		
A_22_P00002318	chr11				132288459	100874281		NTM-IT			TGTGCTCATGGGACCCTGAGATGCAGCAGAAAGAGCAGTGTGAGGAGCAAAGTGACGCTG	Refseq	132284302	+	NR_046820	764	lncRNA		
A_22_P00002352	chr12				81993133			LOC101928449			CAGTAAAAATCACAGTATAAAGGCAAAGATAATGCATCTCTCTGCAGTCAGGCCAATTTC	Refseq	81953719	+	NR_110089	1372	lncRNA		
A_22_P00002441	chr14				105099496			LOC102723354			GCCTCCAGTCAAGCCCTTGTTTCCAGCTTTCTGTGCCCTAAATAAACTTCTGCTGGGATT	Refseq	105094147	+	NR_110546	903	lncRNA		
A_22_P00002464	chr15				35859001			DPH6-AS1			AACAAAGTGCCAATTCTGGTCTAATCATGTATGGAACCAAATATGTTGATGAGTCCTAAG	Refseq	35546195	+	NR_038251	1507	lncRNA		
A_22_P00002514	chr16				87292452	101928682		LOC101928682			TCCTCAGACAAGATCTGTGGCAACAGTAACAATAAAAGCATCCCATGCGGACCAAACTCC	Refseq	87271906	-	NR_104667	716	lncRNA		
A_22_P00002573	chr17				333488	100506388		LOC100506388			CTGAAAACTCCAGAGAGCAGTGCCCTGTGCATTAAACACAGACTGCGCCCTTGTACTCAG	Refseq	331519	+	NM_001242780	703	protein_coding		
A_22_P00002690	chr1				60825584	101926964		LOC101926964			ACTCTGAAGAGACCTGAATGGACAAGAGATGTTTTCCTCTTCCTTACCATAATAAAAGAG	Refseq	60659631	-	NR_110628	2344	lncRNA		
A_22_P00002740	chr21				44339390			C21orf2			TGTCTGCCTCCTTGGGACTGTGGAGTGGGTGCCCTCAGTAAAGCGCTTTGTTGGAATGGT	Refseq	44328944	-	NM_001271441	2578	protein_coding		
A_22_P00002802	chr2				70125316			LOC100133985			TTTTCTCTACTTGGATCTGAGAACTCTGTCCCTCCAGCCCTGCGAGCGCTTTGCCAGGGT	Refseq	70124036	-	NR_024444	661	lncRNA		
A_22_P00002818	chr2				98771898			LOC101927070			AACAAGACAACATCTTCACTTCCTGCATGCTGATGGCAGAAGTGAGACATCAGCGAAGAA	Refseq	98761063	-	NR_126337	2117	lncRNA		
A_22_P00002898								LINC01207			CTGTTTGAATCAGACTCACGGGTTCCTTCCTAGCCACTCTCAGGGACAGGAATGCTTCTG	Refseq			NR_038834		lncRNA		
A_22_P00002916	chr5				27496401			LINC01021			GGAGATTGAAAAAAGAAGACCTGATTTATCATGTGCAATATCTCACACATCTGTCATTTC	Refseq	27472292	+	NR_038848	1120	lncRNA		
A_22_P00002938	chr5				43018811	648987		LOC648987			AGTTACCAGGAATCCTCTGCTAAGGAAAGTGAAAGGGAAGATGCAATTTCTCCTGGGAAG	Refseq	43014729	-	NR_034086	2160	lncRNA		
A_22_P00002947	chr5				61698432	101928651		LOC101928651			CATGCCTTTGAAAAAGAAAGGTGATGAGCCTCAAATGGAAAAATACATTCAAGAAAGGTC	Refseq	61663157	-	NR_109910	1669	lncRNA		
A_22_P00002957	chr5				170422844	101928033		CTD-2270F17.1			AGGGGTCTTTGACATAATACAGAATAACAGGTCCCAGAGATTATTTTACAGAATGTTAGT	Refseq	170389493	+	NR_109899	1215	lncRNA		
A_22_P00003118	chr9				135506447	101928525		LOC101928525			AGATGTACGGCTCCATAAACCTGCCAGAGACCCCACCAAGGCAAGGGGGATGAGAGTTCA	Refseq	135503273	-	NR_121579	1139	lncRNA		
A_22_P00003190	chr8				85463054			LOC100996348			AATAGGAAGGACATTTTGAGGCCAGCCAGCATTATGACATTTGTGGGTCCTACGGCATTT	Refseq	85456487	-	NR_121633	566	lncRNA		
A_22_P00003225	chr12				48790535	100506125		LOC100506125			AGGATTAGAGTAATGGTGGAAGCAGAAAGGAGAAGGAGTTTCACTCCAGGATGTACGTAG	Refseq	48789576	+	NR_110020	473	lncRNA		
A_22_P00003267	chr14				90648891	101928909		LOC101928909			CAGCTGTTCAAGACTTTCTTCAAAATCATCCAAGCACAAGGGTTGATAAAATACACACAA	Refseq	90642629	+	NR_110134	1256	lncRNA		
A_22_P00003271	chr2				47345074			LOC101927043			CTGGGATTCCCTCGCCCTCAGATTCCAGAATCCAATTTCTTGGATTTCAGTGTTTTTAAG	Refseq	47192405	-	NR_110208	923	lncRNA		
A_22_P00003275	chr15				67838879	101929076		LOC101929076			CGGGACTGGAAGTGGGTCCAGGAGAAGGAAGCAAAAATAACTTACAGCATAAATAAATTA	Refseq	67834308	-	NR_120345	2006	lncRNA		
A_22_P00003299	chr1				200694250			LOC101929224			GCACCCCGAGGCGCTTCACGTCACGGAGCTGCTAGGAGACGGGCGGGGCTCCGGTTCCGG	Refseq	200669507	+	NR_110787	750	lncRNA		
A_22_P00003301	chr1				6730012			LOC100505887			TATCAAATTATACCCAGATAAAGCTTCTGGTGGCTAATGACATGGCCATCACCCAGCGTG	Refseq	6724745	+	NR_104620	411	lncRNA		
A_22_P00003410	chr5				271524			LOC102467073			AATCTACAAACCTTTTTTACAGTGTGGATTTTTTTTCATGATGTGAATTCAAGTGGTTTC	Refseq	269556	-	NR_104613	832	lncRNA		
A_22_P00003421	chr2				196264204			LOC101927482			CACATTCACAAATAAACGTTTTCAAAAACTGCCCTCAGGCAGTTCTAGAGAAATGCTTTG	Refseq	196260024	+	NR_110225	1424	lncRNA		
A_22_P00003585	chr5				66511604			LOC101928769			GACTTTGCTTTTTTACAAAAAGCAGTGTGTGCTTTAGTTTAAAATATGGGTCACTGGTGT	Refseq	66507544	-	NR_105001	661	lncRNA		
A_22_P00003661	chr20				3812434			LOC101929125			GGGATGTGAAATTATTCACAATCTATTGTTCAAAGAAGACAGTTGATTATGGGACGGAAG	Refseq	3808494	+	NR_109859	728	lncRNA		
A_22_P00003694	chr16				65176573			LOC101927650			TTTTCACTTGGTCTAAAGCAAAAGGCCCCAGGCTTTCTGTCAGGAGCTGCAACTTTTCAT	Refseq	65141756	-	NR_110918	765	lncRNA		
A_22_P00003745	chr5				29073223	101929645		LOC101929645			ATGACCTTTAATAGAAATATCTATGTTCGTTTATTTAAAAACTATTCATAGTTGCTTAAG	Refseq	29065244	+	NR_109948	4824	lncRNA		
A_22_P00003807	chr5				134435047	102546229		LOC102546229			CTCTCAGAGGAGGATTTTGTTCTTCAATTGTGGAGTGATCTCTATCACCAGTGACTAAAG	Refseq	134429051	-	NR_105044	705	lncRNA		
A_22_P00003827	chr13				27917291			PDX1-AS1			CCGACACTGCATGGAAATGCTGCATGGAAAGTCCTTATACATCTATCTTTGTGCATTTAT	Refseq	27819092	-	NR_047484	2254	lncRNA		
A_22_P00003842	chr19				51418197	100129083		LOC100129083			TTGAACCAGTAGCCATAAGCTGGGGTAGACCCTGTCCAGTCCTGTCGGGGGTAGGAGAAA	Refseq	51415724	+	NM_001256795	1695	protein_coding		
A_22_P00003850	chr20				50279795			LINC01272			ACAGCAAAGTCCTCTCTAAGGGATCTCTGTTGCTTGGAGAATAAACCCTCGGATTCCTTC	Refseq	50267486	+	NM_001278655	2028	protein_coding		
A_22_P00003862	chr10				10063502			LOC101928298			AAAGTCAGCAACGTAGACCATGTAAACCTCATGATTCCTTATAGTGAAATAAACAGTGAG	Refseq	10058722	+	NR_120636	575	lncRNA		
A_22_P00003987	chr16				52099067			LOC102467079			CTTGTGGAAGCGTCCACTTTTATTGAAGATTGGCTAAATAAATCTGTGCCTACTGAAACT	Refseq	52085281	+	NR_104655	1009	lncRNA		
A_22_P00004006	chr3				87157069	100846978		LINC00506			TTTCCTACAGGAGCCTCAAGACTGCGTTTCAGGAAGCCCTAGGACCCACTGATCCTGCAG	Refseq	87089280	+	NR_104153	668	lncRNA		
A_22_P00004022	chr7				29013369	100506497		LOC100506497			TAAGATGACAGAGCCGGTGCCAGAATCTAAACCTTGGGACTCTGGTTGCTGTATAAAAAA	Refseq	28979967	+	NR_038965	3721	lncRNA		
A_22_P00004070	chr14				65094311	100506321		LOC100506321			TCAGCCTAGAAGAATGGGAGAAAGAACACATTAGGAATGTCACTCCTTTTGCTTGGTACA	Refseq	65089918	+	NR_045122	895	lncRNA		
A_22_P00004084	chr4				102799575	102723704		LOC102723704			GGATAAAAGAACTGCAAGAAAACAAAAACATCTGTTACCCAGTTTCAGGAGTTTGGATAA	Refseq	102777037	+	NR_125932	1506	lncRNA		
A_22_P00004113	chr4				170283723			LOC101928223			CTTTTTACATACAAGCAGGAGAGCAACTACACCAAGATTTTGGAAAACATGTTATGTAAG	Refseq	170226591	+	NR_125889	1260	lncRNA		
A_22_P00004149	chr16				74215521	101928035		LOC101928035			AGGCTCCTCCGTGCTCCTGAGAGGCCGAACACAGGGTCGCCAGCACAGCTTACTGCTCGG	Refseq	74192392	-	NR_104657	987	lncRNA		
A_22_P00004157	chr12				9397617			LOC101930452			TGTTCATTAGACGGCCCTTTACCCAATGTATCTCTAATAGTCTGCTGAAAATACTCAAAG	Refseq	9367464	+	NR_120479	4388	lncRNA		
A_22_P00004185	chr2				200812170	101927795		LOC101927795			AAGTCTTTGGGTTTAAAACATTTTTTGGATGAGAGGAGGCTGGATGTTCCTGGCTCCTGG	Refseq	200780495	-	NR_110275	911	lncRNA		
A_22_P00004282	chr1				94820232			LINC01057			ACCACGTGGATCCCAAGGCCATCCCAGGAACTCTTTGGAGGGGAGAAGCCCAGTGGAAAC	Refseq	94657533	-	NR_104131	1282	lncRNA		
A_22_P00004358	chr7				7566065	101927391		LOC101927391			AATGCTCTTCTCCAAGACTTAGAAAAATCAAATGCTATCCATCCCTCAAGATACATCCCT	Refseq	7550104	-	NR_110084	2427	lncRNA		
A_22_P00004370	chrX				108738903	101928358		LOC101928358			CCTGCACTTACAACCAAAATGATAACAAATGCTCTCATTTGGGATTTTGTTTGATAGTCA	Refseq	108736540	+	NR_110652	1142	lncRNA		
A_22_P00004446	chr5				86749772			LOC100505878			GGGTAGTCCCTAAAGAGCTGAAGAATAAAAGATGTTATGAGAAATCCAACAATACCAAAT	Refseq	86746818	+	NR_105017	759	lncRNA		
A_22_P00004460	chr4				14140052	152742		LINC01085			TTTACACGACTTCAGAACATTCTATGACAACCCAGCGTGCAACTTGGCACTGTCAGAAGA	Refseq	14111968	+	NR_033931	1998	lncRNA		
A_22_P00004473	chr4				781848	100129917		LOC100129917			AGAGGCGCTGGAGCTGGGTCAGTCCGCCGCTCACCCCGCGGCCGCACCTTCCCGCCTTCT	Refseq	780149	-	NR_036512	617	lncRNA		
A_22_P00004478	chr12				68686859	100507250		LOC100507250			GCCGCTTTGCCTGACCAAAGTCTGTGGGCGTGGAACAGGCCCTGGGTTCTCCTACTGGGA	Refseq	68674371	-	NR_038930	1737	lncRNA		
A_22_P00004596	chr8				2728451	101927815		LOC101927815			TATGACAAAAAGATATTATGACTCCCATGCAGCGGATGAAGACATTGATGCCCATGAAAG	Refseq	2696553	-	NR_125426	621	lncRNA		
A_22_P00004636	chr18				22786837	101927571		LOC101927571			CTAGAGATGACCACATATGAAACGACCATGTGTGTAAAGGATTGCTGGAAAATAAATCAG	Refseq	22723491	-	NR_110782	347	lncRNA		
A_22_P00004648	chr5				56481769			LOC102467147			AAACCACGTCGTTTTGGGAGTGAAAAAGTGAAAGCACACATCGTGTCATTAGAGCAGCAG	Refseq	56457795	-	NR_104664	656	lncRNA		
A_22_P00004651								LOC101928448			ACGTGTTACCTGTCTGGACATCAGCCTCAGAATAATAATAGCCCTGAGCTTCAGGTTAAG	Refseq			NM_001287053		protein_coding		
A_22_P00004682	chr11				45724555	100507384		LOC100507384			ACCAGAACACCATTTCCTGCAGCCTGAAAAGAAGACAGTATAATTGTTTGGCAGCAAGAG	Refseq	45722308	+	NR_047569	639	lncRNA		
A_22_P00004699	chr8				144439893			LOC100287098			TCGGTGTCGTCCTCTGGAACAGAGCCAAGCCCACCCCAGGGGAGTCCGTGGGAGGTGAAG	Refseq	144435168	+	NR_109770	1196	lncRNA		
A_22_P00004700	chr11				119739623	102724301		LOC102724301			AGAGAAGCACTTATTGGGAACTGTCAGAGCTATGCTTCAGGAGATGAATCTGGCAACAAC	Refseq	119729583	+	NR_120587	523	lncRNA		
A_22_P00004758	chr20				58888810	101927932		LOC101927932			AATTTAAGCTACCGTGGAAAGAGGGAAGAAATGGAAGCTGCTGATCGTAGGAAGCAGTAC	Refseq	58863756	-	NR_126334	683	lncRNA		
A_22_P00004806	chr2				241977276			LOC102723927			AAGATAAAGGAAGACCAGGAGTGCCTGCCGAACTCCTATGGAGGAAGTCTAGGAGAGGAA	Refseq	241970683	+	NR_110592	2170	lncRNA		
A_22_P00004824	chrX				126115562	101928495		LOC101928495			GAGCATGGGAACTATGTCTTATTATCTTTTTTATGCTCAATCCCTATCAGAAGTTGTGTA	Refseq	126109762	+	NR_110409	639	lncRNA		
A_22_P00004840	chr11				7465835	100506258		LOC100506258			TGAAGAGAAGGAACACAGAATAAAAGGACGTCTCAGCAGGAAGCTCTGTGACTACTATGT	Refseq	7437627	-	NR_103855	4508	lncRNA		
A_22_P00004863	chr8				58272101	101929528		LOC101929528			TAACAGTCTTTCAAAGCTAAGCGCGGAGGATGTGATTCCATCCCTGGCAGTTCTTAGATT	Refseq	58255771	-	NR_105005	1705	lncRNA		
A_22_P00004872	chr8				64368558			LOC102724623			CCATCCTCAAGGAGTTTAATGAATGTGGCATCACAAGAAAAATATGCATCAACATTGAAA	Refseq	63856943	-	NR_125826	579	lncRNA		
A_22_P00004917	chr4				100037705	256880		LOC256880			GAACTTCTGGAGAATGTTATTTGGACTAAAAGCAAGCTCTTGCCAACTGAAAGAACCAGG	Refseq	99950494	+	NR_125923	498	lncRNA		
A_22_P00004952	chr18				53597851			LOC102724651			TGAATCATGGCTTGATACGAAATTATTGGAAAGAATATGGCGATGACATCCACAATGCCG	Refseq	53568447	+	NR_110798	568	lncRNA		
A_22_P00004984	chr4				182144515			LOC90768			CCTGGCTGTGATCATTTATAATCCTTGACTCCTCCGCTCCGCCACTTGTCAAGATGACAG	Refseq	182138658	-	NR_125905	3353	lncRNA		
A_22_P00005011	chr1				111747798			FAM212B-AS1			ATAGTCTTTTGTGTTTCTGCCTGGAGGGTTTTGGAAATAACTTGCATCTTAATCTTTCTG	Refseq	111739841	+	NR_038951	2131	lncRNA		
A_22_P00005091	chr22				18994629	26220		DGCR5			ACTGCTGGATAAGACAGAGGCCTGTTCTGGTCACACATGGGAGGCAGAACCCAGAGACTG	Refseq	18970498	+	NR_002733	3334	lncRNA		
A_22_P00005103								LINC00282			ACAATGCCAGGAGGTCTGGAGAAAACGTGTCATCAGTGCATTTCTAAAATCGCCAGCAAT	Refseq			NR_027048		lncRNA		
A_22_P00005115	chr17				20982357	339260		LOC339260			CTCTGTGTGCTACGTGGGGGTTGGAGCACTTGCTGACAAGCCTTGCAACCACCATTGACA	Refseq	20938566	+	NR_123730	1642	lncRNA		
A_22_P00005144	chr12				126690318	100996671		LOC100996671			ATCTCTTCCTTCTGATACAAGAGGATCTTCCCTGGAAGACCACTGCACACCTTCTAGTAA	Refseq	126652946	-	NR_110035	426	lncRNA		
A_22_P00005270	chr5				118628092			LOC102467225			AGTTGAAAGGACCTGGGACATCTAAAAAACAATGAAGGAATGAAAATAAACCTGCTACAC	Refseq	118596188	+	NR_104998	543	lncRNA		
A_22_P00005343	chr20				51023107	3755		KCNG1			TCACCATGCAAATAACATGCCCAGCAAAAACTTGCTTTATGGGTCTGCCTGGAGAAAAAA	Refseq	51003656	-	NM_002237	2189	protein_coding		
A_22_P00005350	chr12				63822156			TMEM5-AS1			TTCCAGTTCTTGATAAAGATAAAGGGAGCACCCATGGACTTGAGTAACTGCAGAGGAGCA	Refseq	63808845	-	NR_126167	563	lncRNA		
A_22_P00005365	chr11				112963460	101928847		LOC101928847			TCTGCATAAGTTCAAAGGCATTAAAGCACTAATGTTACCGGGTACTCCGTTTTTCTTCAA	Refseq	112959279	-	NR_120563	1959	lncRNA		
A_22_P00005409	chr4				36274215	439933		LOC439933			GTGACTTCTTTCGAATTAATTCCCTTACGTCTGTTCCTCATCCACATAAAAATGACAAAA	Refseq	36244116	+	NR_122079	1443	lncRNA		
A_22_P00005445	chr5				172958775	100268168		LOC100268168			ATGACAAGAGCTGGAGGCTGTCATTCTAACAATGTAGTGAGACTGGCTGTCTTGTCTCAT	Refseq	172954782	-	NR_026683	967	lncRNA		
A_22_P00005487	chr12				67567131			LOC100507175			GGGTACCAGGAATCTTGGTTGTAAAGTGGCATATATAAACATAGTTGCATCAAAACTTGC	Refseq	67520082	+	NR_103861	1771	lncRNA		
A_22_P00005497	chr15				55508234			DYX1C1			ACACCATTGTCTTCACCTTGTATAAAAAAGAAGCGGCCATGTGGGAGACCCTTTCTGTGA	Refseq	55417755	-	NM_001033560	1807	protein_coding		
A_22_P00005688	chr17				12706135	101928418		LOC101928418			CAAATCCACTACATTGGAATTTTAGGCATAACCAGTATCATTAAAAGGAGCCCCTTGCAG	Refseq	12671862	-	NR_104605	1156	lncRNA		
A_22_P00005712								C6orf7			CAGAAGATTCCCTGATCCAATCTTTCCTTGGCACAAACTTTTAGTTATTGTGTTTACATA	Refseq			NM_001243308		protein_coding		
A_22_P00005726	chr5				50970187			LOC100287592			GCCGCGTTCAATCCGAGTCCCTCCGATGCTTTCACTGATATTAAAATTTCACTTTTCGAA	Refseq	50969217	-	NR_104653	626	lncRNA		
A_22_P00005757	chr11				95234404	100129203		LOC100129203			AGGCCTGAAGTTCGTAGAATGAAATCTATGTGGAGATGATTTAAAAGAACGGTTTCACTG	Refseq	95230186	+	NR_110295	1960	lncRNA		
A_22_P00005758	chr11				95159148	101929295		LOC101929295			TGCCTGAAGACTGGGAAGTAAGAGTAGGGGCGTCGGAGGAATCGAAGTTGCAGTGACATC	Refseq	95150539	+	NR_110303	1926	lncRNA		
A_22_P00005827	chr17				28944749	101927018		LOC101927018			AGAAGCAGCCTTTGTTTTTCAGCCATGGATAAGGCCACTTATTAGGAGGACAACAAGAAG	Refseq	28926275	+	NR_110803	694	lncRNA		
A_22_P00005886	chr2				67244574	101927661		LOC101927661			ACAATAGGTCTTGGGTTCAAGCTCCACGTGGATCTGTTAGTGCCTTTTTCTGTTTTATGG	Refseq	67213408	+	NR_110568	531	lncRNA		
A_22_P00005892	chr15				76181486	101929439		LOC101929439			AAATGAATCAGATATTCATGCAAGAAACTGGCCAACAGGCTCACCTGAGAGTCTCCACAG	Refseq	76174891	-	NR_120360	2365	lncRNA		
A_22_P00005947	chr16				70173448	400541		LOC400541			AAGAAAGAAAGGAAACGCCGAGTCATCCAGCGACACTCAGACCCTCGGCACAGAGAGCAG	Refseq	70156340	-	NR_126007	571	lncRNA		
A_22_P00006043	chr6				170279469			FLJ38122			CAGTTGGGCTTCTCCAAAATGGAAATAGTCACTTGTTTGAGCAAATAAATGTAATGAAAG	Refseq	170272474	+	NR_104177	3218	lncRNA		
A_22_P00006054	chr7				23105703			KLHL7-AS1			ATCTGTCTTCTAACTCTAAGGCCTTGGGAGATGAAGGATCCGTGATTCAAAGGCAGAAAT	Refseq	23101228	-	NR_046220	2564	lncRNA		
A_22_P00006065	chr6				70399417			LOC101928353			CAAAAGCATTGTGCCGAACAGATGAAAAAATGCATTGTCAACGGAATCTTTTATGTTTGT	Refseq	70394202	+	NR_125857	673	lncRNA		
A_22_P00006090	chr4				152104720			LOC100996286			TCACTTACCCAGGGCAAGGTCCAGCCTGAGATTTGAGTTCCTACTGAGTCCCCTACAGGG	Refseq	152100818	+	NR_121627	1592	lncRNA		
A_22_P00006101	chr9				137253497			C9orf173-AS1			AAACCAACAGCATCTCAGTGTAGCGGGGAGATGGGCAGATGGGGGATCCAGGCTGGGCCA	Refseq	137250219	-	NR_038389	1701	lncRNA		
A_22_P00006131	chr11				82403913			LOC101928989			AGAGAGAATCTACGTCTCAACAACAACAACACGCTTGGGCACTGTATTAACTCCATAATC	Refseq	81879851	-	NR_120571	1400	lncRNA		
A_22_P00006178	chr7				155465	100507642		LOC100507642			TAGCAGCTACGTGGAATAGTTATTTTTTCTGGAGAACTCTGGGACCCCTCTGATGTCTTG	Refseq	149718	+	NR_108064	2590	lncRNA		
A_22_P00006179	chr7				155465	100507642		LOC100507642			TCATTTCGGGGCTTATTTTGGTTCTAAAGCCCGGGGCAGCCAGGCCTCCCTGCCTGGCCT	Refseq	149718	+	NR_108065	2483	lncRNA		
A_22_P00006192	chr10				79923119	8512		MBL1P			CTTGCCTCCCTGCTGAACTCTCTGCTGCTTTGGAAGAGAATTCAATGTTGGTTTTCTTCT	Refseq	79920178	+	NR_002724	1424	lncRNA		
A_22_P00006193	chr9				94204566			MIRLET7DHG			GGTCCTCTATGAAGATTTCCTGAAGGCTACTTACTTTCTCTACTCATTAAAATTTTTGCT	Refseq	94176569	-	NR_046163	1362	lncRNA		
A_22_P00006206	chr3				194782168			LOC100507391			CAGAGTAGATGACAACTCAGGAAGGAGCCAGAGATCTTCCTCAGTTGACTTGTTCAGAAA	Refseq	194708421	+	NR_037891	3647	lncRNA		
A_22_P00006254	chr6				25042288			FAM65B			ACTTAACTTCCAGGATAGCTGCAAGACCCTTTTGTTCCTTTGCCATGAGCAGGTTTTAGG	Refseq	24839359	-	NM_001286446	3661	protein_coding		
A_22_P00006271	chr1				205978095			LOC103021296			ATCGCATTTCCAGGGAGATGAGAGTGGAAAGACCCTGGGCGCTGGTAGGACTACACCCTG	Refseq	205935128	+	NR_110983	2404	lncRNA		
A_22_P00006274	chr9				81776900	101927502		LOC101927502			AATAAGCAAAGATTCGCACCTCTAGCCTCCGGGGAGCTTAATCTTCTGCTACAACATTTG	Refseq	81689713	+	NR_109772	1463	lncRNA		
A_22_P00006303	chr8				127082221	103164619		PCAT2			AGTTTGAGCTATTTAGGAAGTTAAGGAGATAATCAGATCATTTCGTCAGACACCCTTAAG	Refseq	127072694	-	NR_119373	575	lncRNA		
A_22_P00006369	chr4				187505613	339975		LOC339975			GACCCCATAGTCCTGTAATTCATTTTGCTTAAACGAGCATGAATAAGATTTAGTTTTGCT	Refseq	187304083	-	NR_038931	2432	lncRNA		
A_22_P00006388	chr12				132331575	101928416		LOC101928416			ACGGAGGCAGCTGTCTGCGGGGCGTTTACCGTAGATACGTATCACCTGTTCTGAGACAGA	Refseq	132329850	+	NR_120467	476	lncRNA		
A_22_P00006418	chr8				1137777			ERICH1-AS1			CGCCATGTCGCCCCGCACCTGCTGAGCCCGGAGCGTCCGAGGATGTCCGCGCTGAGGAAG	Refseq	737605	+	NR_073397	872	lncRNA		
A_22_P00006487	chr5				44808793			LOC100506674			GGACCCTATACGGCAACCTCCTTTGCCAGGAACTATTTATAAACATCCTGCAGGAAAATG	Refseq	44744328	-	NR_109865	1326	lncRNA		
A_22_P00006498	chr11				70063924			LOC101928443			GTGGTGACCTGATTTTGACTCATCCAAAAAATGATCAAAAGAGAGGGAAACAAAGACTAG	Refseq	70056230	-	NR_120530	548	lncRNA		
A_22_P00006499	chr11				70075348			ANO1-AS2			AACAAACCAAACTTTACAAAGGGAGGAAGAACGAGGTGCCCCAAATTATGGAGACACAGG	Refseq	70072434	-	NR_103835	804	lncRNA		
A_22_P00006505	chr13				22276521	100506622		LINC00540			TCTGATAAGAACTGGGGAACTTTTGCCATTCAAAAGCAAATAGAAGAACTGGGAGATTCC	Refseq	22210285	+	NR_103810	2156	lncRNA		
A_22_P00006512	chr6				166256947	101929297		LOC101929297			ACCGATAGATTATTGTCCCTGATTATGGTGAATAATATGGCCCAAAACACTTAAGAAACC	Refseq	166236969	+	NR_125862	1548	lncRNA		
A_22_P00006551	chr6				35736947	285847		LOC285847			TAAAAAGAAGTCTGAGAGCCAAAATACACACAGCCAGCTGTGAGTTACTACCTGCCTTAC	Refseq	35726762	-	NR_027117	1813	lncRNA		
A_22_P00006568	chr15				32718865	100131315		LOC100131315			TCCATCTCACCTCGGGGATCGGCAAATGCACACATCATGGATTCTCCGGATGCTCCAACC	Refseq	32718101	-	NR_109767	585	lncRNA		
A_22_P00006590	chr1				93600030	100129046		LOC100129046			ACTCAGTTCTGACCAAGGAGCTGAGATGTGATGGCTGGAGACTCAACACCATTCTGGACG	Refseq	93591968	+	NR_034091	1562	lncRNA		
A_22_P00006640	chr14				26914743			LOC101927081			AAGCTCCCTTTGACTGCTCACTTCTCCAGTGAGGCTTCAAGCTTCTAGGCATCAAGATTA	Refseq	26873133	+	NR_110041	822	lncRNA		
A_22_P00006644	chr14				26820703			LOC102724890			AGTATTCAAGTTCAGAAATCTATACTCAGATGACCTTATGTAGGTCATCTGCTTCTGAGG	Refseq	26809348	+	NR_110557	681	lncRNA		
A_22_P00006795	chr5				151687910			CTB-113P19.1			GATGCTTCCATGTGTTGCAGAGGGGATGTTAGCTGAGATCTAGAAAATACCTCTGTTCTG	Refseq	151676945	+	NR_109873	1973	lncRNA		
A_22_P00006798	chr5				152270449			LOC101927115			CAAGAACAAAGAACCACTGGTCTTAAAGACAGACCTGCAGATTCCTGAGCTAAATAAAAG	Refseq	151958898	+	NR_109876	410	lncRNA		
A_22_P00006845	chr9				89987486	101927847		LOC101927847			GAAGAGGCCTACGAAGAACCTGCAGTCACCTTCTAGACCATTCTCCCTCACCAAACTGTC	Refseq	89969416	+	NR_109791	531	lncRNA		
A_22_P00006862	chr1				23778297			TCEB3-AS1			TATCACTATTGCCAGCAGCAAGACTGTCAGCTCGGCGCCCTCGTCTGGTTGGATGGGAAA	Refseq	23760382	-	NR_038280	1084	lncRNA		
A_22_P00006942	chr1				89632894			FLJ27354			TCTGGGAATGCCTTATCAATGCCAGCTATTTGAAGAGCACCCAAAGTCAAACTAGTGCTC	Refseq	89624849	-	NR_033981	789	lncRNA		
A_22_P00006967	chr20				44226027			OSER1-AS1			CAGAAGGATGGAAATTACTTCAGAAAGATGAATACCAGCTTTGAAGGAATAAAAGCTGAC	Refseq	44211086	+	NR_038337	1743	lncRNA		
A_22_P00006968	chr20				44226027			OSER1-AS1			GACTCGGACACCAGCCCTCGCCTCCTGGTGATCTTTTAGGTCCTGCAGAGAAGTGAAGAG	Refseq	44211082	+	NR_038338	1612	lncRNA		
A_22_P00006969	chr1				117605770	100996263		LOC100996263			AGTGTGGTTCTCCTGTCTGTCAGACTATGAAGAGTTCTCAAATATGTCTTTCCCAGCGAG	Refseq	117596832	-	NR_121626	449	lncRNA		
A_22_P00007064	chr7				8343281	100505938		LOC100505938			CGCTTCTACCCTCCAGCAGACGCCCGCCGGAGCGACCCCTCCCAGGGTGACCGGGGGAAG	Refseq	8262225	+	NR_125740	1073	lncRNA		
A_22_P00007107	chr12				129212662			LOC101927735			ATGGCTGTGTTCAGGATTTCTGCCTCCTGGAAGACCAAACACACCCTTCCATCACATCCC	Refseq	129208601	+	NR_110058	1593	lncRNA		
A_22_P00007117	chr11				59058452	283194		LOC283194			ATGGTGAGATCAGCAGCATCTCTAGGACCCTTCTGATTGACATGAAGTCACCATCAAGTA	Refseq	58933643	-	NR_033853	2603	lncRNA		
A_22_P00007146	chr9				79145666	101927450		LOC101927450			ACTATTTATTGCCCTGATTTGCTCTTTTCTCTGCCCTGTATTAAAGATCTTGCATGACAG	Refseq	79135422	-	NR_109771	2435	lncRNA		
A_22_P00007155	chr7				80374439	101927269		LOC101927269			ACTGATACAGCTGATTTGATACTGGAAAAATCACCCAGGAGGCAGCGTGGACAATGGATT	Refseq	80371517	-	NR_110075	507	lncRNA		
A_22_P00007203	chr13				91350688	406952		MIR17			ACAGTGCAGGTAGTGATATGTGCATCTACTGCAGTGAAGGCACTTGTAGCATTATGGTGA	Refseq	91350605	+	NR_029487	84	lncRNA		
A_22_P00007206	chr13				91350972	406979		MIR19A			ATAGTTGCACTACAAGAAGAATGTAGTTGTGCAAATCTATGCAAAACTGATGGTGGCCTG	Refseq	91350891	+	NR_029489	82	lncRNA		
A_22_P00007207	chr13				91351278	406980		MIR19B1			GTTTGCATCCAGCTGTGTGATATTCTGCTGTGCAAATCCATGCAAAACTGACTGTGGTAG	Refseq	91351192	+	NR_029490	87	lncRNA		
A_22_P00007208	chr13				91351391	407048		MIR92A1			TTTCTACACAGGTTGGGATCGGTTGCAATGCTGTGTTTCTGTATGGTATTGCACTTGTCC	Refseq	91351314	+	NR_029508	78	lncRNA		
A_22_P00007227	chr7				1165958	101927021		LOC101927021			CTTTGCAGACGCCCATCCTTATTAAAGGGCAAAGACTTCTCATACACCTAGGATGGATCT	Refseq	1160374	+	NR_110065	2410	lncRNA		
A_22_P00007272	chr17				5020093	102724009		LOC102724009			CTTCACAAGGCTCCAGAGTGACCACCACTGAATGGAGGGGCAGAGGAAGGGGAAAGATTA	Refseq	5019214	-	NR_120665	583	lncRNA		
A_22_P00007302	chr2				133284758			LOC101928161			ATCTTATCATGGAGCTGACCCAGAGACTGGCACAGATATCCAAAGTATCATAATTGGCAG	Refseq	133266195	+	NR_110294	531	lncRNA		
A_22_P00007314	chr6				95577451			MANEA-AS1			ATTTATTGAGTATCTTTCATTATATTGCCTCCTAGTTTTATTACTAAAATTAGAGATCTC	Refseq	95575172	-	NR_047502	2280	lncRNA		
A_22_P00007341	chr12				12984642			LOC100506314			CCGGTAATTAACGATGCTAATAAATGTATAATCCCTTTGTAAACATCTCTTCACAAGGTC	Refseq	12979837	+	NR_038920	1743	lncRNA		
A_22_P00007378	chr8				101994850	104054148		LOC104054148			AAGTGCATTACTACACTCCATGTGGCAAGATGCCTGCATTATGAAAGTCGCATGGGAACT	Refseq	101984432	+	NR_126152	2464	lncRNA		
A_22_P00007404	chr6				145886585	100507557		LOC100507557			ATGATGAAGATACGAGGATGGTGTGGGGACCTTTACTCTTCGAAGATGAGCTATACATGC	Refseq	145814876	+	NR_038244	4103	lncRNA		
A_22_P00007447	chr4				53734358	100506444		LOC100506444			TACATGTGGTTCTTCTCCTATGCCTCCCGACTTGTCAGAGAATTTCTTGAGGACATGGAT	Refseq	53695901	+	NR_125918	1616	lncRNA		
A_22_P00007547	chr1				119151408			LOC101929147			TGGGCCTCCAGGCTGCGCAGCGCAGCCGCTATCGGGCGGACTGCAGTTCTTGCCGAGCAG	Refseq	119140396	+	NR_125977	1241	lncRNA		
A_22_P00007617	chr6				140093721	100507477		LOC100507477			CTCTTTGAAACAGTTACTCTTGTCCTCATTGTAGAGATGGCGATACTAAGGCAGAATATG	Refseq	139976319	+	NR_121622	1379	lncRNA		
A_22_P00007886	chr16				82829638	101928446		LOC101928446			AAGGGCTCCAGTAATTTTAAATTGCTTCGTACAATGAAGAGTGCCTGTAAATTACTGAAT	Refseq	82773319	+	NR_110938	4037	lncRNA		
A_22_P00007919	chr1				22026048			LOC101928043			TTATTGCTCCAGAGCCAATGTTCTTGGGGAAAGGAAGATATGCCCTTTGTCAACATTGCC	Refseq	22023994	-	NR_110692	728	lncRNA		
A_22_P00007933	chr3				184011419	100873982		ABCC5-AS1			GAAAAATAATGCAGAGCTGCAAAATGCTAATCTCCTTCCTCCTGCTCTCCTTCCTAACAG	Refseq	184006338	+	NR_046570	469	lncRNA		
A_22_P00007941	chr1				43727343	101929592		LOC101929592			AACAGAAGAGTAAAGCTGAAAAATACTTTGTCACTGGCCAGGTACTCCCTTTAGAAGCAG	Refseq	43709392	-	NR_125986	469	lncRNA		
A_22_P00007951	chr7				7968752	100505921		LOC100505921			GCTCCCACTTAGAGACTGCAATGTAAGGTATGGAAACAGAATATTCTCTATAGAAACATA	Refseq	7949839	-	NR_110018	1186	lncRNA		
A_22_P00007953	chr17				63999899			LOC400612			TGTATCCATGGAAAGAGAGCAGAAAGATAAGACTACGCCCCGGGGATAATGAAAAAGAGA	Refseq	63996071	-	NR_126169	2926	lncRNA		
A_22_P00007954	chr1				6205780	102724450		LOC102724450			AATTGGGGGCGCCAGAGAGCAGCGGACGCCCCTCCACCGACTTTCCAGCGCTTGGGAGGC	Refseq	6204840	-	NR_125997	378	lncRNA		
A_22_P00008012	chr3				50267371	101928931		SEMA3B-AS1			CCATTTGTAACATGAGGGGTACTTCTCTGGAGGGACTGTATGTTGACAGTGGCAGAGTGG	Refseq	50266641	-	NR_110702	357	lncRNA		
A_22_P00008019	chr11				118530775	101929089		LOC101929089			ACCGTGGTTCTTGCGGCTCCCGGGCGTGGCCATTTACAACCCGCCTCGCACCTGCTAGAG	Refseq	118511918	-	NR_120574	504	lncRNA		
A_22_P00008020	chr11				118531094	101929089		LOC101929089			GAGTACCCCCGAGTGCCCTTCTCTCCGGGCGCGGGCAGGACGCAGGAGCAGGCGGAGTCG	Refseq	118519385	-	NR_120576	480	lncRNA		
A_22_P00008067	chr1				18074412			LOC101927876			TACATTTCTTGGACAACTATTCTGCTCTGAGGGAATGTGAGAAGAGCTGTCTGTTCCATG	Refseq	18065657	+	NR_125946	2484	lncRNA		
A_22_P00008149	chr8				78558503			LOC101927003			AAGCCTGTATTCATATTCATCGTCATCAGGCAAATCGAGGAGCTGACTTGCTTAGGATCA	Refseq	78533892	-	NR_125389	2029	lncRNA		
A_22_P00008226	chr12				66134449			LLPH-AS1			ACAGGTGTAGAAGTCGGATTTGGAGAATGCTGACGGGTGTCCGGTCAAGGTTAGGCCCCA	Refseq	66130751	+	NR_125724	623	lncRNA		
A_22_P00008240	chr14				77076191			LOC102724190			TTGAGCTAAAGCAAGGGAAGCATTTCCCCTTCCCCTGGCTGAAAGCTCAGCTGACCCCGA	Refseq	77069180	-	NR_110553	1817	lncRNA		
A_22_P00008330	chr3				52825314	100873993		ITIH4-AS1			CATCATAAACCTGACAACCATCAAAAGAGGGAAGACTTCAAAAACATGGAGTAAAAGGGA	Refseq	52823935	+	NR_046615	395	lncRNA		
A_22_P00008342	chr10				104480275			LOC101927523			AAATCACAGAATTCCAATCACAGGTTGAAATCCACTTCTCTAAAATCTTTTCGTCTCTGA	Refseq	104474939	-	NR_120624	1014	lncRNA		
A_22_P00008374	chr21				25057746			LOC339622			ATGGGGAGCTTCATGTGTATATGTCTGAAGAGCAAAGACTACATGCATTTTTATTTGTAT	Refseq	24840550	+	NR_046198	2719	lncRNA		
A_22_P00008429								SGOL1-AS1			GAACGATACCTTGGCCACTACTTCTGCAACAGCTATCTTCCTCCTCCTCACATTTCAAGG	Refseq			NR_046723		lncRNA		
A_22_P00008459	chr8				102252174			LOC101927221			TCTGCCCCAGTTATCCATTTTACTGGATAGTCTTGGTATCCAGATGATTTAGGGAAAAAA	Refseq	102239451	+	NR_125415	743	lncRNA		
A_22_P00008488	chr12				74292631	100507377		LOC100507377			AAAGCTGGAGGGCAGCTGCCGGCCACAAGTTGGGGAGGAGGAGAGACGCAAGGCCGTCAG	Refseq	74133173	-	NR_038300	750	lncRNA		
A_22_P00008495	chr19				50344748	256236		NAPSB			TTGGGGGCCCCATCCCCTGGGGACAAGCCTGCCTCGGTACCTCTCTCCAAATTCCTGGAT	Refseq	50333800	-	NR_002798	1398	lncRNA		
A_22_P00008549	chr3				177899224			LOC102724550			GAACACATTTAACAGCCGGGAAGAAAATTGTAGGAAAAGAGAGCACTTTGGCACGGAAGG	Refseq	177816865	+	NR_110826	2957	lncRNA		
A_22_P00008590	chr1				216086917	102723833		LOC102723833			ACCTTCACCAGGATACTCTAGTTTTACTAGCTCAGCAAATAATAAAATCCTTCACCAGCC	Refseq	216072465	+	NR_125992	461	lncRNA		
A_22_P00008613	chr12				257299	102723544		LOC102723544			GGAAAACCATTAGCCCTGTGCTGTTTATAGATAGCAGAGAATAAAGAGAAATAAGAAGCA	Refseq	253442	-	NR_120482	503	lncRNA		
A_22_P00008630	chr8				134881899	101927845		LOC101927845			CTAATAATGTTCATGATTCTGTTAATGACCAAACTGGAGCACAGTGCAGCTGGTCCTGCT	Refseq	134849935	+	NR_125427	2096	lncRNA		
A_22_P00008681	chr22				45163781			NUP50-AS1			TGAGCCTCATCTAAGTAATTTCTACTCTGCCTTTGACCACTAAACTCATGTTGGACAAGA	Refseq	45133758	-	NR_038956	1338	lncRNA		
A_22_P00008761	chr2				7899655	101929551		LOC101929551			AAGATGACAGACTGCATATGCACATCAAATAAATTCCAAACGCAGCCATCTATTCCCAAG	Refseq	7886767	-	NR_110256	737	lncRNA		
A_22_P00008791	chr1				170532609			LOC101928650			AAACTCTCATTCAAGGTTTATGCTGCAGCCAGCAGTGTCCTTGGAGTCTAGTTCAAAGCT	Refseq	170461317	-	NR_125958	649	lncRNA		
A_22_P00008819	chr3				126394798			CCDC37-AS1			AATCGTCCTTCCATTTTATGCAGTTATCCCAGACAATGATGCACAAGCTTTGGGAAAAAA	Refseq	126393032	-	NR_103787	947	lncRNA		
A_22_P00008868	chr1				173637130			LOC730159			CCTTCCTCTAAGAAAATTAAGCACTGCAAATTAAAGAAGAAGAGTAAAGAAGAAGGAGCC	Refseq	173635338	+	NM_001195190	812	protein_coding		
A_22_P00008871	chr15				85758725	101929679		LOC101929679			AGAGAAGCTTCCAGACACTCCTGGGTTGCACGATAGATTAAGTAATTCTACTGATGGGCA	Refseq	85754941	-	NR_120366	993	lncRNA		
A_22_P00008901	chr6				97708917	101927314		LOC101927314			CAGCTCATTATAGAGACAAGTAAGCTCCAGTTCCAAAGTTGGTTGACAGAACAAGTCATG	Refseq	97305586	+	NR_110757	2108	lncRNA		
A_22_P00008912	chr12				10398506	101928100		LOC101928100			ATAATATATTGGCTGACAACCAAGCTATGCAATTCACAAGGGCAATCCCTAGGAAATGGG	Refseq	10363769	+	NR_120430	2830	lncRNA		
A_22_P00008956	chr17				41412588	100505782		LOC100505782			CAAACTGAACATATAACAAAGACTTGCTTTCATTTTGCCAGATATGATGCTTAGCCCAAT	Refseq	41402416	+	NR_040111	2176	lncRNA		
A_22_P00009074	chr8				29752297			LOC101929450			GGCACATACTAAAGGTCAGCTTTCTAATATAGGGAAACAAGAAAATGATCCTTTTGAATG	Refseq	29748309	+	NR_125816	2997	lncRNA		
A_22_P00009080	chr19				39686373	400696		LGALS17A			TGAAGGACCTACAGGCTGGGATCCCAGAGGATTCTTCACTTATGTTTGACTCAACACTAA	Refseq	39679374	+	NR_034156	1130	lncRNA		
A_22_P00009086	chr2				64252531	100507006		LOC100507006			ACAGTTCTCATTTTGTGTGCTCGGCTGACTGCACGTCCAGCCTCGGGCCAGCTCGAGACG	Refseq	64228401	+	NR_120420	780	lncRNA		
A_22_P00009147	chr12				65881578			LOC100129940			AAAGCACCCAGCAACCCAGAGCCCCGAGTGTGAGTTTTTTCTACTCCTAAACCTTCACAC	Refseq	65873812	-	NR_120478	995	lncRNA		
A_22_P00009168	chr1				164774641	100505795		LOC100505795			ATTTATAAGGGAGTCAAACCACATCACATGTGCAAGTTCAAAGAATCTGATGTTCGAATC	Refseq	164769116	-	NR_038072	1963	lncRNA		
A_22_P00009172								LOC100507577			AAGCTCACATTATTTGAAGTACTTCAGTTCCTATTGCCATGAAAATTGTATCCAGCAGCT	Refseq			NR_040677		lncRNA		
A_22_P00009178	chr8				12811478	340357		LOC340357			ATGGCAATGTTTCATTAAGACAGTTCTTGATGGCCGCTCCACACCTTTCTCACCACATCT	Refseq	12765849	-	NR_015383	1062	lncRNA		
A_22_P00009190	chr13				48303702			LINC00441			AAGTCATGAGGAATTAAACTGGGAAACCTGGCGTGGGTCCAGGCGCCTTCCAGGAGGCAT	Refseq	48296513	-	NR_046414	1184	lncRNA		
A_22_P00009205	chr2				12083618			LOC100506457			TGAAGCTGGAGAGGCCTGTGTTGGAAACTGTGCTCTGTCCCATGCCAGTTCCCTGACCTT	Refseq	12007116	+	NR_110198	391	lncRNA		
A_22_P00009206	chr2				12578348			LOC100506457			AAATACTCAGAAGATTCAAGTGCCAGCTGCATGGGTTGATACCTACATAAAAGGCATTGG	Refseq	12007116	+	NR_110196	2195	lncRNA		
A_22_P00009208	chr2				12131585			LOC100506457			AAGAAGCTTTCTAGAGCTTATATACGGGGCCGAGTCATGCACACTTCATCATACTCACCA	Refseq	12007116	+	NR_110197	623	lncRNA		
A_22_P00009215	chr17				58353727			BZRAP1-AS1			AATAGCTCGTTACCCAGAATGCCCACCACTTCCGGCGCTTAGACTTCCTCTTCCGGTGTG	Refseq	58325450	+	NR_038410	2500	lncRNA		
A_22_P00009249	chr12				24227508			LOC101928471			TGTGTTCATGTTTGCCAAAAACAAAAGTCTGAGAAATCTCTGAGAGACTCTACATGGGAG	Refseq	24223271	+	NR_120473	414	lncRNA		
A_22_P00009307	chr1				3746771	57212		TP73-AS1			GGTTTTCCAGTTCTTGCACAAGCAAGTTTGTGTCAGCCACGCCCTGGGGAGGATCCACTG	Refseq	3735984	-	NR_033712	3324	lncRNA		
A_22_P00009359	chr2				81466946			LOC100507201			TCTTGAACATGCAGCTTCAAATCAATGTCTGTCTGCTCATAAGTTCAACCAAACCAGGAC	Refseq	81461359	-	NR_110161	843	lncRNA		
A_22_P00009400	chr3				46407059	102724297		LOC102724297			GCAGAAGATAAGATTTCAAGATTTCAGCTAAGACTCATCTCTCTGCAAATCTTTCTTTTG	Refseq	46364660	-	NR_125406	951	lncRNA		
A_22_P00009406	chr3				158571066	100996447		LOC100996447			GAAAAGGATGAAACCCAAGCCAACTCTGCAACTCTATTAAAAACACCAAGACTTCAATAT	Refseq	158545220	-	NR_104147	1640	lncRNA		
A_22_P00009437	chr10				29469130	102724316		SVIL-AS1			GGAGTGCAGCGGGGTTAGGATGGACGAGGACGTGTTGCACCCTGAAGAGCCTCATCATCG	Refseq	29409534	+	NR_110929	392	lncRNA		
A_22_P00009438	chr10				29469130	102724316		SVIL-AS1			GTTATTTCTCATTTTGCCACATCCTGTGGAGACAAAAGATTAGTGTTGTGTCTTTTCATT	Refseq	29410243	+	NR_110928	486	lncRNA		
A_22_P00009454	chr7				20140426	101927668		LOC101927668			AAAGCAAGAGATATGGAACTGAACTTCCCTTTGGCAAAAAATTTAGAAAATGATAATGAG	Refseq	19918981	-	NR_110114	828	lncRNA		
A_22_P00009529	chrX				43226598			LOC101927501			ACGCCACAATCAAGAACTCAGAAGGGTAGAAGAAAAAGATAGTTTCCCTTCCCTACACAG	Refseq	43176994	+	NR_110387	2228	lncRNA		
A_22_P00009583	chr8				143746337	100128338		FAM83H-AS1			ATCCCACATCCCAGTTGATATCAGGGCAATCAGTTTCCTGGCTGTTTTCCCCAATATCAA	Refseq	143734140	+	NR_033849	2743	lncRNA		
A_22_P00009585	chr8				143698413	286076		BREA2			CTGCAATATTCTTCTTTGGGAAGTACAATGCCAAGTAAATAAAGATATTTGGGGTCATTC	Refseq	143697115	+	NR_015445	1002	lncRNA		
A_22_P00009659	chr1				30037612			LOC101929406			ATGCCATTTGAGAAGAACATGCTGAGAACAACTGAGAGATGGCAGCATTTTTCAGCTCGG	Refseq	30013952	-	NR_110790	1533	lncRNA		
A_22_P00009666	chr22				35231056	104310353		LINC01399			AGAAGGACATCCCTTATCAGTGGTGGGACCAGGACACATAAGCCCAGGGCTGTCTGACTC	Refseq	35119824	-	NR_126356	648	lncRNA		
A_22_P00009701	chr18				76822295			LOC100131655			CTCGGAGCCCAAACCCGGAACCGCCATCTGGGACTGGGAAGACGACATGGCCAGAAGCCG	Refseq	76794732	-	NR_040024	1309	lncRNA		
A_22_P00009727	chr15				93878356			LOC101927153			TTCATGTCACGTAGAGATCTAGCATCACAAGAATCCAAGTCATCCTCTGTTGCCTTTAAG	Refseq	93856560	+	NR_120321	778	lncRNA		
A_22_P00009767	chr5				5140054	101929176		CTD-2297D10.2			AAGGCTTAGTCCTGCCTGGTAAACCTGGAGGCCTGTGAACACTGGGGTTAGCCCCAACAA	Refseq	5132085	-	NR_109915	1584	lncRNA		
A_22_P00009780	chr14				70641298	101928075		LOC101928075			CAAAAGACCTGGCACAAATGTCACTTCCACTATGAAGTCCCACTGACTTCCATATACAAG	Refseq	70608798	-	NR_110071	2941	lncRNA		
A_22_P00009800	chr2				66971466			LOC101060019			AACAGAGCTATTTCAGGACACCTACCTAAATAACTAGCTGTCTCTTCCACTTAAAGCAAG	Refseq	66904436	+	NR_110169	629	lncRNA		
A_22_P00009825	chr4				99301356	100507053		LOC100507053			TAATACACATTATGTGTGCTTGGAGACACAAGGAGTAAGATACAGCCCCTCAAGGGACTC	Refseq	99088857	+	NR_037884	4827	lncRNA		
A_22_P00009956	chr3				70015301			LINC01212			CTCAAACTAGCTGAAGCAGAAAAGACATTACTGCGCCTATAAGTTGAAACTTTGGAGGGA	Refseq	69999744	+	NR_110000	2027	lncRNA		
A_22_P00009982	chr7				131948953	101928782		LOC101928782			AAAGGAAGGTGACAGGTGAGTTCCTGAACATCCAGATTGTCAACAGCCAAAGACAAGATG	Refseq	131910220	+	NR_110836	1229	lncRNA		
A_22_P00010040	chr15				56918499	145783		LOC145783			CAACGCCCGAGGACAACATGGCAAGAAGGAGCCTTTGGATTCCGGACTGGGATGGAAAGA	Refseq	56886170	-	NR_015419	3017	lncRNA		
A_22_P00010045	chr6				39897380	100505635		LOC100505635			TCTTCTCTGGGATGAACTTGAGGAGCTGCAAAGAGCAGGCGCAAGTCACACAAGCAACTG	Refseq	39888790	-	NR_125831	665	lncRNA		
A_22_P00010069	chr11				59142808			LOC101927204			AAGTTGGGGCGCAGGAATGTGGCTGTCCCCGCCTGTAAATCATGGTTGGGGAGGAGTCGC	Refseq	59133972	-	NR_110184	2247	lncRNA		
A_22_P00010074	chr16				82990298	101928417		LOC101928417			AAACCCCATGTTGGTCACTGGTGATCTAATAAACCAAAATTCATTAAGAAGTGTATCTGT	Refseq	82953230	-	NR_110937	1493	lncRNA		
A_22_P00010112	chr11				18211508			LOC494141			GTGGCCTTCAACCCTTCCAAAATATCCTTATGTTAATTGCACTTATTTCATTGTCAAAAG	Refseq	18209138	+	NR_026541	2093	lncRNA		
A_22_P00010120	chr11				66480249	101928069		LOC101928069			AGTCCCGATCCCGCTTTCCTTTGGGGTTTCACCTCAGAGGACCCGACAGCACTCTTGCAG	Refseq	66473490	-	NR_120586	846	lncRNA		
A_22_P00010122	chr6				44074652	101929705		LOC101929705			AACCTGTCAGCAGAGGGCTTGAGGTTAGACCACAGGTTGAACCTAGGTGGCTGCTGGAGA	Refseq	43995723	-	NR_125864	2246	lncRNA		
A_22_P00010128	chr2				77009788	101927907		LOC101927907			GCAGTCACCTTCACCTCCATAATTTCCCTTTTGTTGCTTCAAATTATTTGTTGTACTAAG	Refseq	76985965	+	NR_110284	997	lncRNA		
A_22_P00010169	chr3				139583319	100507291		LOC100507291			GCAACTTCATGGTCCTTTTCTTCATATTCTGGAATACAAGAAAACGTGTAAATGTTTGCA	Refseq	139389803	+	NR_121609	604	lncRNA		
A_22_P00010195	chr17				75273895	100287042		LOC100287042			ATTACAGAAGAATTCATACGAGAAGAACATGAAGCCTGTGGAGAGGGCAGCCTTCAGCAA	Refseq	75271299	+	NR_036520	2597	lncRNA		
A_22_P00010262	chr1				11779619	102724659		LOC102724659			ACATTCTGAAAGGTCACGGTGAATTGAATTCCCCTGAAGTTGCAGGGGTACACTGAAAGA	Refseq	11777077	-	NR_126000	1868	lncRNA		
A_22_P00010265	chr16				86567761	103752587		FOXC2-AS1			ACTAGAAGGCAATGGGGCGTGCCACTTATTTCCAATAAAAGAACAGAAGACGAAAATGTA	Refseq	86565145	-	NR_125795	319	lncRNA		
A_22_P00010297	chr5				8881525			LOC101929284			AGCTGGGAACGTGCAGTGATGAGCACTAGGACAAGAGGACCGTGACAAACAGACATAGAA	Refseq	8839732	+	NR_109932	781	lncRNA		
A_22_P00010394	chr3				168921996			LOC100507661			AACTTTGTGACTGTGAAGGAGAAACCTTCTGCCACCCAAAAACTGAAAAATGCCTCTGCC	Refseq	168901945	+	NR_109989	745	lncRNA		
A_22_P00010397	chr5				17387310			LOC401177			GTCTGTTACTGTCAAGTATTTTTAAATGACTGCAAAGACATTAATTCCCTAGGTGCAGAA	Refseq	17378906	-	NR_033975	2322	lncRNA		
A_22_P00010406	chr17				33533760	100506677		AA06			AAATGGCTTATTGAAATTCAATACTCCAAGGGCTGGAAGAGATGGATGAGTAGCGAGCCG	Refseq	33529787	-	NR_037584	656	lncRNA		
A_22_P00010420	chr18				3262359	104968399		LOC104968399			CACATTCAGCTTCTGATCTCTTGATAAGAGAGACTAAACCTATGCCTAAACAAAGTAATA	Refseq	3255436	-	NR_130145	850	lncRNA		
A_22_P00010436	chr21				28228667			LOC101927973			TCTATAGTTCTCTTGGACACAGATGGCTGCTTTCGAAGAAGAAAGAAGTGGAAAGTGATG	Refseq	28116094	-	NR_126012	4486	lncRNA		
A_22_P00010444	chr9				86157086	101927623		LOC101927623			CATGTCAAGAGGTGACAAGCCACAGTGAATTTACGGAATTTTTGTTTCTATGTTTATGGA	Refseq	86127540	+	NR_110996	2456	lncRNA		
A_22_P00010537	chr12				54467030	102724050		LOC102724050			GGCCAGAGAAAGCAAGCTTGAAACAGAGAGGAACGGGTCACTTTGGTGGAGGAAATTGGG	Refseq	54353691	+	NR_120487	575	lncRNA		
A_22_P00010606	chr7				123624957	102724555		LOC102724555			ATTTTCCTATAAAACCTAAGAAGACTTGGCATGGGTTCCACAACAAAGGTGCTGATTAAG	Refseq	123614161	-	NR_111922	555	lncRNA		
A_22_P00010668	chr18				73264498	400655		LOC400655			ATGAAGTTCTAAAAGCAAGTCTTAATCAGGAAGTGTCCTTGATCACCAACGGCTCGCCCA	Refseq	73154058	-	NR_034133	2674	lncRNA		
A_22_P00010714	chr17				49380094	102724596		LOC102724596			AATGGAGAGATAGGAGGTATAATGTATTAGGGAAGCAAGGGATTCAGAACCAGGTGCCCA	Refseq	49361370	+	NR_110883	558	lncRNA		
A_22_P00010715	chr17				49366115	102724596		LOC102724596			CTAACTTTTATTCATTAAGGCAGTGGGCAGAAAGCAGCAGAACCCTGTTTTTTCTTTTTT	Refseq	49362382	+	NR_110882	624	lncRNA		
A_22_P00010737	chr9				93014944	101927954		LOC101927954			ATCAAACTGTGGACAAACAGCAGAAAAACCCAAGCAGGCAGTCTACAAGTAACTAGGCTG	Refseq	93008115	-	NR_121565	3645	lncRNA		
A_22_P00010746	chr6				123471756			LOC101927990			ATTTTGGAAGGACCCCAATCCTGCAAACAATGAATGGCAATAAATCCTGGGACTGGAAAG	Refseq	123439604	+	NR_110844	2409	lncRNA		
A_22_P00010757	chr8				63475482	102724612		LOC102724612			CCAAGGCAATAATTCCAAGAAGTCAAAAATTAAGGCCTGAGAGGAAGAAGGCAGACTAAA	Refseq	63465849	+	NR_125825	3222	lncRNA		
A_22_P00010768	chr20				21703585			LOC101929608			AAATAAAGCCGGTCGTGACACCGTGAGAGCTGGTTCGCCCAACTACCCTTTCAGGGGAAC	Refseq	21610787	-	NR_109878	1253	lncRNA		
A_22_P00010780	chr4				84299169	101928978		LOC101928978			ATAAGCAATTTCTCCATGGCTGGAATTCAGTTGATCTGGGACTGAACCTATTTCTAATGG	Refseq	83968082	-	NR_125909	2838	lncRNA		
A_22_P00010840	chr16				50671639	101927272		LOC101927272			ATGACCCCTAAGAGCTTCCTGGAATTTGGATGCAGGGTTATTCTGTGTGTGCTGCCTCTC	Refseq	50668855	+	NR_110908	1109	lncRNA		
A_22_P00010857	chr17				27293996	100616277		MIR4522			GGGAGATCCAGCCCAGGCTGGTTCCGCTGACTCTGCCTGTAGGCCGGTGGCGTCTTCTGG	Refseq	27293910	-	NR_039748	87	lncRNA		
A_22_P00010864	chr14				26822120			LOC101927062			CATGTTTGTTTGCTTGTTTTTCTCAAATCTTGTTGTCTTATACCTGAGAACCACTTCGAA	Refseq	26775495	-	NR_110033	510	lncRNA		
A_22_P00010905	chr17				80415168	100294362		LOC100294362			GATATCGGCTCGGATCCCGGGAGGCCGTCCGCCCCTTTTTCAGCGGATAGCTGAGGCCAG	Refseq	80351830	-	NR_029376	3699	lncRNA		
A_22_P00010921	chr6				2900676	101927730		LOC101927730			AAAGAGTTTCCATGATGCAGGGCCTGGAAGGGAAGAATAAAGAGAAATGCAGTTTCCACA	Refseq	2883988	+	NR_110841	650	lncRNA		
A_22_P00010963	chr5				140108012			LINC01024			AAACTACCGTCATTCAGACTTACAGAAGTGAGAAGACAAGCTGAACCAAATGTAAAATGG	Refseq	140102922	-	NR_102739	3153	lncRNA		
A_22_P00010966	chr11				124765925	101929340		LOC101929340			ACAGGTGCTACACTCAAAACATTCTCATTTTATTTATATCCTCCCTGAACTAGTACCCAA	Refseq	124759134	+	NR_120577	1477	lncRNA		
A_22_P00011064	chr2				13007013	100506474		LOC100506474			AAGAGATGCCTGGCTGAGTTTAATAGGACTGCAACAACAATTTTGCCTTTCTACTTTCTG	Refseq	12966782	-	NR_038434	1944	lncRNA		
A_22_P00011077	chr14				31452883	101927124		LOC101927124			CCACCATACTTGCTTACTTTAAACTTTGAAACAGGCAAATAGCTAAGGCCAATAACACTA	Refseq	31420758	+	NR_110045	1229	lncRNA		
A_22_P00011086	chr5				164467402			LOC101927835			TCAAAAGGTCGAATTGCAACTGGTCTTTGAAGAGTGTGCTGGTGACAGTGTGCAACCTTT	Refseq	164448422	-	NR_105064	520	lncRNA		
A_22_P00011134	chr1				224213279	101927143		LOC101927143			TTGTACATGAAGATAAAAATGCTCAGGTGTGCCCAGGTTGAAGAAGATGAAAGGCCCTGC	Refseq	224208747	-	NR_110669	805	lncRNA		
A_22_P00011141	chr2				137927932	101928273		LOC101928273			AGATCTCCCTTTGCCCCAATATTACAAACTTGGTGTTCATACTTTCAATGTGCATATTTT	Refseq	137878754	-	NR_120402	1301	lncRNA		
A_22_P00011146	chr1				151851535			LOC100132111			GGGTCTAGAGTGTAGATATCATGGGCACTGTGAAAGCACAGAAGGAGAAAAGGTTTTTAT	Refseq	151838277	+	NR_024237	2333	lncRNA		
A_22_P00011178	chr11				80762803			LOC101928944			GTCACTACATTTGTCAAGAAATAATGCTATGGTTGAACACTGCACGAAATGATAGAGATT	Refseq	80751200	-	NR_120570	1560	lncRNA		
A_22_P00011185	chr6				71458872			LOC102724000			TCCCTTGTCTTCATGGCCCAGTTTCTCTGACACCGTGTTTATTCTTATGATGACCATGGT	Refseq	71421027	+	NR_121615	773	lncRNA		
A_22_P00011265	chr15				22095613	101927079		LOC101927079			GAATACAAATGATGTATATTCTTTTCTACTCTTCATGTATGGACTAGAGGGGCTTGCACA	Refseq	21990080	+	NR_110480	1395	lncRNA		
A_22_P00011278	chr11				56878078			LOC101927120			GAGTCTTTTCTTTGATGAAGCATATGGGAGCCTCATTCATCCACACTTTCCTTGCCTCCA	Refseq	56848478	+	NR_110136	2901	lncRNA		
A_22_P00011282	chr11				7905955	283299		LOC283299			AAATGAAGGTGAACTCGTGGAGATTTTGGAGAGAATTTAATGAAGAGGCTGTTTACCAAG	Refseq	7850751	-	NR_036678	2503	lncRNA		
A_22_P00011311	chr2				178434091			LOC101927027			CAGGAGCTTGAATTTCAGTTTTCTTATGAGGAATTTTCCAGAAAAGATATCTTCACTGTG	Refseq	178413659	+	NR_110206	1376	lncRNA		
A_22_P00011317	chr5				39524708			LOC101926940			GGTATTCTTCAATGAGACACTTTTACCAGTGACCATATTCTTGCTTGTTGGTTTCTTTTT	Refseq	39520431	+	NR_104632	615	lncRNA		
A_22_P00011356	chr13				96984172	100887754		LINC00359			AGAAATGAGGGAGATGAGAGAAGAAGTGCTGTGTATGTTCACATTTTGGGGCACAGCAGT	Refseq	96941281	-	NR_051966	734	lncRNA		
A_22_P00011433	chr10				89697928	283011		FLJ37201			GATATTTTCTGACTTGGGGATTAATTCCATGGAAAATGTCGAAAAGGGCTAAAGATATAC	Refseq	89691300	-	NR_026835	3662	lncRNA		
A_22_P00011439	chr5				166926370			CTB-7E3.1			AATATAGTCCCTGAATTTCATGGCCACCTGACCTTCACATGAAGCTCATATTAAAGCCAT	Refseq	166905222	-	NR_108020	566	lncRNA		
A_22_P00011483	chr16				14016018			LOC101927311			AACATGAAGGATTGTGAAGGCAAAAGATGAACCAGCCAGCCTAGTCTCTGGATGCATAAG	Refseq	14009276	-	NR_110909	766	lncRNA		
A_22_P00011505	chr20				21615722			LOC101929625			ATTCTACCCCAGACTGCAAATGGACACACAACTGTTGTGACTTTTGTTGAAGAGGAGAAG	Refseq	21570024	+	NR_109880	567	lncRNA		
A_22_P00011512	chr11				32041318	100506675		LOC100506675			AAACAAAAGACAGATTCAAGCCAATCTGTGATTTGTAAAATAAGCCAGGTGCAGGCTTGT	Refseq	32040067	-	NR_120527	527	lncRNA		
A_22_P00011608	chr8				18097651	101929066		LOC101929066			GATAAGCAGTGAACAACAACAAAAAGACAAACTTCTTCCACCCTGAGGCGTATGTTCTCG	Refseq	18084868	+	NR_125429	2309	lncRNA		
A_22_P00011609	chr8				18088211	101929066		LOC101929066			GAGTAGCTCGGCAGGGGGACTCGCTTGGCTTTCGTGCCATCCGTGGACACAGTCGCGCGG	Refseq	18084868	+	NR_125430	451	lncRNA		
A_22_P00011635	chr5				149432836			MIR143HG			GTCTAATTAGTTGAGAAGCAGTGACACCCCCAACCACTCCCCAAACAGGCTGGCTCCCGT	Refseq	149406845	+	NR_105060	949	lncRNA		
A_22_P00011823	chr5				134509230			LOC101927934			TCCTTATCAGGGGTGGATGCTGTCAGACTTGCTAATGGTGGAATTTCTGGCATGTGGCAG	Refseq	134506552	+	NR_105045	1108	lncRNA		
A_22_P00011881	chr2				46580238	100506142		LOC100506142			GTCAGGGATGATGAGCTTCCTGTGTCTTTACCCTAAAAGCTTGCTATATAAAGGATACTT	Refseq	46568256	-	NR_104182	1531	lncRNA		
A_22_P00011902	chr5				68198407			LOC102467655			GGCCTACTTAATCAGCCCTCGATTGTAACTTGAAGAAGCTTATTGATAAGAAAATAAACT	Refseq	68189876	+	NR_105003	454	lncRNA		
A_22_P00011934	chr5				135040047	101927953		C5orf66-AS1			AGCCAGAGTCCGCGGCGGGCGAGCCCGGAGCCCACGAGCCGCAGACGCAGCGCTGCCCAG	Refseq	135038831	-	NR_105050	838	lncRNA		
A_22_P00011959	chr9				128733243	100506100		LOC100506100			CAGCTTTACCTCCTTGCTATGTATTCTCAGATATTGCAAACGGACGAGAGAAAAGTGGAG	Refseq	128724462	+	NR_046240	576	lncRNA		
A_22_P00011989	chr8				42270961	101929897		LOC101929897			GGGACACCCTGCCTGCTCTACAATTGGGATCCCTGGAAAAGTGACAGAATCTGGCAACAG	Refseq	42255320	-	NR_125823	661	lncRNA		
A_22_P00012165	chr7				125264291	101928254		LOC101928254			CCAGTTAGTAGCAATTAGTACTCACTGAAGATGATATACGATCCTGAAAATTCTAATCAG	Refseq	125229579	-	NR_110183	1731	lncRNA		
A_22_P00012194	chr8				127392631	103021164		CASC21			TGTGGTTCCTGTTGGCCTTTTAACTGATGTGATGAAATAAAGTCTTCCATAATTTGACAA	Refseq	127244637	+	NR_117099	585	lncRNA		
A_22_P00012236	chr5				122730560			LOC101927379			CTGAAGCTTAGTCCTTGAGCCTTCAACTACATGAACCAATATATTTCTCTAATTAACCAG	Refseq	122628952	-	NR_109881	1675	lncRNA		
A_22_P00012256	chr12				54610462	644076		GLYCAM1			AAACTATCTGAAAAACCTAATCCCTAGCGCCAATGATGTCACGAGGCCCTAATGATGAGG	Refseq	54608187	-	NR_003039	781	lncRNA		
A_22_P00012370	chr12				10777451			LOC101928162			AGAAATGGATTCAGATGGAGGCATCATTGAGCTTATTCTTGACTCATCTCAGTCCAAACA	Refseq	10750234	+	NR_120463	771	lncRNA		
A_22_P00012372	chr12				42646498			LOC101927058			ATATACAAAGAGGTATCCTGCTAGAGGATCCCAGGCTAACGATGGATTAGGGAAGAACAG	Refseq	42615503	-	NR_110042	1212	lncRNA		
A_22_P00012390	chr9				68975841	101927069		LOC101927069			AATTTAGCAAACTTGAGAGGAAAATCCTGAGCTACCACTGGGAAAAGCAAAGAAATATAT	Refseq	68953088	-	NR_110647	2222	lncRNA		
A_22_P00012456								LINC00176			ACTAGACCCGGGAGCTCGGGACGGCGGGGACGGCCTCGGGCCTCCTGTGGCGCCCAGAAG	Refseq			NR_027687		lncRNA		
A_22_P00012482	chr11				87000950			LOC100506368			GGAAAAGGAGAAAAAATTCAGAAGGCCCCTACCCCTTCCAATGGGTCAAGTCAGGAATTT	Refseq	86955621	+	NR_038905	1218	lncRNA		
A_22_P00012489	chr8				10481974	101929191		LINCR-0001			ACCTGTTAGCTCAGTGCTTCATGTGCATTACCTCACTGAATTCTCGCAACAGCCCAAAAA	Refseq	10474565	+	NR_120604	545	lncRNA		
A_22_P00012526	chr21				38977774			LOC101928435			CTGCCAAGCTCTGTTGTTCAAGCTGTTTGAAAGCATTCAATAAATTTCTTTTAGAAGCCA	Refseq	38974429	-	NR_109962	1613	lncRNA		
A_22_P00012534	chr9				69820739			C9orf135-AS1			CAAATCACCTAAAAAGTTTGAAGATCAAAAAGCCTAGCTCCAGTTTCAGATCCTTCCCCT	Refseq	69819405	-	NR_038833	967	lncRNA		
A_22_P00012561	chr14				73803628	100506476		LOC100506476			ATTCCAGAGCAGCTTTGGGTTCCTGTCAAGACCTGCTTTGAGAAGGAGGTGGCTGTGGGG	Refseq	73787360	+	NR_109995	996	lncRNA		
A_22_P00012567	chr7				137164341	349160		LOC349160			ACCTAAATTTAAGTCACATCTCGGGGCTCTAACAATTTACCACCAACAGCGTCTTTGGAG	Refseq	136898773	-	NR_046103	1538	lncRNA		
A_22_P00012579	chr20				50660291	100506175		LOC100506175			CAGAAACGTGAATCAAGAGACACAGGATGTTCCTGTTGGTCCAGATACTTGAGCTAAAAG	Refseq	50645471	+	NR_111906	638	lncRNA		
A_22_P00012626	chr11				112487836			LOC101928823			AGCCAGCGCTTTGTTGTTTTTCTCACCTGTTGGCCAGAAGATTATCTTGGAGCAGGAAAA	Refseq	112484345	+	NR_120560	476	lncRNA		
A_22_P00012642	chr5				159871384			LOC101927766			TGAACTTTGCTTCAAAACAAAATGCTGGACTTGGCCTTCTATCATTCTGCCTCTCCTAAC	Refseq	159776772	-	NR_109891	5607	lncRNA		
A_22_P00012658	chr3				191590356	103344926		LINCR-0002			GAGGTTAGAACACACAATGTGGAAATGAAAACCTTATTCTTGTCAATGGATGGAGGGTGG	Refseq	191425524	+	NR_120606	1182	lncRNA		
A_22_P00012687	chr8				23366125	100507156		LOC100507156			ACTGATTCAACCAAGAGTCCTACCGACCGGTGCTCCCCTTGCCAAGAGTGAAGGCAGATG	Refseq	23336208	+	NR_038323	4374	lncRNA		
A_22_P00012704	chr6				57172213			LOC101927211			ATTCAAAGCAAGAACAACGACATTATGGGGAGAAAACGTCCTTTTGTGAAACAGAAGGCA	Refseq	57114911	-	NR_110742	690	lncRNA		
A_22_P00012749	chr12				49962924	101927318		LOC101927318			ATGACAGCCCGCTTTTCTCTGGTGGTTCTACTCAACCGCTCCACTGAGGTGATGGGAGAG	Refseq	49959452	-	NR_110589	473	lncRNA		
A_22_P00012823	chr5				169037998	728095		LOC728095			GCAAGCCTGGCCAACTCAAGCTCCGTGTGCTGCACCTAGAGCAGCCCATCTCTGTGTCAG	Refseq	169013227	+	NR_109897	869	lncRNA		
A_22_P00012849	chr1				177710330			LOC101928778			AAACAGCAAAAGAAAACTGGATGAAGACAATATTGGAGCTTTTCTACTTTAGCTGACAAG	Refseq	177700524	+	NR_110722	1666	lncRNA		
A_22_P00012859	chr2				34297746	104355287		LINC01317			ACATCTAGAAGACCCTCACCTTATGCTTATGCTGGCCCCTTGATCTTGGCCTCCAGAAAT	Refseq	33706886	+	NR_126403	772	lncRNA		
A_22_P00012878	chr16				53384259	102723373		LOC102723373			TATGCCAGCTCTGTCTTCTCTACACTTCCTCTGGAGGAGTAGGCCTTGACACAATTACAA	Refseq	53373493	+	NR_119378	584	lncRNA		
A_22_P00012914	chrY				21401562	159125		RBMY2EP			ATACATAGGGCAGAAGTCAAGAAAGTTACTCAAGAAGCTGCGGTGATTTTTACTTTTGTG	Refseq	21395148	-	NR_001574	534	lncRNA		
A_22_P00012923	chr1				174159287			LOC102724601			AAAGAGGCACTGGCTACTGGAGGAAGGGAGAAATCACCGAGAGAGCGAAAGATGTAACAG	Refseq	174121638	-	NR_121197	448	lncRNA		
A_22_P00012964	chr2				78127806	101927948		LOC101927948			TGGACGCTATCACAAACACATGGAAAATGGCCTTCCCTAGTTAATCCCAGCCAAACCAAA	Refseq	78088730	+	NR_110287	1118	lncRNA		
A_22_P00012973	chr14				22954692	101926933		LOC101926933			CCATGAAACCCTGCAGTATAACCTTGAAGTACCATCACGGAGAGAAACAGTGCCATCTCA	Refseq	22929609	+	NR_110002	556	lncRNA		
A_22_P00012997	chr6				112306683	101927640		LOC101927640			CTTTGGCTCACAGAGAAAATATGTTGAGAAATGAAGTACAACCCCTCACTGTGCTGGGCA	Refseq	112236596	+	NR_121193	536	lncRNA		
A_22_P00013057	chr1				182616629			LOC284648			TTTCTCTCCCCTCCTGATAGCATTTCAGCCTCTCTTCCAATAAAAAATAGTAGCTACTAA	Refseq	182615140	+	NR_036490	1504	lncRNA		
A_22_P00013067	chr2				20004806	101928222		LOC101928222			AATGTTCCTGGCAGCTTAAAGTACCAACTGGGACACTTGTCACTAGTTTGAGAAGTGCAG	Refseq	19990204	+	NR_110235	1150	lncRNA		
A_22_P00013074	chr8				22888022	101929237		LOC101929237			TTGGCAATTTTGGAGGCCAGTGAAGAGCCACGTAGAAAATGTCCCGCTGCCTGCCATCAT	Refseq	22877972	+	NR_125433	3891	lncRNA		
A_22_P00013137	chr14				20920176	643332		ECRP			CCTGAACCCCAGAACAACCAGCTGGATCAATTCTCATAGGAGCCACAGCGCGGAGACTGT	Refseq	20919341	+	NR_033909	605	lncRNA		
A_22_P00013177	chr2				7450254	100506274		LOC100506274			CAAAAATGACATGCCCCATATTGCAGTCTAGAAGGAACAACACGGTGAATTGTCTACTGC	Refseq	7421261	+	NR_038432	927	lncRNA		
A_22_P00013274	chr11				128530383			LOC101929517			AAATCCAGCAGTTTAGACACGTATTCCTCTTGCAGCAAATCAAACATGGCTCAGACAGGA	Refseq	128526142	+	NR_120581	1395	lncRNA		
A_22_P00013349	chr8				37493913			LOC100507420			AGCGGGACTTAGACAATGGGGTTAGGCAGTCACATGTCTGCACGTGGAAACTTTCTGGGA	Refseq	37406464	-	NR_121620	1663	lncRNA		
A_22_P00013395	chr12				97753598	643711		LOC643711			GATCAATGAATGACGAGGTCAGCCCATCTGTGACTGAACCAATCAATGAATGAGAAATGG	Refseq	97713412	-	NR_077241	1641	lncRNA		
A_22_P00013402	chr5				10502728			LOC101929412			AACAGGAAGTACCTCCAGGATTCACCTAAATAGATGCTGCGGTTTCTATCAAACCACAGG	Refseq	10493527	-	NR_104606	2130	lncRNA		
A_22_P00013497	chr8				41578368	102723729		LOC102723729			ATCACCGGCAACGTTGAGGACCCAGACTATGTTTCAGTCCAAGGAAAACAAAAATATCAT	Refseq	41534305	-	NR_125824	409	lncRNA		
A_22_P00013501	chr12				65642372	100507065		LOC100507065			TGTTGAAACAAGACCGAACAACTCCAAGTTCCTGAAGACTTCATTTCACCAACCCAGAAC	Refseq	65466817	-	NR_120431	867	lncRNA		
A_22_P00013505	chr12				65642372	100507065		LOC100507065			CTGGCATCTATTCTGCTCTCCTGGACTTTTCAAAAACAATTGTAAGTGGATGAATAAATA	Refseq	65499579	-	NR_120433	1075	lncRNA		
A_22_P00013553	chr5				125367734	101927421		LOC101927421			GCACTGATAAAACTCTTAGGGATGAATTTACCTATACCTGTGTTTCAGCCTTGTGATCTG	Refseq	125036831	+	NR_109882	624	lncRNA		
A_22_P00013596	chr12				93181832			LOC102724933			AAAGAAAACACTGAATGGTATCCAAACCAGCCTGGAAAGGACAGCGAGAAAAGCCAGAAC	Refseq	93174366	+	NR_120492	1280	lncRNA		
A_22_P00013605	chr1				48182428			SKINTL			ACTGAAGTAACAACCAGCTCTCACAGTGAGTGATTCACATCAGCGTAAAGTCAAGCCAAG	Refseq	48101715	-	NR_026749	1526	lncRNA		
A_22_P00013610	chr3				111069959			PVRL3-AS1			CAAGTTCTTGCCTTCCAGTGGACACCATTGATCTCTCAAGATGATTCTTTAAGTTAAAAA	Refseq	111045315	-	NR_045114	1142	lncRNA		
A_22_P00013639	chr4				133149116	101927359		LOC101927359			TATACTAACTAGATGGGACTTAGTTTTGTCTACCGTGGGGTGAGCGTATACTACCTGAGG	Refseq	133093860	-	NR_125885	2841	lncRNA		
A_22_P00013650	chr8				69104190			LOC100505718			TGGACAGAAGACTACACTGTTTTTGCTGCACCCAGAGATAAAATTATTGGTTTTGGAGTA	Refseq	68911803	-	NR_039986	2367	lncRNA		
A_22_P00013781	chr4				92277302			LOC101929194			CAATATGCATGTTAGAAGGGAGAAAAAACTTCTAACGGAGGTAGCAGTTCAATTAGGAAG	Refseq	92262498	-	NR_125920	1225	lncRNA		
A_22_P00013845	chr11				8810276	102724784		LOC102724784			CAAACACCACGGGAGTGATGTTAACTCAGATTTTTCCATATAAAAGATTCTTCCTGTAAA	Refseq	8768778	+	NR_120590	974	lncRNA		
A_22_P00013852	chr17				73800795			LOC400620			ATTGCCAAAAAAGACCTGTGCCTTCCCTCTGATATTCCCTGGGTTTAGTTCTTCTCTCCT	Refseq	73786822	+	NR_040020	2489	lncRNA		
A_22_P00013854	chr8				73356461			LOC101926926			ACAGCGAGCAACAGCTGTTTGAGATGGTGGAGCACATTCTTGCTGGTGAAAGGAAGCAAG	Refseq	73310906	-	NR_125388	3261	lncRNA		
A_22_P00013862	chr15				69695750	104472713		PCAT29			GATCTATGATGACAGAAGCCGAGGAATGTGAGGTTCATCTAGAGAGTTCTTGTGAATTTT	Refseq	69592200	+	NR_126438	477	lncRNA		
A_22_P00013896	chr20				62356480	101928158		LAMA5-AS1			AGGGCTGGTAGGTGCGGCCGAAGTCCATGGACCGCTCCAGCACCCAGAGGTCCGGCCGGG	Refseq	62353010	+	NR_109923	498	lncRNA		
A_22_P00013923	chr17				59973101			LOC101927755			AATCGTGAATTTGGGCTGTGAGGATCAGGCCTTGTCAGAACCCGAGATGAGAGGAGAGAG	Refseq	59965096	+	NR_110816	425	lncRNA		
A_22_P00013957	chr10				62375127	283045		LOC283045			GTTTTCTGGGAACGAGATGCAAACCCTGGCTCAGCATAGGGCCAAAGACGCTGACAAGAG	Refseq	62339588	-	NR_104162	2621	lncRNA		
A_22_P00014011	chr1				95515464			LOC100996635			ACGAAATAAAATTAAAGCCCTACAATCGTGTTCGTGTCAATGTAGATGGGGTGCCCCCCT	Refseq	95510116	+	NR_110622	1576	lncRNA		
A_22_P00014012	chr1				95515464			LOC100996635			AGACCGGCTCATAGTGGCCACACTGATTAAGAATTACCATCAGCTCTTTAGGATTTGGAA	Refseq	95510116	+	NR_110621	1679	lncRNA		
A_22_P00014035	chr1				153551769	101928034		LOC101928034			CCAGAGTGCACCAGCAATTAATTCAGCTCTAGGTCGAGCTTAATTATTCCCACCTATGAT	Refseq	153545742	+	NR_125947	1390	lncRNA		
A_22_P00014047	chr11				18116132	6290		SAA3P			AAACAGAATGTGTATTATCCTTGGTTGTGTTTCCTTGGCCCTGCAGCAGGATGAAGCTCT	Refseq	18112472	-	NR_026576	655	lncRNA		
A_22_P00014101	chr6				38953107	100131047		LOC100131047			AACAGAAGCTCTGCAAGATATACCGGAAATTGACAGTGGCATCGAATTCCCAGCAAGGAA	Refseq	38906495	-	NR_038401	2146	lncRNA		
A_22_P00014148	chr2				164849396	101929633		LOC101929633			AAGGTCCACCCCATGAGAGACTTGCAGCAGAATTAATGACACTGTATATTTTCCTCTACT	Refseq	164840749	+	NR_110574	629	lncRNA		
A_22_P00014212	chr3				42654388	101928323		LOC101928323			ATCCGAACAGAAAAGGCTTCCACCCGCTCCCCTGAGGGATCCCACGCTGAGGGACTGAAC	Refseq	42612310	-	NR_125400	502	lncRNA		
A_22_P00014222	chr4				118685341			LOC101929741			TTGATGAACCTGTTGGTTGAGGATAACTCGCTAACTTTTCTGAGCTTTGTTGGAAAAACT	Refseq	118664087	-	NR_125930	1571	lncRNA		
A_22_P00014270	chr3				197004744			MFI2-AS1			CCGTTTTGAGCGTTCACACTCATTACCCAGGTCCGTCTGGGAGACCCGCCGGGCTCCCGC	Refseq	197002906	+	NR_038285	951	lncRNA		
A_22_P00014274	chr6				75291864	100506804		LOC100506804			AAACCGCGACTTTATCTAATAAATCGCCATTCAAGGTGCAAATACAAACTTGGAACAGAG	Refseq	75285014	+	NR_040081	1297	lncRNA		
A_22_P00014298	chr22				42512560	94009		SERHL			TGAGGGTGTGACGGCCGCGCATTCGCCAGACGAGAGCGATGGCTGAGAACGCCGCACCAG	Refseq	42500579	+	NR_027786	1357	lncRNA		
A_22_P00014304	chr5				80083665	101929215		CTD-2201I18.1			GCGTCAAGGCAGACAGACTCTGGAAGTTGTAAGGATGAGGACAGTTAGAGATGACAGCAG	Refseq	80066349	-	NR_109930	2716	lncRNA		
A_22_P00014357	chr6				108924103	101929716		ARMC2-AS1			AGGAAGAAGAAAAAAGAGAAGAAAATGACACTGATAATCCACAAAGAGGACTAATACAAA	Refseq	108908140	-	NR_104137	717	lncRNA		
A_22_P00014430	chr22				40526707			LOC101927257			GGAGTTCCAAAGATCAGTAGTTTGAAAATCAGGTCACAGGGAGTCCACGCTATATGATCT	Refseq	40521800	+	NR_109965	1932	lncRNA		
A_22_P00014606	chr12				127340072			LOC101927616			ACATTGAAAAGTTTATCCTCACCCTATCTACTTCCAGCAATTTCCTTCCAATTCTATCTG	Refseq	127324155	-	NR_110057	852	lncRNA		
A_22_P00014610	chr12				127060397			LOC101927592			AGGAAAACTGTGCGGAGATCGGCTGCTGATGTGTAAATACTGCTGAAGCTGCTTATTCAA	Refseq	126915227	-	NR_104646	1349	lncRNA		
A_22_P00014635	chr6				73696131	101928489		LOC101928489			AGTAATCTGAAATGGGCGCGCCTAACAGCAGAGTGAGAGATCTAAATTGAGACAGGACTT	Refseq	73693903	-	NR_110889	1973	lncRNA		
A_22_P00014743	chr1				101087379	102606465		LOC102606465			GCATGCCTTATAAACATCTTCAGTCTTTATCAACTCTTTGGAGATTCAGCCATTCTTTTT	Refseq	101025846	+	NR_109849	1343	lncRNA		
A_22_P00014749	chr7				133824888	101928861		LOC101928861			CAAAAATACTGCACGCTGCTTCTGCTGCTAATAAATGGCCAGCTGACAAACTCCAGGAAA	Refseq	133800493	-	NR_120513	1396	lncRNA		
A_22_P00014756	chr2				113890992			LOC101060091			GTGAAATACCAGAAGCCATCTTTGTTTCTGGCGATGTCACTAAATAAGTATTTGTTGATA	Refseq	113831183	-	NR_110174	590	lncRNA		
A_22_P00014781	chr16				83803976	102724163		LOC102724163			AAAGGAGTCATGCTGTATTTGTTTCCTTGAGTGAATGGCCACTCAGCTGCTGTGTTTCTC	Refseq	83797236	-	NR_120308	543	lncRNA		
A_22_P00014813	chr17				72025979			LOC102723505			CAGAGAAACTCAGTCCAGGAGGATATGAAACCCTTTGTAATAAAGAAAGCAACATCCATG	Refseq	72021851	-	NR_110876	374	lncRNA		
A_22_P00014814	chr17				72057734	102723517		LOC102723517			ACTTACTCATTTGGATTTTGGAGTTTTACCTGACTTGGTCAAGCCTCATGCCAGATCCAG	Refseq	72034107	-	NR_110877	582	lncRNA		
A_22_P00014833	chr1				8435016			LOC102724552			CATGGCTCCACTGAAGACACAGAGCAGCAGACGAAAAAGACATGTCCTAAATGTTAAATG	Refseq	8424645	+	NR_125999	694	lncRNA		
A_22_P00014901	chr1				173477155	100506023		LOC100506023			TGTCAGAGGAAGTGGCTTTCTTATTGCAGCAAAAATTCCCGTACCAATGTCAGTGCTAGG	Refseq	173235060	-	NR_037845	5619	lncRNA		
A_22_P00014969	chr4				143982454	101927636		LOC101927636			TGCCTTGTCATGACACATCTCAGCAGCACTAGAAGATACATCCAAAGTCCTGTGAGCAAG	Refseq	143912331	+	NR_125886	1303	lncRNA		
A_22_P00014994	chr16				19067691	102723385		LOC102723385			ACTTCGTTGAACGGAACTGGCCAATAGTGCCCTTGGCTCGGACTGATGACGCACAGCAGA	Refseq	19062754	-	NR_119381	488	lncRNA		
A_22_P00014995	chr16				19067691	102723385		LOC102723385			GGAAGAAAAACAATGGAAGGAAGGCTTGAAAAGTCCATTACAAAACTACAGTCCTTTGAA	Refseq	19062754	-	NR_119379	586	lncRNA		
A_22_P00015029	chr12				54000010	100874363		HOXC-AS1			CCTCGGTCGTGGGCAAGTAGCTTGTTTTTACGTCCCTCAATAAAATTTTTATGAGGATCA	Refseq	53999022	-	NR_047504	548	lncRNA		
A_22_P00015140	chr18				70352459			LOC101927481			GTATCAATAGGTTTTACTTCCCCTTGTTCTGGATTTCAGTGATTGATGACTGAATACAAT	Refseq	70335439	+	NR_126336	815	lncRNA		
A_22_P00015190	chr1				204143009			LOC101929441			AATGAAGAGCATGCTTGCTTTGTGGCTCCCCATTGACTCATCCCTTCTACCTTGAGTTAT	Refseq	204141408	+	NR_123739	1140	lncRNA		
A_22_P00015300	chr16				89454494	101927817		LOC101927817			CTGAACAGGCTGCCACTCACTGCAACTCCTTGCACATGACAGACTTGCTGGGAAGAGCAG	Refseq	89430918	+	NR_110931	1817	lncRNA		
A_22_P00015310	chr20				57215866	102723590		BMP7-AS1			AAGCAGGCCTCAGATGCACGCTGGACAAATGTGCTGGTATCCTCTGCATCCTTATGGCCA	Refseq	57213696	+	NR_110631	1012	lncRNA		
A_22_P00015377	chr16				30745196	100862671		TMEM265			ACTAGCATTATCTGTGGCTGCTCTTGCCTGGGAGTCATGGCTCTGGTGTTTGCCATCAAG	Refseq	30740642	+	NM_001256829	1649	protein_coding		
A_22_P00015424	chr20				42688562	101927159		LOC101927159			ATTCTAGAAGAGCCTTCCTTTCCTTGCCTGCTAATCAGGAGTCCTCAGAAAGCATGAATC	Refseq	42685483	+	NR_110004	2038	lncRNA		
A_22_P00015454	chr8				133777352	101927798		LOC101927798			AACTAGCAGCTATTTCACATCCTCCAGATGCCAGAGACCATTTGAAGAGTGCTAAAAATG	Refseq	133775551	-	NR_125422	1055	lncRNA		
A_22_P00015473	chr12				103559815			LOC101929084			TTCTTCATTTCATTGAGATTCTTGATACAAGCCTCTGCTGATGAATTGGATTCCAAAAAG	Refseq	103547794	+	NR_110103	3059	lncRNA		
A_22_P00015476	chr3				136862063			NCK1-AS1			CTTAGGAGCGGGGAGCGACAAAGAAAAACAAAGAAAAGCAGACCTGAAAATTGGGACCTG	Refseq	136841976	-	NR_110177	987	lncRNA		
A_22_P00015483	chr7				68032690	102723427		LOC102723427			AAGACGTCAGGCGTATGGAAATAACAGATGGGAAAGGCGAGCAGAGATCATTACTCTGAA	Refseq	68020253	+	NR_120514	510	lncRNA		
A_22_P00015514	chr8				24548618	101929294		LOC101929294			TGTGAGGAATGCTGCAACAGATTGTGACAAAACCCTCGAGAATGAAAGTGAAGTGACTGC	Refseq	24295814	-	NR_125808	887	lncRNA		
A_22_P00015526	chr4				27282225			LOC101929199			ACCTAATGCATAGTGACAGAGAGCAGATGAAAGATTACTTGGGATGAGGGTGTCATGAAG	Refseq	27217479	+	NR_125921	2802	lncRNA		
A_22_P00015568	chr14				30889808	100506071		LOC100506071			GAGTGGCAAAAGAGTGGTCCAAACCAGAAACTCTGCTATATCTGTAATTCGCCACATTAA	Refseq	30876179	-	NR_038356	1991	lncRNA		
A_22_P00015739	chr10				69232490	101928994		LOC101928994			AGAGACGAAGAAGGGGACTCACTGCCTGACCGCAGAGAAACGAGCTGTGCCTTTTGACCA	Refseq	69215333	-	NR_120648	1933	lncRNA		
A_22_P00015800	chr5				9903824			LOC285692			ATCTGTTCCAAGCTATTTGTCCATGTAAAACTGTCAACGTTCCAAGCCACTGACTGACAG	Refseq	9641315	-	NR_027112	1845	lncRNA		
A_22_P00015808	chr20				12936963	102606466		LOC102606466			AAGAACCTCTGAAGATAGTAGAGCCCAATGAAGATAAATGACATCGCCCATAGGAGGGAA	Refseq	12934877	-	NR_109872	830	lncRNA		
A_22_P00015815	chr7				27627492	790953		TSL			AAATGAGTGAATGTGAAGGCTTAGGAAAGGCCCAGGCTAATGTGTGTGATCATGTCTTCG	Refseq	27615974	+	NR_122123	1107	lncRNA		
A_22_P00015839	chr2				100977161	101927142		LOC101927142			CGTGATACATAATGTATGGTGTGACACAGCTGGGTAATAAACAATGTCAGCTGCGTCCTA	Refseq	100972648	-	NR_110213	771	lncRNA		
A_22_P00015848	chr4				105827172	101929529		LOC101929529			GTTTCATGGGAGAAGCGCTAAACTTTACCTCAACATTTATGTAAAGTTAAAGCTGCACAG	Refseq	105815145	-	NR_125927	350	lncRNA		
A_22_P00015955	chr19				49388081	101928295		LOC101928295			TCTCCTGAAACCTGAGTATCCACTGCTGCATCTTGGAGGCAATACTCTAGCCTTCACGAG	Refseq	49368705	-	NR_110729	3263	lncRNA		
A_22_P00015962	chr4				62161765			LPHN3-AS1			ATATGATTTTGTTTGATATTTACCACCCCCTTCAATTTTGAGGAGCGATTACTTCCAAAT	Refseq	62071755	-	NR_110595	467	lncRNA		
A_22_P00015979	chr8				72751843	101926908		LOC101926908			AATGAATACCCATGTGAGGCTTATTATGTGCCTGGAACTCTTTGGATTGCCATCTGAGCC	Refseq	72732045	+	NR_110656	1722	lncRNA		
A_22_P00016042	chr2				105102944			LOC101927492			AAGATGGTCTTCAGCTCAAACTTCCCCAATTTATTCCAACTTCTAAAGCAGTAGTCTAAG	Refseq	105097052	-	NR_110227	573	lncRNA		
A_22_P00016052	chr18				3478978			LINC01540			TCCAAGAGCCCTGATTGTGCCATAAATGTCCAGATAATTCCATACCTGAGGATTATGTGG	Refseq	3466250	+	NR_110429	511	lncRNA		
A_22_P00016053	chr18				3478978			LINC01540			TGGTTTCCTGGAAGGGCATTTTCCACATTGTGCGTTATGGATGATCATCCCAGGCATCAG	Refseq	3466250	+	NR_110428	488	lncRNA		
A_22_P00016075	chr6				169182740			LOC101929504			TGTCTTTGTGCTTGCAGAAAATCACGGTGGGCACAAAATTTTGGACACGATTTCGAGAGC	Refseq	169175304	-	NR_125863	555	lncRNA		
A_22_P00016108	chr14				23568076	102724814		LOC102724814			ACCCGGAGAGCCTCAGTTTGGATTTGAAGCCATCGCACCCCAAAGGAGATGACAATCCCC	Refseq	23561097	+	NR_110555	3261	lncRNA		
A_22_P00016141	chr18				73349889			LOC100505817			TTGTTGTTCAAGGAGAAACTGAAGAGCAAGAAGGAAAGTGAGAGCCAGCAATACCAGCAG	Refseq	73324941	+	NR_038340	1181	lncRNA		
A_22_P00016235	chr20				2657010	26792		SNORD57			ACTGTCTGAGCCTGACCTTGTAGAATGGAGGCAAAAAAACTGATTTAATGAGCCTGATCC	Refseq	2656939	+	NR_002738	72	lncRNA		
A_22_P00016254	chr15				38062340			LOC101928227			GACATGACTCCTTATTCTCCAATTCATTTGGACCTCAAGACACTACTACTCTGGCTACAG	Refseq	38040393	+	NR_120330	405	lncRNA		
A_22_P00016365	chr2				905451			LOC101060385			AGTGCACCTTCCTCTCTTATTTTGTTTTATTTCCAGGGAAAGGGAAAGGAAGACATGCAG	Refseq	900216	-	NR_110179	694	lncRNA		
A_22_P00016388	chrX				153970091	100873990		HCFC1-AS1			AATTCAGCTTGTAAACCAGAAGGCACCAGATTAGGAGAAGGGGCGACTTGGAAAGAAATG	Refseq	153968765	+	NR_046608	786	lncRNA		
A_22_P00016460	chr8				29828504	101929470		LOC101929470			CACAATGACCATCATTGAGGGCGATGTTTATGCTTCCATTGTTAGTTTAGATATTTTGTT	Refseq	29815004	-	NR_125817	1867	lncRNA		
A_22_P00016478	chr11				18610255			SPTY2D1-AS1			CTTGGCTGGATGTTTTTTGTTGGACTTGTGTGTTACATGGGCACGTTTCCAGAGTTGATG	Refseq	18599787	+	NR_038360	1454	lncRNA		
A_22_P00016499	chr4				68073233	550113		LOC550113			ATAAACACCCAAACAGCTGACAAAAACCCAACTGCCTCTGGAGATACTTTTCTAAAACAG	Refseq	68053508	+	NR_046116	2787	lncRNA		
A_22_P00016506	chr21				22098459			LOC101927843			CAGAGTGTCAAGCAGCATGCCTGGTTATTCCAACTTATGCAGAAATAGAAGTGTCCTAAG	Refseq	22009158	-	NR_109959	897	lncRNA		
A_22_P00016509	chr21				18759812			LOC101927797			ATTTATGGTGAGGAGAAAAGCAGCTGGTATCACACTCTACCCAAGTCCCAAAAGCAGGTT	Refseq	18561265	-	NR_109925	675	lncRNA		
A_22_P00016559	chr8				23083619	286059		LOC286059			CTTTAGGAATTCATTCGAAGGCGCAAAAGAAAAAGAAATTAAGGCAGGAACTGAGCGAGG	Refseq	23068229	+	NR_038873	2636	lncRNA		
A_22_P00016738	chr3				48669174			CELSR3-AS1			AGGACCCAGAGACCTGGATTTGAGGCTGCTGGGCGGCAGATGGAGCGATCAGAAGACCAG	Refseq	48663768	+	NR_111921	216	lncRNA		
A_22_P00016743	chr12				73208317			LOC101928137			AGGAAACATTCTGAAACAAGCATCTGAAACACATGATTCTCAATGCTTTATGCTGGTTAA	Refseq	73159190	+	NR_110130	1256	lncRNA		
A_22_P00016776	chr5				181257586	101928649		CTC-338M12.4			GGGCTGCTTCCTCTCTCCCGTGTCTGGGACCCCAGAGGCACCACTTCCATTCCATACAAG	Refseq	181246541	+	NR_109909	1013	lncRNA		
A_22_P00016784	chr1				117059490	101929099		LOC101929099			TGTTCCCATATGTTCTCAACAGCATTCTGTCCCTCCTAAGCAGTGTCACTAAAGCTAGCT	Refseq	117025482	-	NR_110786	1814	lncRNA		
A_22_P00016861	chr17				16441218			LRRC75A-AS1			CGAAGGCCGGGACCCGGTTCCCCGGCCCACAGTGGGGGTGTGCAAACCCGAGAGAACTGG	Refseq	16438987	+	NR_045024	642	lncRNA		
A_22_P00016869	chr7				99036492	101927550		LOC101927550			ACGTCAGCATCCTCTGGGGCTCCCAGGACGCCGTGACTTCCTGGCCGCGGTGCTTACCAG	Refseq	99013165	+	NR_110102	3413	lncRNA		
A_22_P00016911	chr2				121531009	100151683		RNU4ATAC			TGAACAACACACCCGCATCAACTAGAGCTTTTGCTTTATTTTGGTGCAATTTTTGGAAAA	Refseq	121530880	+	NR_023343	130	lncRNA		
A_22_P00016919	chr1				46139081	101929626		LOC101929626			CTGTTGATGTCAGTGTGTGAAATTCTAAATTATGTCATGGGTGTATACGTTCAAAAGCAA	Refseq	46133371	+	NR_125987	359	lncRNA		
A_22_P00017000	chr2				177392691	100130691		LOC100130691			AAACACTATCATTCATATGTGCCTCATTGAGCAAATCTTTAATGAGGATCTATATGCCAG	Refseq	177283508	-	NR_026966	5223	lncRNA		
A_22_P00017017	chr10				132962237	103695432		LINC01167			AGCTGGTGACATCCTCTTCTTCACATTTTTAAAGCTTAAAAATAAAAGTCCTGGATCCAA	Refseq	132961340	-	NR_125763	613	lncRNA		
A_22_P00017020	chr10				133086697			GPR123-AS1			AGACCCCACTTGCGGTTGTGTGTTCCAGAAGTCTCCGGGCGCTGTGTGGCAGGATGAGGA	Refseq	133085244	-	NR_111905	475	lncRNA		
A_22_P00017037	chr1				83860996			LOC101927587			TATGGGCGTGAAAGAAGACATAAAACAGGCTTCCCGAGTAGAACCTGCCACCCCGGGCTG	Refseq	83575787	-	NR_119375	3166	lncRNA		
A_22_P00017038	chr1				83860546	101927560		LOC101927560			ACAGAGAGAGTAAAAGAACAGACCATGCCCAGCCTCTCCACTGCAGGAGCTTGGAATCAG	Refseq	83801516	-	NR_119374	1991	lncRNA		
A_22_P00017044	chr1				81557702	101927434		LOC101927434			ACAGAAGATGACAGGAAGGGGGGATAAATAAGCTAAAATAAACTTTAGAGGATGGCCCCA	Refseq	81513880	-	NR_125943	657	lncRNA		
A_22_P00017062	chr13				112331225	104266956		LINC01044			CTATGCCAGCTTGAACTGGGTTACTTTTGCTTACAAATGAAGTACTCTAACTCAGGAAAT	Refseq	112322567	-	NR_126345	657	lncRNA		
A_22_P00017148	chr12				93377736	643339		LOC643339			AACTTTGCCAATGAGGACCCTAAATACCAGCTGCACTACAGGGGATGTAACTACATACAC	Refseq	93003758	-	NR_040096	578	lncRNA		
A_22_P00017152	chr12				93737823	101928731		LOC101928731			CTGACCTCCAGAGTTCTTGTTACAGGATTAAAATAAATCTCTACTTATTTGCCATTGTCA	Refseq	93714535	-	NR_110093	656	lncRNA		
A_22_P00017173	chr5				159117478			LOC101927740			GGGGACAAAAGTGGAGGAGACGGGAGAGCCCGGGCAGAAAAAGCAGGACGCGCGTCCCAG	Refseq	159100483	+	NR_109890	2863	lncRNA		
A_22_P00017278	chr1				229514087	101927478		LOC101927478			AAATGAAAGATGTTCCTCATTCCAAGCTGAGGACGGAGAAAAGCCGTAAAGCTGACACTG	Refseq	229508430	+	NR_110630	477	lncRNA		
A_22_P00017315	chr15				63437536			LOC102723344			AATGCCTTCTCAGAATCTTGATTTTCAAAGTGATGGATTGGGAGATCCCAAGCCATGAAT	Refseq	63390230	+	NR_120375	1204	lncRNA		
A_22_P00017328	chr11				78558565	101928896		LOC101928896			GCACTGAACCGGAGAAAGCAGTTACATACAAATTTTGTCATTTGATAGAATCAACCAAAT	Refseq	78533176	+	NR_120566	717	lncRNA		
A_22_P00017347	chr17				5236003	100130950		LOC100130950			TTATTCCTCCACCAGCTCATTGCAGTGGAATCCTGAGAAGAATGGAGAGAGAAGAATGAG	Refseq	5192007	+	NR_034082	2172	lncRNA		
A_22_P00017363	chr13				52132723	101929657		LOC101929657			CATTGGAATGATCTTCAAACTACTCAGAATCAGGTCATATTGAAAAACTGCACACATTAC	Refseq	52128895	+	NR_110306	3429	lncRNA		
A_22_P00017392	chr20				58619892			APCDD1L-AS1			AGAAAGAGAATCACTCGGATGGGAAAAGTTAACTGGATTGTTCCCACCTGCATGGATCAC	Refseq	58515379	+	NR_034147	2099	lncRNA		
A_22_P00017455	chr14				97581383			LOC101929241			GACTTGCCGAGGACTTTGTCCACCAAGTGATGAAAGCATGCAAATGCCTCCGAATCAAAG	Refseq	97458816	+	NR_110166	515	lncRNA		
A_22_P00017629	chr8				133902407	101927822		LOC101927822			AACCCCAACTTGGCTTCAGCCTTCCTCTTGCTGGATGACTTCAGCAAGTCAGACACTCTC	Refseq	133886496	+	NR_125424	582	lncRNA		
A_22_P00017667	chr6				2413591			GMDS-AS1			CCTAATATCGCCCGAGGATGCTGGGAGGAACGCTGAGCCGACCTCTCCGTTAGGCTGAAG	Refseq	2245753	+	NR_046229	1606	lncRNA		
A_22_P00017691	chr1				168495644	101928565		LOC101928565			AGAACAAGTCCTCATCTCTCCAAAGACCCTTCATCCTTCATTTCACAATAGTCTTTATTG	Refseq	168464114	-	NR_125956	629	lncRNA		
A_22_P00017709	chr8				21309449	101929172		LOC101929172			GAAAACAGGTGGATCTAGGTAAAATCAGTCTCTGCTACCCTCCTCATCTAAACCCTCAGT	Refseq	21298239	+	NR_104677	1633	lncRNA		
A_22_P00017802	chr6				151228457	102723831		LOC102723831			CACAGGGCCATGCCCAACCAGCAGGCTCTCAGAGGACTCTTGAGGTGGAAATGAAAACAG	Refseq	151196673	-	NR_125868	898	lncRNA		
A_22_P00017906	chr8				77476331	102724874		LOC102724874			ATTTTACCGTCTTTTACAACTTCGTTGTAGGAGGTGTGAAAGAGGAGGGAAATTGTGTTG	Refseq	77450697	+	NR_125830	196	lncRNA		
A_22_P00018004	chr19				12207574	100289333		LOC100289333			CCTTGGCAGAAAAAACTCTACAGAGATGTGATGCTGGAAACCTATAGGAACCTGGCTTCA	Refseq	12195015	+	NR_104179	385	lncRNA		
A_22_P00018045	chr12				132888571	101928530		LOC101928530			CCCCGCTAATCTGGGGATGACTCCTAGGAGTAGAAGACGGTCCATCTTAGTTGTCACGAG	Refseq	132887842	+	NR_110919	543	lncRNA		
A_22_P00018081	chr1				33363245	101929464		LOC101929464			CTTTCCCCTTTCTCTGAGATGACAATCAGGCCGCTTTGCTTTGCACTGCCCTCAGAGAAG	Refseq	33350352	+	NR_125978	490	lncRNA		
A_22_P00018147	chr18				76639011			LOC101927651			ATTATTAAAGCCTTTCTTAATGCCTTGCTGAGATATTCAGGCTCGGGCTGCCTCAGGAGA	Refseq	76622781	-	NR_110784	937	lncRNA		
A_22_P00018159	chr19				36777078	728485		LOC728485			AACGATAGGTACTATTTCGTGTAAGGCAAAGTCCTTTGAAAGGGCTCCTAGAGCGTCAAG	Refseq	36773118	+	NM_001294306	1885	protein_coding		
A_22_P00018165	chr19				37855196	100631378		LOC100631378			CTTATTCCTGAGTGGAAGAACTTGAAGTTCCTCATAAATAAGATCCTGAAGGACATAAAG	Refseq	37823722	-	NR_040015	1716	lncRNA		
A_22_P00018222	chrX				45851490			LOC401585			GATGAGAGACATGTTTGTAATGTTATTCGTTGTGACACAGTTCAAAAGAATTTGCCTTTG	Refseq	45848074	-	NR_125365	375	lncRNA		
A_22_P00018237	chr1				26467537	101928324		LOC101928324			CTTCATGGACAGACAGAATTTGAGCTGGCCCTTTAACCAATGAGGAGGATTCAAACAGAG	Refseq	26462756	-	NR_125953	677	lncRNA		
A_22_P00018241	chr12				8242564			LOC101927905			TAGAATGGGCGAGTGCAGCTGTGTCCCAGTGTCCCAGTGACCAGAACGATTACTGCCTTT	Refseq	8235415	+	NR_120454	966	lncRNA		
A_22_P00018273	chrX				135520674			DDX26B-AS1			GCCTTGCATTCCACATATATCTACTTAGAAAGGAAACTAAAGCTTAAACACAGTTACAGT	Refseq	135520083	-	NR_046740	398	lncRNA		
A_22_P00018345	chr16				3115598	81854		ZNF205-AS1			AGAACATTTACCGATGCTGGACCCACCTTCCCCACCTTCAGGGTCCACTTTCTAGGTGGC	Refseq	3110460	-	NR_024166	1233	lncRNA		
A_22_P00018359	chr2				185739093			LOC101927196			CTCTTATGTGTTCCTGTGTGGGAATAGCTTGAATTACTACATAAGTTCTCTGAGAATATT	Refseq	185719874	-	NR_110214	1233	lncRNA		
A_22_P00018393	chr6				4157385	100507506		LOC100507506			TTGAGCTGCAGAAAGCCAGAACCAGCTCAGAAACTGAGAAATGGACATGAAGATGCCCAG	Refseq	4136072	+	NR_103764	2277	lncRNA		
A_22_P00018405	chr2				166301784			LOC101929680			CAAGACTCAGAATAAAAGGACAGATCCCAGTGAGAAAACTTAAGTTTAAATAAGTGTGGT	Refseq	166081531	+	NR_110260	2305	lncRNA		
A_22_P00018435	chr12				24237965			LOC101928471			ATCAAGCACAAATGATGATCTCCTAGGACAGTGGCAGCTTCTGAGAATGCACAGGAAAGT	Refseq	24223271	+	NR_120472	589	lncRNA		
A_22_P00018504	chr7				82029955	101927356		LOC101927356			TACATGGTTCCTTGTTCCTGGAGGGGATATCCATTTGAAACAGATATAAATATGTGTGGA	Refseq	82009177	+	NR_110076	2651	lncRNA		
A_22_P00018520	chr12				9234207	3		A2MP1			CTTCTCCAGAAATGAAGAACAGACTCATCAATAGAGAGGACAGTGAGAGAAAGAAGGGAA	Refseq	9228533	-	NR_040112	1201	lncRNA		
A_22_P00018540	chr8				10846509	101929229		LOC101929229			TACTTCACAGACATGACTGTGCACGCCAGTCACCCAGAGATCATGTTAAAATGCACATCT	Refseq	10840026	+	NR_125432	445	lncRNA		
A_22_P00018575	chr1				224228043	101927164		LOC101927164			TTCATACATGATTTGATCCTGAAAGGAGGGAGAACACAGAATACAGAGACCGTCACTGCT	Refseq	224219613	+	NR_110668	1338	lncRNA		
A_22_P00018583	chr15				36886533	145845		LOC145845			TTGAAGGAAATTGGAAGAAATGGAATTCTGGCTCCTGGGTCCCTAAAAATTGCTGAGTGT	Refseq	36864443	-	NR_024264	2987	lncRNA		
A_22_P00018608	chr7				54804969	100996654		LOC100996654			TTCATGAACATTACCAGGGGACTTGTGCTCCTATAAAACGCACTGTTTTCCTCACTGCGA	Refseq	54759313	+	NR_110040	634	lncRNA		
A_22_P00018617	chr2				178440243			LOC101927027			ACGTGGTCCTACGCATTTCTTTCTAAGTTTATTTTCATATAGCCTATCCCTGTCTACAAT	Refseq	178413659	+	NR_110204	2364	lncRNA		
A_22_P00018626	chr11				74324705			LOC101928580			TCAGAAGTAGCCAAGGAAGGTGACAGACAAGGAATATGTTCCAAAGGGTATAGTCAAGAG	Refseq	74311362	+	NR_120556	2157	lncRNA		
A_22_P00018697						100288123		LOC100288123			GCAATCTAACAGGAAGGGGCAGGGCCAGCTCCCTCTGGAACTCGGGCAGCGTCAAAGATA	Refseq			NR_034114		lncRNA		
A_22_P00018818	chr13				94935410	101927284		LOC101927284			TCTTTCCTCTGTGTTCGTCATTTTATCAAATTACTGGAAGCTGGGAGTTGAGGCCAAAAG	Refseq	94760941	+	NR_110754	2915	lncRNA		
A_22_P00018850	chr17				49461749			LOC101927207			TGAGATGCTGTGCAGTTATGACATATCCTCCCACCACAAAAGAACATTCCAGCTTGTCCA	Refseq	49457861	-	NR_110805	1754	lncRNA		
A_22_P00018869	chr11				47272075	101928943		LOC101928943			GATTGCAGAAAGATGAAATGGTGTTCTCTCTCCAGCAAGTCAATTTTGAAATATCAAGTT	Refseq	47270657	-	NR_120568	501	lncRNA		
A_22_P00018885	chr12				205093	101929384		LOC101929384			GAGAAAGGCCTTGGAAGGGAAATTAGTGAAAACTTAGGTGGAAATTCTAATATATGCACT	Refseq	203645	+	NR_120475	761	lncRNA		
A_22_P00018945	chr2				96925837	101927053		LOC101927053			GGTCTCCGCATCTTCTTCCCCCAAAAGTTGAAAAAATAATAAAGTTACCATCTGCATGGC	Refseq	96919106	+	NR_110209	2275	lncRNA		
A_22_P00018956	chr2				214963605			LOC101928103			CCAACAGTAGGAAGATGAAAGAAATGTAGATGTTGGCATTTCTAAAAGAGATGTTGTATC	Refseq	214810229	+	NR_110292	2240	lncRNA		
A_22_P00018962	chr14				64540368	102723809		LOC102723809			CTGCTGCCTTCTTAAAATTGCAACCACTGCACCTTTTCTGGAAGCCAGATCAAGTTTCAA	Refseq	64514151	-	NR_110550	561	lncRNA		
A_22_P00018986	chr11				33775670			FBXO3-AS1			GATAACGCTTTATGTAAAGTGCCTGGCCAGATACTCAATAAATGTTAATTTTCCAAGCTT	Refseq	33774699	+	NR_120550	386	lncRNA		
A_22_P00019007	chr19				22527949	101929124		LOC101929124			GGACAAGTGGCTGTTTCTGTGACATATTTATTTTTACTGGCGTTTCATGTTGCTTAAAAA	Refseq	22520995	-	NR_110427	3355	lncRNA		
A_22_P00019061	chr22				37658377	101927051		LOC101927051			TATGGCTCCCAATTTCCTTGCCTTGGCCACACTGAATTGTCAACTGATTCCAAAACATGG	Refseq	37641832	-	NR_109952	1945	lncRNA		
A_22_P00019080	chr6				12001244	101928253		LOC101928253			TCAGCTTGGTCTTCTTTCAATCTTCATTTGCCTCCTAAATAAAAGATCTGCTGGCTCGGA	Refseq	11990343	-	NR_125853	399	lncRNA		
A_22_P00019084	chr2				75542706	101927884		LOC101927884			ATCAGGCAAACAGAACCACTGTCTTCTCCGTTCATTTCCCACTTGGTTCTACTTCTGGGT	Refseq	75524068	+	NR_110281	1185	lncRNA		
A_22_P00019150	chr2				129946703			LOC101927924			CGACCACTACATGCAACATTATGGATGAAAATACAATTGCGGAAAGACATTTTCTCAAAA	Refseq	129923177	+	NR_110285	2398	lncRNA		
A_22_P00019163	chr18				55920199			LOC101927273			CGGAAAAATCTCACTCTGCTCTTCTCTATCTTCTACATGAAATGTATCAGGAAGAAAAAT	Refseq	55881688	-	NR_110755	2325	lncRNA		
A_22_P00019177	chr1				95233982	101928118		LOC101928118			CCCAAGGATAGCCAGTACGCCTTCTGCAAGAGGAAAGTTTGTGTTTCAAAATCCATCAAG	Refseq	95163219	-	NR_125949	2447	lncRNA		
A_22_P00019232	chr14				75579588	102724153		LOC102724153			CCATGAAATTTTACAAAACTGGAGACAAAGAGGAGATCCAACAGGATTTCAGAGATTTTA	Refseq	75574901	-	NR_110552	2146	lncRNA		
A_22_P00019235	chr17				4705529	101559451		LOC101559451			GGAGTGATGGCGGATGAGGCTGCCTGTGAGCGTGTCCGAGGCGGTCCTGTGATGTTAAAG	Refseq	4704230	+	NR_103482	472	lncRNA		
A_22_P00019245	chr1				174954261	101928696		LOC101928696			GTTGAGGTGAAGGTCACAATACTGAATTTGAATATGCTGTGTTCTCTACTGTAAATAAAG	Refseq	174934947	-	NR_121196	670	lncRNA		
A_22_P00019271	chr12				123084744			LOC100507091			AGCAATTAAAGCAGATTTTCTCTTCCACTCCCCTTCCCCAAAACAAGAATAAATCAGTTC	Refseq	123081384	+	NR_038290	2191	lncRNA		
A_22_P00019315	chr1				76019356	101927342		LOC101927342			GAACACATCCATTTTCCCAGTATAGTTGAATGCAGGGTTTAATAAATGGAATGAATCTAG	Refseq	76011324	+	NR_125939	369	lncRNA		
A_22_P00019347	chr11				9929263	101928008		LOC101928008			GACTTAAGGTTCCTGTGAGAAAAAAGGAAACTGAATTATAAATCTGTCATATTTAGAAAG	Refseq	9839142	+	NR_120539	587	lncRNA		
A_22_P00019355	chr5				179603741	101928445		LOC101928445			GTGCAAATGAAGCAAATCTTTGTAAGGAAAGGATGACTTTTGCTGGCTGAAATTCATTTT	Refseq	179595904	-	NR_110560	1966	lncRNA		
A_22_P00019486	chr4				104697592			LOC101929468			GAACCCAAACAGTTGTGTCTCAGAATACAAAGGAATGTAATACATATATTGGTCTATCAG	Refseq	104490965	+	NR_125926	2968	lncRNA		
A_22_P00019516	chr6				99431315	101927365		LOC101927365			CTGCATGACTTCATAGGGAGTCCATATTGCTTGATTTTTCTCCATATCATTACCATTGAC	Refseq	99424871	+	NR_125843	1011	lncRNA		
A_22_P00019529	chr6				4190029	102724096		LOC102724096			ATTGGAATGGTGCTGCTCCTGACTACCTCTACTCCACGCTAGGCTTAGGGGCTGGAGTGA	Refseq	4186320	-	NR_125874	804	lncRNA		
A_22_P00019535	chr2				219015722	100129175		LOC100129175			TTTGGGAAACCAATTCATAGGAATAAAAGCACATATGTGTGCATGCTTATGTGCACGCAA	Refseq	219002215	+	NR_046086	1993	lncRNA		
A_22_P00019551	chr11				72020910	100128494		LOC100128494			CTGCCTTTCCACCTAGAACATGCACTACATGACGGGAAAAACATTTTTTAAAAGACTGTG	Refseq	72014291	+	NR_104178	4233	lncRNA		
A_22_P00019654	chr8				48623895	101929217		LOC101929217			CAAAATGTTGCACCCCTGCTGCGTGTTAAGCTCATTAAAGTTGGAGAGTTGAATGAGCTA	Refseq	48620403	+	NR_105004	386	lncRNA		
A_22_P00019673	chr17				57608412	101927539		LOC101927539			TTATTGATAAAGAGCCACATTTGCATTTTGCTCTGGCTTGGAGAGCTTGTGGGTTTGGCC	Refseq	57600864	-	NR_110807	1424	lncRNA		
A_22_P00019759	chr12				54467030	102724050		LOC102724050			GATACCCAACAAACGCTTCCAAGCCCTGAGACTCCATGACTCGCTGGGAGTGTGGAATTG	Refseq	54353691	+	NR_120486	692	lncRNA		
A_22_P00019768	chr4				107932119	101929595		LOC101929595			ATTCTCAAAGTATGCAGTGCTGAAAGACCTTGAAGAGCTTTCTTAAATGATGTTATGGTT	Refseq	107863479	-	NR_125929	2810	lncRNA		
A_22_P00019785	chr4				155360461	102724776		LOC102724776			GTGATTTCTTCATTTGGATCTATTTTGAGACAGAGTAATAGCATTAAAACCCCCTTCTGA	Refseq	155354216	+	NR_125937	449	lncRNA		
A_22_P00019822	chr7				156445588	285889		LOC285889			GCACAGAGCACTTTGAGTTAGTTATAAACCATTCTACACACAGAAGCATTTAATTGTTAG	Refseq	156437789	-	NR_038232	2698	lncRNA		
A_22_P00019840	chr16				392960	100134368		LOC100134368			AAACCAGATAGGCAGTCCATGCTTTGGATGGCAGTGAGACCCAGACGCAGTTCCAGCGCT	Refseq	382241	+	NR_024453	1594	lncRNA		
A_22_P00019953	chr1				105618935			LOC101928476			CTGAGGAAATATGCATTGATCTTGCAGTACTTTTCTCCTCCAAATAAAAGTCAGTATGAT	Refseq	105589694	-	NR_125955	427	lncRNA		
A_22_P00020046	chr8				79871737	101927040		LOC101927040			AATATTTCATTTGGATGCCAATGTAGAGTTAAGCATCCCTAACCCCACCCGGTCTCGTCT	Refseq	79769372	-	NR_110954	2126	lncRNA		
A_22_P00020068	chr17				49574064	100288866		LOC100288866			TTTAAAGCTTTAAAATGCCTTCTGGGAGTTCGTGCACATCCTGGATTCCTGGATGTGGGT	Refseq	49505657	-	NR_103773	1221	lncRNA		
A_22_P00020264	chr4				106022478	101929577		LOC101929577			GGGGTCATAATGAGAGCAACAAAAAAGTTACACTTTATACTGTGAAAGACCGTCACCTTA	Refseq	106003317	-	NR_125928	3526	lncRNA		
A_22_P00020297	chr4				4787374	101928279		LOC101928279			TGGGGGCAACCAGTGTAACATGGTTGGTGATATGTGAATGAACCTTTTAAAATGTTAATA	Refseq	4761760	+	NR_125892	2386	lncRNA		
A_22_P00020313								LOC100130880			TTTGCTGTATCACAGGGTGGAAGACTGTTTGGTCCCAAGGGAATAATGGCTACAATCTAG	Refseq			NM_001243523		protein_coding		
A_22_P00020335	chr8				142726973			LOC100288181			TCGCAGCGGCTCAGGGCGAATCACGCTCATGGTCCCCGTGCGCATTTTCAGCCCCAGCCG	Refseq	142702252	-	NR_038925	5714	lncRNA		
A_22_P00020371	chr8				2623365	101927815		LOC101927815			TCTCTGCCTGTATAAACGAAATCTTAACTTTTCTACTTCAGAACATGACTCTATTCCTCT	Refseq	2589985	-	NR_125423	1705	lncRNA		
A_22_P00020375	chr6				28169595	651302		ZNF192P1			CTAAGCAGTGAGTGGTATTCTGAAGACTTTGAAGGAGGAGCTATTTCTGAAAATAAATTT	Refseq	28161761	+	NR_103448	1652	lncRNA		
A_22_P00020380	chr5				2312201	100506858		LOC100506858			TTTCCTCAAGGGCCCCATAGTGATACCGTCTTTTATTCCTTTTAGTAGCCTCATCAGTGC	Refseq	2303720	-	NR_104616	459	lncRNA		
A_22_P00020578	chr4				31211675			LOC102723778			CATCTAGAAGAATGTCAAACAAACCACTGAAGTAACGTGTTGACAAAATAACAGCTCTAA	Refseq	31171144	+	NR_125935	507	lncRNA		
A_22_P00020597	chr4				81193395	101928942		LOC101928942			CCCTATCTATCAAGGATTTTTTGTGAGCATAAGAGGCAGCAACTTTACTTGTATTTCATT	Refseq	81164940	+	NR_125908	782	lncRNA		
A_22_P00020609	chr9				77177917	100286938		VPS13A-AS1			TGACCCCTATGCCTCCACCGAACCACTGACCTAAAATAAATTACAATTACAGATCTTTCG	Refseq	77176756	-	NR_026668	442	lncRNA		
A_22_P00020610	chr5				72571743	102503427		LOC102503427			GGAAGGAAACTTTGAAAAATGTTATACACTGGAGGATTGGCTTTACTGTGGCTATCTTTT	Refseq	72557077	+	NR_105008	666	lncRNA		
A_22_P00020732	chr12				107759968	101929162		LOC101929162			CCTATGCAACCATCTGCCAGTTGCTGATTTTACACCTTTTTCTTCGCATAAAATATAATA	Refseq	107736555	+	NR_120474	1714	lncRNA		
A_22_P00020772	chr6				136648198	101928461		LOC101928461			GTAGATTGATTTGCTCTACCATCATCTCAACAGTGCTTTCCTCGGGTGTAGCATGATGCA	Refseq	136629114	+	NR_125858	762	lncRNA		
A_22_P00020802	chr12				128121952			LOC101927694			GACTGGGTTAACTCCATCAATATTCTCCTTCTTACTCACCTACTTTGCTGTTTAATAACA	Refseq	128118217	+	NR_104648	1656	lncRNA		
A_22_P00020807								LOC643355			AGTCATGATCATGAATCCCAACTGGATTCATCATTTTCCACATACTTTACTTCATTTAGC	Refseq			NM_001270945		protein_coding		
A_22_P00020876	chr20				32520285	101929698		LOC101929698			TCTTTGATTTCCCGTGTGTTTACACAAGCTGTGGCCCCAAGTCTTGGAAAGAATCAACCA	Refseq	32509959	+	NR_110619	1771	lncRNA		
A_22_P00020910	chr1				53242783	100507564		LOC100507564			TGATGAAGTTTGCAAATCAGCACTTTACCCCCAAATTAACAACAGCTTGTATGGAAAAAA	Refseq	53238610	+	NR_038953	1181	lncRNA		
A_22_P00020943	chr13				31959584	196549		EEF1DP3			ATTAAGAACTTGGATCCCATTCACCTGAGGCACCCGAAGAAGAGACCATCCATATTTCCA	Refseq	31846783	+	NR_027062	575	lncRNA		
A_22_P00020962	chr2				161249050			LOC100996579			CTTTGCATTTATTGGTACATAGTTAATGCTTATACACAGGCTTCAGTGTAACACCTATAC	Refseq	161244739	+	NR_110163	2392	lncRNA		
A_22_P00020965	chr4				162047550	101928052		LOC101928052			TGTTTTGTACTACTAAGCTTTGACACGAACTATGGGGAAGATCTAAAATTAATATACAAC	Refseq	162022733	+	NR_125888	1088	lncRNA		
A_22_P00020970	chr5				125602227			LOC101927460			TATGTGTGTGGATTACAGAGTGGAATAAGAGGGATGCAACCTGGCCTTAATAAGGGAGAG	Refseq	125493261	+	NR_109887	1353	lncRNA		
A_22_P00021088	chr16				47908431			LOC101927132			TTTTCACAAACGTAGTGAATTTTCAGCTTGTAATTTGCTGTCTCCGGTGAGCGCGGTGCT	Refseq	47858581	+	NR_110650	2624	lncRNA		
A_22_P00021097	chr1				163213023	101928404		LOC101928404			TCTCTTTTCACTTCTACCACTTCCTAGACTTCAATGAAATTGAACTGTAGCTCACACAAG	Refseq	163161675	+	NR_110699	2633	lncRNA		
A_22_P00021145	chr17				57523597	101927557		LOC101927557			TTGAATTTCTCTTCCTGCTCCCACTCAAACGCTCCAAGTGTTAGTATAAATAAACACCCT	Refseq	57522248	-	NR_110808	563	lncRNA		
A_22_P00021165	chr7				157499716	101927914		LOC101927914			AAATTGGAGCCTGAAGCCTCAGAGCTACTGATGATGAAGGAAAGAGGCAAACATTCAGGA	Refseq	157466231	+	NR_110157	4049	lncRNA		
A_22_P00021169	chr12				123584327			LOC101927415			GATGGCGAAACATTTGCAGGCAGCGATAGGAGTTGAGGGAATGTGCGGGCTGAAACTAAG	Refseq	123581066	-	NR_110049	2316	lncRNA		
A_22_P00021210	chr15				63935953	101928988		LOC101928988			CTGCTTTGTCTTGGTACCCTTCAGTTTCACTATAATGTGTCTAGGTAAGATTTTTGTTTT	Refseq	63928274	+	NR_120344	1087	lncRNA		
A_22_P00021216	chr6				49820503	101927020		LOC101927020			TAGGAAACTGAGGCACAGATATGCTCTTGGGTACTTGTCAGCAGCAGTTGTTCTACAAGT	Refseq	49811540	+	NR_125839	502	lncRNA		
A_22_P00021259	chr20				50041629	100887755		TRERNA1			CACCAGGATGCCTGCTACTGTCACTGTTGTCATTAGATAATTAATGAACTATAATTAGAA	Refseq	50040707	-	NR_051976	615	lncRNA		
A_22_P00021262	chr1				152022509	441908		NBPF18P			TGTGGATGACGATGTTTACGTTGAGGAGGCTGAGAAAGTGCGGGAATCACGTGCCCCCAG	Refseq	152018278	+	NR_103561	1004	lncRNA		
A_22_P00021287	chr1				246524287			LOC255654			GTTCATGAGAGTTTGCTACATGAGAGGCATAACTCAGCCCAGCCAATTCATCAGAATCAG	Refseq	246516039	-	NR_040002	964	lncRNA		
A_22_P00021303	chr4				100215505	101929353		LOC101929353			TGTGTTGTGTATTGGTTTCAGTGCCCATCTCATAGAAATAAAATACTGCTTTATTCTGCA	Refseq	100190033	+	NR_125924	526	lncRNA		
A_22_P00021326	chr6				25261407	101928663		LOC101928663			TTCTACCTCAAGACAATCTGCCACATTTGAAGCTTGGAATCTTCAAAGAGCAGAATAGAA	Refseq	25244916	-	NR_110862	1191	lncRNA		
A_22_P00021342	chr6				68060502	102723883		LOC102723883			CCGTAAATTACAAGATTTTCCAGTTTGACCACTGGCGCTTAACCTAACTACATACTGAAG	Refseq	68055351	+	NR_125869	492	lncRNA		
A_22_P00021349	chr8				94639467	100288748		LOC100288748			AGGACCACACCTAAAATTCTCAAAACGTTGAGATTCTGTTGTTTTGTTTTTAAGCGCCAG	Refseq	94637285	-	NR_034034	2183	lncRNA		
A_22_P00021351	chr8				6969113	449493		DEFA10P			ATGATCAGGAAGTGTCTGTTTCCTTTACATGGGATGAAAGCGCTGCACTTCCACTTTCAG	Refseq	6968141	-	NR_029386	291	lncRNA		
A_22_P00021353	chr19				42137099	100505622		LOC100505622			TAAAAATACCTTGGTAATTTATCACTTAATAAATATCCAATAAATGCTATTATGTGCCAA	Refseq	42132629	+	NR_038332	701	lncRNA		
A_22_P00021379	chr2				42170231	102723824		LOC102723824			GCCAGACTAGTCAAAATTGGAAGAAAGAGCTATAATCACAGGAAAAGAACTCTCTCCACA	Refseq	42142435	-	NR_110584	1460	lncRNA		
A_22_P00021672	chr5				112257309	101927023		LOC101927023			ACCCTGGTGGAGAAAGAGAAAAGACCACAAGCAAGAATACTTAGGAAACAGAATGCTTTG	Refseq	112228283	+	NR_110559	711	lncRNA		
A_22_P00021776	chr2				79500844	101927987		LOC101927987			TATCTACATATAGGAGGAAAGATATACGTGTACATGTGGTGGCTGAACCATTTGATTGTG	Refseq	79493716	-	NR_110289	669	lncRNA		
A_22_P00021816	chr8				111236203			LOC101927487			CCAAACTTCAGATCTTACATCACAATATTCTATCAAGAAATTGCATGGGGACCGGAGTCA	Refseq	111098961	-	NR_125418	456	lncRNA		
A_22_P00021860	chr8				92655494	102724710		LOC102724710			TGACCAGAAATGAACGTACCTTTTTAGAAATAAAGAATCTGTATATTCCTGTGGCTCTGA	Refseq	92565443	-	NR_125827	601	lncRNA		
A_22_P00021903	chr6				75458900	101928540		LOC101928540			GCCTAACTCCTTATTCAAGTATTTCCTTGCTCCTGGATGTGGAAAAATTGCTTAAATAAA	Refseq	75383186	+	NR_125859	847	lncRNA		
A_22_P00021913	chr5				1856568			LOC101929034			GGCCAGAGGAAGTTTGTGGGCCAAGTGATATTCCTAATTCAAACTTTATTATGTAATTAT	Refseq	1855970	-	NR_104602	498	lncRNA		
A_22_P00022017	chr1				21299869	100506801		LOC100506801			AGCAGCTCATGGAGTCAGTTGTAATTAGTATTTGTGTTACACAGGTGAGTGGGTGGGTGA	Refseq	21293290	+	NR_038404	2574	lncRNA		
A_22_P00022057	chr10				942743	101927762		LOC101927762			TATAGCAGCATACTCTACCTACCCCTGATCAGTTTATGGAAGAAAAGGAAACCAAACAAA	Refseq	933026	+	NR_120629	407	lncRNA		
A_22_P00022069	chr1				248699110			LOC101928226			TTCATGGAGCTCTGGCAAGAGCCTAGCCACTTCCATTTATGAATTAAACCTGAATTTTTT	Refseq	248697062	+	NR_125950	398	lncRNA		
A_22_P00022071	chr11				32041318	100506675		LOC100506675			GCTCCCAGATGGGGGACAACTTTCAACCTACGGTCAAATAAATATTGCTTAGAAACTCTC	Refseq	32035979	-	NR_120526	822	lncRNA		
A_22_P00022095	chrX				107935980	101928335		LOC101928335			TTTCTGTAGTTTTCTGAAGTTCTAATATATCTTCAGGCCTTTGCTCAACTGGCGTTCTCT	Refseq	107894597	-	NR_110395	2090	lncRNA		
A_22_P00022173	chr17				9179118	101928266		LOC101928266			CTTTGCCCCAGCAGTTGCTAACGAGGCACAAAAGAATAAATGTTTCAAGTTGCACAACCT	Refseq	9171068	-	NR_110828	5672	lncRNA		
A_22_P00022264	chr17				80805632	101928855		LOC101928855			GTGACTGGCAGACGTTAATGAATTACTGATTTTCACCTTTACCAGCCAATATTGTATATT	Refseq	80801640	-	NR_110852	3204	lncRNA		
A_22_P00022337	chr20				10909272	101929413		LOC101929413			GGGAAGGAAGACCAGAACCAGTGTTTATTAAATACCTACTAAATGTCAAATTTACTATGC	Refseq	10875333	-	NR_109866	2006	lncRNA		
A_22_P00022347								TOPORS-AS1			AGCTGTATCTCAGATAGCCAGACTTATTCCAAAATCGGGACTCCAAGCCTTCAAACCACA	Refseq			NR_102376		lncRNA		
A_22_P00022398	chr2				27050264	100874031		AGBL5-AS1			TTTTTTCCACAACCTTTTGTTCACCGGGTTTTTAACAACAGAAATAAACCTAACCCCCAA	Refseq	27049683	-	NR_046730	407	lncRNA		
A_22_P00022522	chr2				162172739	101929532		LOC101929532			TTCTAGCTGTTTAAGGATGCTCAGGTTTTGCAGGGACTCTAAGCATATAATTGCACTTAT	Refseq	162114441	+	NR_110255	3609	lncRNA		
A_22_P00022526	chr9				107102988	340512		LOC340512			CATAGGTACAATCATCTCTTTTAATGGATGGAGAGGTTAAACACAGTGGGCTCTAAAACC	Refseq	106974833	-	NR_126029	2277	lncRNA		
A_22_P00022531	chr5				9518086			CTD-2201E9.1			GTTGAAAATGACTTGCAATTCACAAAGAGCAGAACAACTCTATTTCACCCACCAAAAAAC	Refseq	9511333	+	NR_109935	1679	lncRNA		
A_22_P00022584	chr1				26467537	101928324		LOC101928324			GAGGTCAACTTTTCTCTCCCTGACCATTTGTCTACTATCCTTGTATAATGACCAATCAGG	Refseq	26462756	-	NR_125952	784	lncRNA		
A_22_P00022597	chr2				88575610	101928371		LOC101928371			CCTCTGTTTAAAAAGCTTCAACTGTAATAAGGCCACTTACCAAATGACAACAAAACAACA	Refseq	88538720	+	NR_110236	1770	lncRNA		
A_22_P00022636	chr12				10030606	102724020		LOC102724020			GATTTGGCTTATGTTCTGCTTTTGTCTTCTACAGAACCTTGTGTCTCACTGTTGTCTCCT	Refseq	10015352	-	NR_120484	670	lncRNA		
A_22_P00022708	chr5				35939993	100506406		LOC100506406			TTGCTGGCAATGGTTTGGTTTCTAGAACAGCATCAAAACTTGTCTCCCATGTTTTGTAAG	Refseq	35938801	+	NR_104630	406	lncRNA		
A_22_P00022724	chr2				67825562			LOC101927701			CTGCGATATCAAATGAGGTAAATGAACATGCTCTTTGAACTCTTAACTTCTAGACCAATA	Refseq	67796054	-	NR_110271	740	lncRNA		
A_22_P00022760	chr1				230879015	101927604		LOC101927604			CATTAGCCAAAGCTCCGGGACTTGGTTAAAACTTTAGGCAATTAAAAAGACTGACTTATG	Refseq	230874846	+	NR_110681	810	lncRNA		
A_22_P00022764	chr14				24502197	101927045		LOC101927045			TCAGAATTTTGGATGTCTATTAAGTTGGCGGGTCAGTAATGCAAGAGAACCCTTCCACCG	Refseq	24442953	+	NR_110032	2116	lncRNA		
A_22_P00022787	chr1				11613355			LOC101929181			TGTCCTCTCCCTGCGCACATCTGTTCTGCCTCATGCCAAAGGGAGACAATGGCTAAAGGG	Refseq	11609531	+	NR_104624	1297	lncRNA		
A_22_P00022844						339862		LOC339862			CTTCCTTGATGACCCAGCTACTTTACATCTCTGGATGGAATCCTCCTCTTTGCTCTAATG	Refseq			NM_001257177		protein_coding		
A_22_P00022855	chr7				66669602	100996437		LOC100996437			CTGACACTGACAGGCTGTGTGACGACGACTGACAACTAACCCTCTCTGGTTTTACTTTCT	Refseq	66654519	+	NR_110037	861	lncRNA		
A_22_P00022871	chr11				46177106	101928894		LOC101928894			TTCCCCAAAGGTGTTTATGAATCCAAAATCTGAGAGAGAGAAGACAAGATGAAGTCACAG	Refseq	46171955	+	NR_120565	948	lncRNA		
A_22_P00022872	chr18				6957419	101927188		LOC101927188			TTTGTCTCTAGTTCCCAAGCGCTGCACAGTGACCTCCACGAAACACTGATTTCTTGTTTA	Refseq	6954677	+	NR_126040	2337	lncRNA		
A_22_P00022875	chr18				10666887	101927410		LOC101927410			CATGCAGCCTAAAAGCTGAAATGTAATACTCAAATTTGCAATGCTGAAGTAATGGGGAAT	Refseq	10661933	+	NR_110777	3566	lncRNA		
A_22_P00022881	chr7				608502	101926963		LOC101926963			AGAGGGAGAAGCATTCCACAGGGGAGGAAAGGCCTCAGTGGGGACCTATGGAGCTCCCAG	Refseq	602845	+	NR_110054	1107	lncRNA		
A_22_P00023018	chr6				170262569	154449		LOC154449			CACACTGGGTGCTTATTGAACACATGGTCAGTATATTTGAAGGATGAGACGTACTGAATT	Refseq	170254334	-	NR_002787	1330	lncRNA		
A_22_P00023023	chr5				42993333	643977		FLJ32255			TGATCTTTGAAATGCGTTATTGATTTTCTTCTTTCTTCTGGGAAATGCAATGCAGGTGAA	Refseq	42985398	-	NR_104643	2760	lncRNA		
A_22_P00023062	chr1				160208869	729867		LOC729867			GCAGAGAGGGTGCTATCGAGCAGCACATAATCACTTAATTACATATTGCTTTGTATTCTT	Refseq	160202199	-	NR_123725	1578	lncRNA		
A_22_P00023106	chr6				46533486	101926898		LOC101926898			CATCTGTCTTGTATTCTGAGTCACACTCCTCTCATTGATTATCCTTCACAATAGCCGTTG	Refseq	46492052	+	NR_125837	1350	lncRNA		
A_22_P00023132	chr10				114779903	101927692		LOC101927692			GGCTGTTTGACATTGATTTTTTAAAAAATACATTTCCTGAGGTCTCACTAGTGCCAGAAT	Refseq	114764788	+	NR_120628	2378	lncRNA		
A_22_P00023150	chr2				161254643	101929512		LOC101929512			CCACCCTGTGGCTTACACTGGTATTACATCTATTCTGACATTTAAAAATCAACATTAAAG	Refseq	161223258	-	NR_110593	588	lncRNA		
A_22_P00023159	chr3				187207629	101929106		LOC101929106			GGGAGATGTAAATTTGTTAGTAGATGGAGCAATAATAATAAACTCTCTCTCGGCTTCCCC	Refseq	187197090	-	NR_110052	2674	lncRNA		
A_22_P00023172	chr2				210064356	101928020		LOC101928020			TGAAGCATTCATGGAATACAGATTAGCAACTCTTTAAAACAGTATTGCCAAGAGAAACAG	Refseq	210029922	+	NR_110291	1542	lncRNA		
A_22_P00023209	chr10				90540805			LOC101926942			TCTCATTTGCTTAGTTCAGTGCTGGATATAAAGAAGATGAATGTGGCCTCAGACATCTAA	Refseq	90402521	-	NR_110657	981	lncRNA		
A_22_P00023246	chr7				147097609	101928700		LOC101928700			TAGCACTGTTGTGTGTTCAATCTTTCATTAGATTATATACTCCTTAAGACAGGATCAGGA	Refseq	147080938	-	NR_110829	2141	lncRNA		
A_22_P00023251	chr12				53517608	100652999		LOC100652999			GAAATGGGAAGTTGTAAGAAGGGAAGAACTAGGCCAAAATTAACCTATCTATTCCAATAA	Refseq	53513984	+	NR_046221	2317	lncRNA		
A_22_P00023259	chr3				114520132			LOC101929754			TAAATGTAGGCTGACCTTTGGGGAATTATTTAAATTCTGAGTACCTCTGCTTCCTTCCCT	Refseq	114453593	+	NR_121661	622	lncRNA		
A_22_P00023274	chr21				45974953	101928796		LOC101928796			GTCATGTTCTAAGTTGGGAGGAAAATTCACTGGATAGTGGAGGCAGTAGAAAGAAATAAA	Refseq	45972970	+	NR_109931	1067	lncRNA		
A_22_P00023290	chr14				53157528	101927620		LOC101927620			AAGGTGGGCAGAAATAACGTAGGGATTCATGATGAATAAAGTCATTAATCCTTCCATTTA	Refseq	53153354	+	NR_110062	1076	lncRNA		
A_22_P00023293	chr10				71511920			LOC102723377			ATGGACATGACCTATCAGATCCTAACAAGAAGCCCAAGATCTGGAAAAGGAAGACATTGG	Refseq	71508153	-	NR_120672	425	lncRNA		
A_22_P00023317	chr10				52470533			LINC01468			TGGCCACAACGGCAACCAGTAAAATGACTATTTTTACTGTCTTATCTATTAATGAAGAGG	Refseq	52450877	-	NR_120641	1007	lncRNA		
A_22_P00023340	chr8				48698510	101929268		LOC101929268			CTAGCCATGCCTGTGTGCGCACTGCTGTTTCTCATTGTTAATATTTTAACTGTTATTAAA	Refseq	48551567	+	NR_105002	2372	lncRNA		
A_22_P00023392	chr5				61735698			LOC100506526			GAAAACTAATTTGCAGAAAAATAGCCCCTGCCAGCCAACTTCTTCTCCTAAATGTATGCT	Refseq	61732790	-	NR_105000	1197	lncRNA		
A_22_P00023427	chr1				66050718	101927139		LOC101927139			GCAATACAAGATTAACATTCTTCCCAAAGTCTATACGGCATTGCGAATATCATACATTAG	Refseq	66042500	-	NR_123718	456	lncRNA		
A_22_P00023448	chr14				20999163	101929718		LOC101929718			CCCTGAAATCAAAGGAAATAAAAGAAATAAAGCTGGGCCAAGGGTCTATTTTCATAATTC	Refseq	20995837	-	NR_110139	1420	lncRNA		
A_22_P00023484	chr10				19728550	101928834		LOC101928834			CACACCAAAGAAGTGTGCATTATTCAATAAATGTGTTCCTGATATGTTGCATGTAAACTG	Refseq	19710335	-	NR_120646	1397	lncRNA		
A_22_P00023496	chr6				158822239	101409257		EZR-AS1			GGCATTTCAGAGGTCAGAGAGAGGAGGGAGGCCTCTTCTGAGATTTTGACCTCTATTCAG	Refseq	158817979	+	NR_102425	362	lncRNA		
A_22_P00023503	chr8				56552067	101929415		LOC101929415			AATAATGTGGAATCCATTTCGTGGAGACAAGCTACTTTTAGTCAAAAATTGTAAGGCACG	Refseq	56445807	+	NR_125813	2643	lncRNA		
A_22_P00023551	chr6				142637889	153910		LOC153910			GATCCATGAAGCACAAGAGCTGAGCTGTCATGGAAACTGCACATCTCAAATTTCCCATCA	Refseq	142526455	-	NR_027312	2293	lncRNA		
A_22_P00023593	chr1				186470291	102724919		LOC102724919			TTTTCCACTTGAACAAGAAAAGACTGTCAAGGGAAAGCCAATCAATTTCACAATGTTTAG	Refseq	186435161	+	NR_126002	542	lncRNA		
A_22_P00023623	chr5				168232372	101927862		CTB-178M22.2			GAGCCTTCTACTCTCAGGGATTCCAAAGCATTTGATAAACTCTTTCTTTGTTCCATTGTT	Refseq	168229583	-	NR_109894	518	lncRNA		
A_22_P00023639	chr5				10441851	100505845		ROPN1L-AS1			TCTAGGAGGAAATAAATCACATCTGTCAAAAGAGCCTCGAGTCGAAGGATAGGAGAAACC	Refseq	10440735	-	NR_102746	803	lncRNA		
A_22_P00023676	chr11				124834487	100507283		LOC100507283			CCCCATAACATGCAAGATATGCAAGAAATGGGGTACATTTTCTATACCAGTGCCTTAAGT	Refseq	124800428	+	NR_103862	2908	lncRNA		
A_22_P00023723	chr17				73756557	100134391		LOC100134391			TTCCAGGACTAGCAGAGTGGTGTAGGACATTCAGGGATGGGCCAGGGCATCCTTGTACGT	Refseq	73737854	+	NM_001278587	1140	protein_coding		
A_22_P00023736	chr7				127229921	101928333		LOC101928333			CATAAGAACCATTTTCTAGATGGGCATAGATTCTTTGAGGGAATTCTTATCATGCAGATA	Refseq	127215127	+	NR_110194	1927	lncRNA		
A_22_P00023737	chr14				88026312			LOC101928791			AGTGGTCACACAACAACTCAACTGCATGTGCACCTAAAACAGTAGCTTATTTTCTCTGAC	Refseq	88018605	-	NR_110121	426	lncRNA		
A_22_P00023864	chr2				41933723			LOC101929723			GAAAGCTACTAATGAAGATGCATTAAAGATGATATTTATGGCCACCCCTTAGGGAAAAAA	Refseq	41931599	-	NR_110262	898	lncRNA		
A_22_P00023882	chr6				128086293	101928140		LOC101928140			GATATGTTCAAGCCATTGTCAGCCGAAGACTATGAGAGAAGTTAACTGAATGCATCCGCT	Refseq	128027865	+	NR_125849	1828	lncRNA		
A_22_P00023889	chr6				139991261	103352541		LOC103352541			CTGTCTTTGATGGGAATAATATCTAAAAGGAGTATTGTACATATCTGCTGGCAGCTTTAA	Refseq	139978350	-	NR_121624	576	lncRNA		
A_22_P00023909	chr16				47887130			LOC100507534			TTCTGTCCTTCTCTCCTTTTAGATTGTAAGCTACCCAAAGTCCATCTCCATGGGTTTTTT	Refseq	47849314	-	NR_110649	1341	lncRNA		
A_22_P00023927	chr6				17511265	101928491		LOC101928491			GTTCTCATGTAGTTCTGTATCAGGTGGAAAATGGTTCAGTCATTGTTACTTCTTTTTAAC	Refseq	17501360	-	NR_110855	1054	lncRNA		
A_22_P00023937	chr13				24254439	100874231		SPATA13-AS1			GTGGACATATCACCTAAGCTCGGACAGCTGAATCTTCCATCCTGGGACCTGAACCCCTGG	Refseq	24252749	-	NR_046531	433	lncRNA		
A_22_P00023979	chr15				97521811			LOC101927286			GTACAACGCCAATGCTAGTACTCTTGGGTGCAATAATTTATTGCAATCATAAAATGTATG	Refseq	97370371	-	NR_120324	1742	lncRNA		
A_22_P00024003	chr3				182486362			FLJ46066			GTATCAGGACCTCTGAATCCTATAAAACCTAAAGGTGCAGGGACAAGAAGCACACATTCT	Refseq	182446970	-	NR_040105	1806	lncRNA		
A_22_P00024016	chr8				120776832	101927543		LOC101927543			CTTGGCACATGGTTTTCACATGGTGAATAATGAAAAAGTACTTCCTAAATGAATAAGTGC	Refseq	120761253	+	NR_125419	1973	lncRNA		
A_22_P00024041	chr20				18698708	101929526		LOC101929526			GCAATCCCTTTGATGTACCTTTAAGTTCATTTGGACCTTTTGATATTTGTTCTTGAAGTC	Refseq	18674395	-	NR_109955	1694	lncRNA		
A_22_P00024064	chr20				62805587	101409261		OGFR-AS1			GTATTTGAAGTGCTTGTCACAGTCCACAAAATAACCACTCAGAATCTGTTACTATTTTGT	Refseq	62800627	-	NR_102430	684	lncRNA		
A_22_P00024068	chr4				175812189	101928590		LOC101928590			CATTAGCCTTACTGGCAAGTGTCTAAAGCAAACAAGGAAACTGCAAAATAATTACTTAGT	Refseq	175790307	+	NR_125901	1213	lncRNA		
A_22_P00024109	chr7				103514007	101927870		LOC101927870			CTATGTAAGCAAATTTCAATAACCTTCTTAAGAGAATATGACACTTAGTAGTGGTGAGGG	Refseq	103445207	+	NR_110141	2741	lncRNA		
A_22_P00024129	chr6				46910029	101926962		LOC101926962			TAAAGATCAACTTTTCTTTAACCTGCATCATTAATCGTATAAACCTTCCAGCTCACAGGT	Refseq	46903471	+	NR_110658	1732	lncRNA		
A_22_P00024144	chr8				24514868	101929315		LOC101929315			CTGAAGATCTGATTTTACCTTTTGCTCAAGCTGTCCATTATTTCAGGCTGACTTTTATTT	Refseq	24490312	-	NR_125809	948	lncRNA		
A_22_P00024290	chr12				23191587	101928441		LOC101928441			CAGTGCTGAAAGATTACCTCATACTTTACCAGCTTATCATAATCCCTGTACAGTATAAAA	Refseq	23175636	+	NR_120471	1641	lncRNA		
A_22_P00024299	chr7				5525545	221946		LOC221946			TCACTGTACACTCATTTGTTTGCCTTCGTGCTTGTGATGTCTTCCCCATTAAACTGGGTG	Refseq	5513854	+	NR_126168	1841	lncRNA		
A_22_P00024329	chr17				74213321	85001		MGC16275			AAACAGGCTGAAAACAGATGGCCTCATTTGCCGACTGAGATCATGCTCAAGATTAGGGAT	Refseq	74209980	-	NR_026914	2501	lncRNA		
A_22_P00024342	chr16				60053973			LOC101927580			CAGGAAAACTGTAAATGCTGTATCCAGATTCACCAAGTGCTTTTATTGCTCTGTGTATGA	Refseq	59855353	+	NR_110917	6586	lncRNA		
A_22_P00024480	chr17				2965895	101927911		LOC101927911			ATCCCCTATAGAAACAAGGAAAACAGGATCCACAGAAAAGCAAAGGTCAGAAGACAGGGC	Refseq	2962247	-	NR_110818	2547	lncRNA		
A_22_P00024513	chr11				69171562	338694		LOC338694			TTGCCATTCCCTGCTTTTGTATGAACCCAGCTGAGCATAAACCGTAATCTATTCAACCTC	Refseq	69147228	-	NR_104161	1012	lncRNA		
A_22_P00024517						101928093		LOC101928093			GACTCCCTTCTAGTCATGGCAGAGCACGGAATTCAGAACAATTCTACTGGTGAGGACAAG	Refseq			NM_001287812		protein_coding		
A_22_P00024519	chr16				87063991			LOC440390			CGCTTTGGTGAACACAAGCGTACAAAACTAGGATAACCCAAATATTATTCTGAATTCTTT	Refseq	87057784	+	NR_126008	4083	lncRNA		
A_22_P00024564	chr7				101017608	102724094		LOC102724094			TGAGACCCAGACGCTCCATCTCAGCTTCCCCATGTGGTGCTGTGCTCTGTGGTGGCCAAG	Refseq	101014320	-	NR_120519	407	lncRNA		
A_22_P00024593	chr5				135040047	101927953		C5orf66-AS1			GGCTTTTTCTTCCCAGGAGAGAAACCCCAATTCCCTTCGTAACGTCCAATAAAGACATTC	Refseq	135038831	-	NR_105049	843	lncRNA		
A_22_P00024613	chr5				15615002	101929472		CTD-2350J17.1			TACCTACAGAGTCCCCGTGGTGACATGCTGTAAAGTACTCCGTATTTGTTTCCACTAACT	Refseq	15602189	-	NR_109945	385	lncRNA		
A_22_P00024650	chr2				200735177			LOC100507140			TGCATTTTTGCTTCTAATGAGACCTGACTTTCTGGCCTATTTCAGGACTTTACATTGTTC	Refseq	200712305	-	NR_037886	2050	lncRNA		
A_22_P00024677	chr12				67729475			LOC101927901			TTCAGGAATTTTCATCTGATTTGATGATTGATGCCCTCCCCATCATGAGCCCCAGGAAGT	Refseq	67709047	-	NR_110063	3135	lncRNA		
A_22_P00024706	chr9				90041499			LOC286370			CTGGTAAACATTCAGGGAAAAGTTTATTACTGACATGTGAGAGCTCGGTTTTCAAGGTTA	Refseq	90020654	-	NR_038882	2720	lncRNA		
A_22_P00024857	chr12				46652579	100288798		LOC100288798			GTGGTTTGGGTCCTCCAATCCTCATAAAAGTGTGGTTTCACCTGTTACCTCATAAAGGTG	Refseq	46383676	+	NR_125377	611	lncRNA		
A_22_P00024877	chr7				81691406	100128317		LOC100128317			GAATTCATGCTTACTCAATAATGTATTAACCATGTTTGTGTGTGTATGTGTGTGTTGCAG	Refseq	81576386	-	NR_126025	4650	lncRNA		
A_22_P00024884	chrX				36440292	101928627		LOC101928627			CTGTTACAAACAACCATTTCAGCCCTCGAGAAATGGATCAAATATATGCAAAGCTAACAG	Refseq	36365626	-	NR_110412	1861	lncRNA		
A_22_P00024932	chr1				23528419	101928163		LOC101928163			TTTCTTTCATGCCTCACAAGAGGAAATCTGGAAAATGTAGACAAATTGAAAGAAAAGGAG	Refseq	23521930	+	NR_110799	1212	lncRNA		
A_22_P00024963	chr4				76005942	101928809		LOC101928809			TTCCTTTAATTTTTCTGTATAGTCTGAGAATAAGAGTAGTCAAGGATGACTTATAAAGAC	Refseq	75980790	+	NR_125906	1705	lncRNA		
A_22_P00025003	chr2				162797972	101929570		LOC101929570			TGAGTTGTGCGTATGCTTATAGTGGCCCATTTCTAAATTAAAAGGAAGACTATTTCTGTT	Refseq	162768936	+	NR_110258	3016	lncRNA		
A_22_P00025054	chr15				34812923	101928174		LOC101928174			TAAGTAGGCAAATAAAATAATAATCTGGCTTAAAATCAAAATCATTATGATATGTGGTGG	Refseq	34755084	+	NR_120329	2727	lncRNA		
A_22_P00025064	chrX				102326720	56001		NXF2			GTATTCGCCCCACTCATGATCACCATTTATTTTCATAATAAAGAGTGATGTTACATGTTG	Refseq	102247100	+	NM_022053	2416	protein_coding		
A_22_P00025104	chr10				104326745			LOC101927472			TTCCAGCATGGTCAAGAAGCTGAATGTTCTCCTGCAGCCCCCAGGGTACCACGCACGGGG	Refseq	104323364	+	NR_120622	700	lncRNA		
A_22_P00025109	chr2				7077880	101929452		LOC101929452			AGGAACCAGAAGTTCAATATTTGAGCTGATTAAGGATCAATCAGCCAGTTCCCTGGGCAG	Refseq	7062727	-	NR_110252	530	lncRNA		
A_22_P00025116	chr12				49324576	101927267		LOC101927267			ACGAATAAATGACAGCTTGGCCTCCCCTAACTCCTGGGAATTGGGAGGGGTAGGGTCCCA	Refseq	49292631	-	NR_120449	4166	lncRNA		
A_22_P00025143	chr10				32374488	102031319		LOC102031319			CCAGAGTGATCCTCTCTTCATCTCTTTTCTCTAGCCAATAAATCAAAGTTTCATTTCTCA	Refseq	32347364	+	NR_104163	312	lncRNA		
A_22_P00025194	chr10				14087881	101928453		LOC101928453			AGCCAGTGTGTGCGGCTGAGGTGCTCAGACTGGCAGGTGAAATGACTTCATTAGTGCCCT	Refseq	14074284	+	NR_120638	1066	lncRNA		
A_22_P00025201	chr20				53575308	101927770		LOC101927770			GTTCTCACCCACTGTTTCCATGATCACTCTCACAACAGAAAAATAAAATTGACAAGAAAA	Refseq	53552770	+	NR_110051	1947	lncRNA		
A_22_P00025202	chr2				143964156	101928386		LOC101928386			TTGACTACTGCTCAACCACAGCCTACTGAAAGAGCCCTGGAAAATCTGAGTTCTAGATCT	Refseq	143937067	+	NR_110237	1052	lncRNA		
A_22_P00025253	chr10				45453121	102724323		LOC102724323			GTTACAAGGTCCTGCTCCCGGAGCCACAGCTATGCAGTTGGAGGCATCACGCTCATATAG	Refseq	45444568	-	NR_120674	464	lncRNA		
A_22_P00025284	chr5				181191908			LOC102577426			CGGCTCTACCTGTCACATTCGCTTTCAGCCTAAAACAAAATTTTAGTTTATTTTAGACAA	Refseq	181191046	-	NR_108031	467	lncRNA		
A_22_P00025333	chr10				45594906						GGGCCGAGCGGAACCAGGAATCGCAGAAACGGTCAGCGCCCAGGGCTCTAGGCCGGCCGC	Refseq	45454585	-	NM_145021	5300	protein_coding		
A_22_P00025471	chr5				57899162			LOC101928539			TTGGAACAAATATACAACAATCAGCAGCAATTACCTTGGGAAACAGAGGTCAAGGTTGGG	Refseq	57890331	-	NR_109900	4065	lncRNA		
A_22_P00025518	chr8				101076251	441374		FLJ42969			CAGAGATTGTGACTTACTCATCTTTGATGTAGCCAAGTTCTAACAAACCTAAATGTGCAG	Refseq	101052054	+	NR_033962	1948	lncRNA		
A_22_P00025521	chr6				10954089	101928191		LOC101928191			TTTCCTGAGCAAGAACAGAATCTACCAAAAGATCCTCTGTGGTTTTTACAGCGCTTTCCC	Refseq	10932317	-	NR_125851	1058	lncRNA		
A_22_P00025522	chr19				7791012	440508		CLEC4GP1			TTTGGTTTTCCTGCACTTTCCCGCAAAGGGGAAAATGGTACTTCCTGCAAAGCTCTCTTT	Refseq	7787484	+	NR_002931	1935	lncRNA		
A_22_P00025545	chr22				17060070	100130418		CECR7			CACTGAGTTTTTCCTCCATTGTTGTAAAACATGTGTTTTGCTCTTGTGTGTAAAATGACT	Refseq	17036570	+	NR_015352	4053	lncRNA		
A_22_P00025560	chr13				66985776	100874086		PCDH9-AS3			CATGACTGCAAGAAAAATAGATACTATTCCTTAGTATGCTATTTTACAAGTTTCTTAAAG	Refseq	66977389	+	NR_046636	522	lncRNA		
A_22_P00025596	chr5				61232080			CTC-436P18.1			CACTAAATGAGAGAGAATCCCATCACTGAAAAGCAACAATGAATATATTAAGGACCACAG	Refseq	61162316	+	NR_109908	590	lncRNA		
A_22_P00025612	chr11				129617269	101929557		LINC01395			CTCTAAAGGGCCCAGTAGTCATTCCTCAGTGAAAAGTGCCAATTCATTGCTTGGTAGATT	Refseq	129612116	-	NR_120582	982	lncRNA		
A_22_P00025652	chr14				39267061	100288846		LOC100288846			TGTTAGGCCCAGCTGTCTTCAGTTCCATTAGCGGCCAGTTACCCAAATGCTAAATCAAAT	Refseq	39265703	-	NR_038935	1377	lncRNA		
A_22_P00025692	chr11				131663556			C11orf39			GCTGGGTTTTGAGTTTTCTTTTATCCTCCCTCTTTGTTAAAAGCAAGAGAAAGAAGATTT	Refseq	131662129	-	NR_126159	678	lncRNA		
A_22_P00025809	chr14				44911917	101927418		LOC101927418			TTTCCAAGTGCTGCATCCTCCCAAACACAACATGAACTCAACACTTAATAAAGCTGCAGT	Refseq	44898908	-	NR_110050	421	lncRNA		
A_22_P00025816	chr12				106684700	100505978		LOC100505978			TCAAGGTGAAAACATAACCATGAGGCCCCTTTCCTTGGGGTTTACGGAGATGATGTTTGT	Refseq	106680758	-	NR_038912	878	lncRNA		
A_22_P00025822	chr20				19284596	100130264		LOC100130264			GACCTAATCCCACACCTGCCCATTGACTTAATGAATAAAGGAATGAGGTGAAACACCTAC	Refseq	19242302	-	NR_024564	1789	lncRNA		
A_22_P00025894	chr10				42981507	104266963		LINC01264			CCCAGGTAGGAACTGCAGCTATTTTTAAACTGAGATTTCCTACAAATTAAAATTGCTTTG	Refseq	42979017	-	NR_126352	500	lncRNA		
A_22_P00025917	chr14				76786724			LOC100506603			CCCAGGAGGGGAGGAGGGGTTGCTACATATGAGAAACAGTTAAAAATAAATTTAAAAAGC	Refseq	76781733	-	NR_104183	1843	lncRNA		
A_22_P00025942	chr1				181238604			GM140			TAATTTTCCAGGAGACAGTGGAGTGAAGCAGACCTCAGCGTCCCAGAGGTGTGCTGCCAC	Refseq	181236388	+	NR_046249	259	lncRNA		
A_22_P00025954	chr1				221840666			LOC101929771			GGCAGATCACCAAAGAACTCAAGATGTACTGATATTTTGCCAGTTTCCTTCATCAACAAC	Refseq	221827666	-	NR_125989	423	lncRNA		
A_23_P100386	chr16				70660682	146433		IL34			ACTTCAGTACATGAAACACTACTTCCCCATCAACTACAAGATCAGTGTGCCTTACGAGGG	Refseq	70579895	+	NM_152456	1796	protein_coding		
A_23_P100392	chr16				2777280			TCEB2			CAGACGATGGCCAAGAGCAGAAACACAAGCTGGAGCCAGTGTCCTGGTTTGACAGCATGT	Refseq	2771414	-	NM_007108	974	protein_coding		
A_23_P100499	chr16				4802950	79641		ROGDI			CAGCAGATCCAGGATGCCAGAAACCATGTGAGCCAAGCCATTTACCTGCTTACCAGCCGG	Refseq	4796962	-	NM_024589	1776	protein_coding		
A_23_P100632	chr17				75154512			HN1			TTCCTCCATGCTTGTGAACTGCACAACTTGAGCCTGACTGTACATCTCTTGGATTTGTTT	Refseq	75135248	-	NM_001002033	1529	protein_coding		
A_23_P100642	chr17				39670475	5409		PNMT			CACCTTCAGACAGGCGTAGATGATGTCAAGGGCGTCTTCTTCGCCTGGGCTCAGAAGGTT	Refseq	39668453	+	NM_002686	958	protein_coding		
A_23_P101380	chr19				41428730	374907		B3GNT8			GGCCTGGGCAGGAAAGATGGGGTGGTGGACTGTTTTTGCCTACTTTTTGTTTTTGAAAAA	Refseq	41425359	-	NM_198540	1894	protein_coding		
A_23_P101642	chr19				55209501	5794		PTPRH			TCTGAGGCAGGAAGGAATTTGGGTCTGGAGTTCTGGCTACTTGAGGACCAAAGGCAGGAA	Refseq	55181247	-	NM_002842	3923	protein_coding		
A_23_P101699	chr19				4502207			HDGFRP2			AGAAGAAAGAGCCCTCCGTGGAGGAGAAGCTGCAGAAGCTGCACAGTGAGATCAAGTTTG	Refseq	4472297	+	NM_032631	2264	protein_coding		
A_23_P101742	chr19				3767565	116541		MRPL54			CTGAAACCGGATGCTGAGTACCCTGAATGGCTGTTCGAGATGAACTTGGGTCCCCCAAAG	Refseq	3762682	+	NM_172251	608	protein_coding		
A_23_P102060	chr2				181930738			SSFA2			GTATCATCCAAATAATGGGGCCTATGACTTGAATGAATAGAAATGAATAAGCTGGTGTTT	Refseq	181891730	+	NM_006751	5190	protein_coding		
A_23_P102242	chr2				159771027						GGAGACCATAACAGGACATTTGATATTGCCTAACTTCATATAAGACAGATGGATGATCTG	Refseq	159712506	+	NM_022826	5915	protein_coding		
A_23_P102582	chr20				36612557			C20orf24			TAAACTATCAATGGCATTTCAAGTCTTCTGAAACAGCATGGCTGTATGTGCGTGGTCCAT	Refseq	36605779	+	NM_018840	1069	protein_coding		
A_23_P102611	chr20				44727812			WISP2			CATTTTTCTGGGGGTAGGATGAAGAGAAGGCACACAGAGATTCTGGATCTCCTGCTGCCT	Refseq	44714844	+	NM_003881	1823	protein_coding		
A_23_P102681	chr20				58635738			LOC79160			ACTGACAAATCGAGTGGGCAAACGGCTTACTCAAAGGCCAGGAGCAGCTACCCGATGACT	Refseq	58634772	+	NR_125359	984	lncRNA		
A_23_P103349	chr1				186401455	10896		OCLM			GTGTATATTATAGCTGCATTGCAGGTTTCAGGATTTGCAGGGTATGGGGATGTATCCACC	Refseq	186400572	+	NM_022375	884	protein_coding		
A_23_P1043	chr1				200915742			C1orf106			TTCCAAGAACTCTGGTGTCTGACCTAGAAGAGGCACAGTTCTCTCTACTGGAAAGAAAAC	Refseq	200891531	+	NM_018265	4115	protein_coding		
A_23_P104471	chr10				75109191	51207		DUSP13			GATTTCCCTGACCCAATTCAGAGATTCTTTATGCAAAAGTGAGTTCAGTCCATCTCTATA	Refseq	75094436	-	NM_001007271	1746	protein_coding		
A_23_P104594	chr11				627181	6343		SCT			AGCATGGCCTGGACCAGGCTCAGCGCGGGTCTGCTCTGCCCGTCAGGGTCCAACATGCCC	Refseq	626309	-	NM_021920	526	protein_coding		
A_23_P105012	chr11				63563379			HRASLS2			GCCAGCAGGAGTGGAGTTTGGTTTACTGATTTTACTGTTTTGTGTTCATGAATCTTTATT	Refseq	63552770	-	NM_017878	738	protein_coding		
A_23_P105900	chr13				76929090	690		BTF3P11			AAGGAACAGTGATTCACTTTAACAACCCTGAAGTTCAGGCATCGCTGGCAGCAAACACTT	Refseq	76928451	+	NR_026983	640	lncRNA		
A_23_P106002	chr14				35404754	4792		NFKBIA			TGATGTGGGGTGAAAAGTTACTACCTGTCAAGGTTTGTGTTACCCTCCTGTAAATGGTGT	Refseq	35401510	-	NM_020529	1579	protein_coding		
A_23_P106258	chr14				100330421	283600		SLC25A47			TTTGATGAGAGCGTTGAGTTGCATGGAGTCGGTTGTTCATCCCAGCCTCCCCATGGCCCT	Refseq	100323339	+	NM_207117	1779	protein_coding		
A_23_P106761	chr16				30189076	11151		CORO1A			TATCTCTCCATGTTCAGTTCCAAGGAGTCCCAGCGGGGCATGGGCTACATGCCCAAACGT	Refseq	30183410	+	NM_007074	1825	protein_coding		
A_23_P107051	chr17				39666554	8557		TCAP			AGGCAAGGATGGTGGGGCCCCCAGCACCCTCTGTTAGTGCCGCAATAAATGCTCAATCAT	Refseq	39665346	+	NM_003673	963	protein_coding		
A_23_P107432	chr17				18414388			FLJ35934			TTACCTGAAAGCCTCTCAAAGAAATCAATCATACTCACACCTCCTTTTTGAATTTCTGGC	Refseq	18411159	+	NR_104343	1879	lncRNA		
A_23_P107465	chr17				41397608	3881		KRT31			CTGTTCCTTCCTATGCTCACCCAGAGAACTCTCTGATGTGCCAGTGGCCCTCCCTTTTAA	Refseq	41393721	-	NM_002277	1615	protein_coding		
A_23_P107735	chr19				41881372	973		CD79A			TGATTGTAGCAGCCTCGTTAGTGTCACCCCCTCCTCCCTGATCTGTCAGGGCCACTTAGT	Refseq	41877120	+	NM_001783	1258	protein_coding		
A_23_P107775	chr19				55378246	147744		TMEM190			TGCATATGCCCGGTTTCCTGGCGGGTCCGTGTGACATGTCCAAGTCCGTCTCGCTGCTCT	Refseq	55376826	+	NM_139172	605	protein_coding		
A_23_P107795	chr19				41439912			ATP5SL			AATGGATTTCCAGTCAATTCAGAAGCATTTTACCAGTGAAGCCCTCATTATTCCAGTTCA	Refseq	41431318	-	NM_018035	1700	protein_coding		
A_23_P107994	chr19				47048624	54958		TMEM160			AGCCTGCTCTGGGCGTGCGCCGTGGGCCTCTACATGGGGCAGCTGGAGCTGGACGTGGAG	Refseq	47045909	-	NM_017854	655	protein_coding		
A_23_P108221	chr19				19515548	83983		TSSK6			CCCAAGAAGTACGATGTGTGGAGCATGGGCGTCGTGCTCTACGTCATGGTCACCGGGTGC	Refseq	19514219	-	NM_032037	1330	protein_coding		
A_23_P108294	chr19				291139			PPAP2C			CAGTTCTTCCTGGTGGCCTTTGCCCTCTACGTGGGCTACACCCGCGTGTCTGATTACAAA	Refseq	281043	-	NM_177543	1348	protein_coding		
A_23_P108932	chr2				54529841	56969		RPL23AP32			CCTTCCTTCGGTGTTTGAGACCACTTCATCTGGACCGAGCTAAAGTCTAGGAAGAAATAA	Refseq	54529222	+	NR_002229	620	lncRNA		
A_23_P109133	chr20				3084724	551		AVP			CGAGAGCTGCGTGACCGAGCCCGAGTGCCGCGAGGGCTTTCACCGCCGCGCCCGCGCCAG	Refseq	3082556	-	NM_000490	619	protein_coding		
A_23_P109333	chr21				44145711			C21orf33			CTGCTGAGTGAGGAATGGCAGTGAGGTTTCTTCAATTAGTCTCAGTTCTCTTAATTTTCA	Refseq	44133683	+	NM_004649	1584	protein_coding		
A_23_P109382	chr22				19150283	2928		GSC2			CTCCCGGGCGCGGTCGGCCCGGGTTCGCAGCGGCGCACGAGGCGCCACCGCACCATCTTC	Refseq	19148991	-	NM_005315	618	protein_coding		
A_23_P110492	chr5				10440388						TAAAGAGCAATGTGTTCTGGCTGTTTTATACTTCAACAATTTTTTCCCTAAGTGGTAAGC	Refseq	10353695	+	NM_005885	9641	protein_coding		
A_23_P110661	chr5				55425579			SKIV2L2			CACCTGTTTGATTACAGTTGACTACAAATGCCTGCAAGTGTGGATTTGGTTCTCCCATAC	Refseq	55307989	+	NM_015360	3961	protein_coding		
A_23_P111041	chr6				26273412	8346		HIST1H2BI			AAGGCTATGGGGATTATGAACTCCTTCGTCAACGACATTTTCGAGCGCATTGCAGGCGAG	Refseq	26272976	+	NM_003525	437	protein_coding		
A_23_P111132	chr6				31817942	3303		HSPA1A			GAGCTTCAAGACTTTGCATTTCCTAGTATTTCTGTTTGTCAGTTCTCAATTTCCTGTGTT	Refseq	31815543	+	NM_005345	2400	protein_coding		
A_23_P111194	chr6				34556329	25803		SPDEF			CCGCCATGAACTACGACAAGCTGAGCCGCTCCATCCGCCAGTATTACAAGAAGGGCATCA	Refseq	34537802	-	NM_012391	1910	protein_coding		
A_23_P111517	chr7				71713599			WBSCR17			AGGGCTGAAGCAAAGGCTGCCAGGACCCTTGAAGATGCTTTTGGCTCACCTCATTTCACC	Refseq	71132144	+	NM_022479	3909	protein_coding		
A_23_P111737	chr7				45184250	10268		RAMP3			GCTGAGGCTCAGGCTATCCGCCCAAGCTCTTTGCTCATTCTAGGGCCAGTGGAGGAAAAT	Refseq	45157791	+	NM_005856	1323	protein_coding		
A_23_P111843	chr7				101224190	10467		ZNHIT1			AGGGAGGAGCCGCTCATTCACCCAACAAAACTGTGTCTTATCTGCCAGGAAAGACCAGCC	Refseq	101218165	+	NM_006349	728	protein_coding		
A_23_P112103	chr8				143563062	79792		GSDMD			AGAGGTGGAGACCATCTCCAAGGAACTGGAGCTTTTGGACAGAGAGCTGTGCCAGCTGCT	Refseq	143558346	+	NM_024736	1723	protein_coding		
A_23_P112113	chr8				125091792			KIAA0196			GTGCTGTAACTGTTTTTCCTACTTCTTCAATGGAAGGATTGTCCTTAGATCTTCCCACCA	Refseq	125024260	-	NM_014846	4139	protein_coding		
A_23_P112260	chr9				111670226	2790		GNG10			CTAGATCCTGTGCTTTACTCTGAAGACTCTAGGAGAGAAGTTTGCTGAGGAATGCCTTCA	Refseq	111661605	+	NM_001017998	1201	protein_coding		
A_23_P112397	chr9				136944738	54461		FBXW5			GGCTTTTTCCCGAGCGGGAGAGGTGGAGATGCTTATAGCAGTTACGCCTTAGGAAGGGGA	Refseq	136940435	-	NM_018998	2362	protein_coding		
A_23_P112452	chr9				121500027	2681		GGTA1P			TGGGTGTTTTTTGGTTTTTGGTTTCTGGTTTACAATCTCGTCATTCAACAAAGATGGGAG	Refseq	121455041	-	NR_003191	1755	lncRNA		
A_23_P11262	chrX				154888061	8263		F8A1			CAAATTTCTCCTTCCACTCGTCCGCACGGTACGTCTTCATGGGAGTCATTTTATTCCTTA	Refseq	154886360	+	NM_012151	1720	protein_coding		
A_23_P112666	chr1				47418052	2301		FOXE3			CCCTTTCACGTAGACACACCTGGCTGCCTTCTTCACGCCCTGAGGACACTTCTTGGAGAT	Refseq	47416285	+	NM_012186	1768	protein_coding		
A_23_P112798	chr14				105480162	1397		CRIP2			TATGGAATCCTCTTCGGACCCAAGGGAGTGAACACCGGTGCGGTGGGCAGCTACATCTAT	Refseq	105474821	+	NM_001312	1178	protein_coding		
A_23_P113034	chr10				76557375			C10orf11			GTCAGCTTGGAAAAGGATGAGGAAGACTACAAGAGATACAGATGCTTTGTTCTGTACAAG	Refseq	75782761	+	NM_032024	909	protein_coding		
A_23_P113417	chr17				81552353			C17orf70			TTCTGGGGTTTGGACTTGGGGTGAGTTTGTAACTGTTGCTGCCACACCACCAGGAGCACC	Refseq	81539891	-	NM_025161	3597	protein_coding		
A_23_P114670	chr1				3481113	27237		ARHGEF16			ACAGGAGGCACCAATAGCGATTATTGGGGGCAATGCGAGGTCTCCTCCTATGCCCTTCCT	Refseq	3454665	+	NM_014448	2822	protein_coding		
A_23_P115375	chr1				149813681	653604		HIST2H3D			TGGTGGGGCTGTTCGAAGACACGAACCTGTGCGCCATCCATGCCAAGCGCGTGACCATCA	Refseq	149813225	-	NM_001123375	457	protein_coding		
A_23_P115519	chr1				152580516	84648		LCE3D			GAGCTAGGGGTTTTCCTGTGGAAGGTCTGAGCTCTCCCCAGAAGGCACTTCCTGTCTGAT	Refseq	152579381	-	NM_032563	625	protein_coding		
A_23_P115573	chr1				201892587	149345		SHISA4			CCTCCTCTCTGGCTGCCCCACTGGCCACATCTCTGGCCTGCTAGATTAAAGCTGTAAAGA	Refseq	201888677	+	NM_198149	1653	protein_coding		
A_23_P115838								C10orf12			ACTTGCAGAGTCCTTCTCTGAGGCTAAGGGAAGTTATATATTATATTCTGGTTGTTCCTT	Refseq			NM_015652		protein_coding		
A_23_P116235	chr11				46383837	4192		MDK			AAGGGATTCTGGGAAGCTTGAGCCTCCCCCAAAGCAATGTGAGTCCCAGAGCCCGCTTTT	Refseq	46381068	+	NM_001012334	1015	protein_coding		
A_23_P116414	chr11				63614437			PLA2G16			CATCAAGGGGGTCTTGTTTTGCTAGAGAGTTTGGGGTTTGGTTTGTGGATTTCATTGTGA	Refseq	63574462	-	NM_007069	1395	protein_coding		
A_23_P116587	chr11				77103331	4975		OMP			GGGGAGCGCCTGTCGGACCTGGCCAAGATCCGCAAGGTCATGTACTTCCTCGTCACCTTT	Refseq	77102840	+	NM_006189	492	protein_coding		
A_23_P117851	chr15				74831802	594855		CPLX3			TTCCTGTAGAACGCTCTCTGGATTCCATAGCTGGAATCTCCTCTCTTAGCTCAGTGAAAA	Refseq	74826627	+	NM_001030005	2002	protein_coding		
A_23_P117852	chr15				64381441			KIAA0101			TACTGCTGCCATTTTTATTGGTGTTTGATTATTGGAATGGTGCCATATTGTCACTCCTTC	Refseq	64364304	-	NM_014736	2132	protein_coding		
A_23_P118406	chr17				82450752			C17orf62			AAACTAACCAAACAGGAAAAACTGGGAGATTTTCTGCAGAAATTGAGTTCCAGCCTCTCT	Refseq	82442586	-	NM_001033046	2073	protein_coding		
A_23_P119042	chr19				51372654	4818		NKG7			GTTTTGAGCGTTGTATTCCAAAGGCCTCATCTGGAGCCTCGGGAAAGTCTGGTCCCACAT	Refseq	51371620	-	NM_005601	774	protein_coding		
A_23_P119143	chr19				10296778	7087		ICAM5			GACGCCCCCCAGACTCACACGGGGGCTTATTTATTGCTTTATTTATTTACTTATTCATTT	Refseq	10289952	+	NM_003259	3029	protein_coding		
A_23_P119362	chr19				48330553	2014		EMP3			TGTTCATGTTCCAGCTCTACACCATGCGACGAGGAGGTCTCTTCTATGCCACCGGCCTCT	Refseq	48325552	+	NM_001425	649	protein_coding		
A_23_P119627	chr19				19528198	51079		NDUFA13			GCCTACAAATCGAGGACTTCGAGGCTCGCATCGCGCTGTTGCCACTGTTACAGGCAGAAA	Refseq	19516225	+	NM_015965	521	protein_coding		
A_23_P11968	chr1				42164745	2980		GUCA2A			CCTCTGTAGCAACCCGAACTTTCCAGAAGAACTCAAGCCTCTCTGCAAGGAGCCCAATGC	Refseq	42162690	-	NM_033553	597	protein_coding		
A_23_P119916	chr2				218874233	7475		WNT6			TGGAAAAAAGCCAGTCTAAAGGCCTCTGGATACTGGGCTCCCCAGAACTGCTGGCCACAG	Refseq	218859805	+	NM_006522	1719	protein_coding		
A_23_P120364	chr20				63522206	79144		PPDPF			CCAGCACTCGCTAGCTTTCCTGACACCTGGAACTGTGCACCTGGCACCAAGCGGAAAATA	Refseq	63520765	+	NM_024299	827	protein_coding		
A_23_P120776	chr22				19178736	6576		SLC25A1			CAGGCACCGCCAGAGTGTCCTGCTACCTTTGTCTCACATGATTCCAGTGCAGTAGTGCCA	Refseq	19175581	-	NM_005984	1548	protein_coding		
A_23_P120794	chr22				21032561	6545		SLC7A4			TGGACTCTGCCCAGAGCCTTCTTGTTTATGATCAGCTCCAGCTACCTGGGCAGTTGTGGT	Refseq	21028718	-	NM_004173	2316	protein_coding		
A_23_P120883	chr22				35394207	3162		HMOX1			TGGGGAGGGAGGTGTTTAACGGCACTGTGGCCTTGGTCTAACTTTTGTGTGAAATAATAA	Refseq	35381096	+	NM_002133	1554	protein_coding		
A_23_P121265	chr3				52239158	11344		TWF2			GGTCAACTACATCCAGATGAAGCTGGACCTAGAGCGGGAAACCATTGAGCTGGTGCACAC	Refseq	52228612	-	NM_007284	1614	protein_coding		
A_23_P121282	chr3				48621769	440955		TMEM89			CCTACGTCATCTAGCCACCCAGCGGCAAATCCAAATAAAGGGGACTTCCACCCAGAGTGG	Refseq	48620759	-	NM_001008269	576	protein_coding		
A_23_P121564	chr4				155807774			GUCY1B3			AAAGTTTGGCTTTTGATGTGGATGATGTGAGCTTCATGTGTCTTAAAATCTACTACAAGC	Refseq	155759021	+	NM_000857	3345	protein_coding		
A_23_P121875	chr5				43483865			C5orf28			TTAAAACATGTTGGCTACAGTAGCACTTTACTGAAGTAGTATTTTTTGGTATCTCTAGCC	Refseq	43444252	-	NM_022483	2736	protein_coding		
A_23_P121926	chr5				42811892			SEPP1			CGTAAACTATGACCTAGGGGTTTTCTGTTGGATAATTAGCAGTTTAGAATGGAGGAAGAA	Refseq	42799880	-	NM_005410	2056	protein_coding		
A_23_P121945	chr5				176630534	6620		SNCB			AATCACGAGATCTTCCTTCCGCTCTGAGGCAACCCCCTCGGAGCCTGTGTTAGTGTCTGT	Refseq	176620082	-	NM_001001502	1555	protein_coding		
A_23_P12199	chr1				27012850			FAM46B			TTTCCTTCAGGAGACAAAGCAAGTTTGGGGTGGTAGCCTTAATGCCCAGCACCTTGGATT	Refseq	27005020	-	NM_052943	2382	protein_coding		
A_23_P122443	chr6				26056471	3006		HIST1H1C			AGAAAGCTGCCAAAAGTGCTGCTAAGGCTGTGAAGCCCAAGGCCGCTAAGCCCAAGGTTG	Refseq	26055740	-	NM_005319	732	protein_coding		
A_23_P122508	chr6				30954221			DPCR1			AGGGACTGAGGGCAGAGTCTCTGGGTTTCAGGACAGCATTATGTTATTTCCATTCACTAT	Refseq	30940973	+	NM_080870	5313	protein_coding		
A_23_P122531								C6orf48			ATTTGCTGACACAATATCTTCCGCCTGGTGCTGGGCATATCCTAAGAACTTACAACTTTC	Refseq			NM_001040437		protein_coding		
A_23_P123164	chr7				143063785	89883		OR6W1P			AGGCGGTGGCCATGGTGACTGCAATGGTAACCCCTTTCCTCAACCCCTTCATCTTCACCT	Refseq	143062284	-	NR_002140	1502	lncRNA		
A_23_P123172	chr7				144300505	441295		OR2A9P			CAGCCTCAGTTGTCACGTGGACTCTTGATGCCCAATTATTGCCTCAATCCAGAAAAGTTT	Refseq	144299521	+	NR_002157	985	lncRNA		
A_23_P123727	chr9				86354410			ZCCHC6			TTGAAGAGGGGAAATTATACTTATTGTTGTTTACTGAATCCTGGTGTGAAAGCATATCAG	Refseq	86287733	-	NM_024617	5603	protein_coding		
A_23_P124190	chr11				5641298	53840		TRIM34			GAAGCTGAGAAGCTGGAAGCTGACATCAGAGAAGAGAAAACTTCCTGGAAGTATCAGGTA	Refseq	5632255	+	NM_130390	959	protein_coding		
A_23_P124892	chr1				204196491	3814		KISS1			CTAGGACCTGCCTCTTCTCACCAAGATGAACTCACTGGTTTCTTGGCAGCTACTGCTTTT	Refseq	204190341	-	NM_002256	714	protein_coding		
A_23_P124927	chr5				177372596	10636		RGS14			CCACGACCAGAGGGGCCTTCTGAGGAAAGAGGACCTGGTACTTCCAGAATTTCTGCAGCT	Refseq	177357924	+	NM_006480	2323	protein_coding		
A_23_P125408	chr19				3500674	83475		DOHH			CTAAACCGGGTGTGTGTAAATCGGTGTCATCGCTTGTGTCTTGCTGGGCGCACGGTTGCT	Refseq	3490824	-	NM_031304	1791	protein_coding		
A_23_P125686	chrX				71492449	27160		INGX			GAACAAAATAAGCCAGTGTGTTGATTACATTGCCACCTTTGCTGAGGTGCAGGAAGTGTA	Refseq	71491681	-	NR_002226	769	lncRNA		
A_23_P126089	chr1				153141493	6702		SPRR2C			AGAATTATTTTGATGTCTTCTGTCTCTGTCTGTCACCTGGCATGAGCTTCTACTATCTGT	Refseq	153140118	-	NR_003062	678	lncRNA		
A_23_P126349	chr1				90717302	343472		BARHL2			AGCAGGAGGACAGCAAGACCAAACTCGACAAGCGGGAGGATTCCCAGAGCGACATCAAAT	Refseq	90711539	-	NM_020063	2044	protein_coding		
A_23_P126486	chr1				16630906	84809		CROCCP2			ACTACATCAGATCAAGGACTCTGGATAATTGGCATAACATCCTGGAATAGCTGAAACAGA	Refseq	16618256	-	NR_026752	1765	lncRNA		
A_23_P126716	chr1				28238105			ATPIF1			GTGTGCCATAGAATGGCACATGTCATTGCCCACTTCTGTGTAGACATGGTTCTGGTTTAA	Refseq	28236091	+	NM_178191	1944	protein_coding		
A_23_P127095	chr10				103396475			USMG5			TACGGTTCTTAACCTCATCTGTTAAGTTCCCATGCCTGGAGAAGCTAATGCCAACTCATC	Refseq	103389050	-	NM_032747	569	protein_coding		
A_23_P12849	chr10				5937595			FBXO18			TGCCGAGGACAAGGAGCTTGAAGCCAAGATCGCAGTTGTTGAAAAGTATAACATCAGGAT	Refseq	5890203	+	NM_178150	3604	protein_coding		
A_23_P128613	chr13				102798976			KDELC1			AATCTGTGTGATTGTTTGCAGTATGAAGACACATTTCTACTTATGCAGTATTCTCATGAC	Refseq	102784281	-	NM_024089	2029	protein_coding		
A_23_P129629	chr16				56591085	4504		MT3			AGTGTGGCTGGTGTCCCCTTCCCCTGCTGACCTTGGAGGAATGACAATAAATCCCATGAG	Refseq	56589528	+	NM_005954	406	protein_coding		
A_23_P129695	chr16				4383538	114990		VASN			TATTCTGGGAAGATGTTTTTCAAACTCAGAGACAAGGACTTTGGTTTTTGTAAGACAAAC	Refseq	4371848	+	NM_138440	2816	protein_coding		
A_23_P129903	chr17				18736119	147166		TRIM16L			ACATTCTCCAGCTGCTCTCTTTTGCTCCATATGGTGCTGTTCTCTATGTGTTTGCAGTAA	Refseq	18722023	+	NM_001037330	2049	protein_coding		
A_23_P130194	chr17				81937300	5831		PYCR1			CCCTGCCTGTGTGGGAGGGTGGTTACTGTGGGTGGAATAGTGGAGGCCTTCAACTGATTA	Refseq	81932391	-	NM_006907	2269	protein_coding		
A_23_P130435	chr19				51387974	3982		LIM2			TAGAGGCCTGAAATCCTGGTTCCTAGGGGAATGAGGGGGCTCAGTTCTGGACTGTGGGTT	Refseq	51379909	-	NM_030657	1002	protein_coding		
A_23_P130585	chr19				16173525	117286		CIB3			CTGGATGAGGCTGATGGAGACCATGATGGGCGGCTGTCCCTGGAAGATTTCCAGAACATG	Refseq	16161368	-	NM_054113	711	protein_coding		
A_23_P130653	chr19				12835428	83546		RTBDN			AGAAATGACCCAACTCTCTCACTTTTCCCTCTCCCCTTTGAATAAAGTCGCCAGCTAGAG	Refseq	12825477	-	NM_031429	1362	protein_coding		
A_23_P130677	chr19				11241943			C19orf80			CTGAATCTGCCTGGATGGAACTGAGGACCAATCATGCTGCAAGGAACACTTCCACGCCCC	Refseq	11239619	+	NM_018687	872	protein_coding		
A_23_P130731	chr19				49888750	79735		TBC1D17			TTCGACCTCGGCTACGTCCAGGGCATGAGTGATCTTCTCTCCCCGATCCTCTACGTCATT	Refseq	49877702	+	NM_024682	2095	protein_coding		
A_23_P130743	chr19				49375116	27120		DKKL1			ATCCATTCAACCAGCGGAGGGGAGCTTCGAGGGTGATTTGAAGGTACCCAGGATGGAGGA	Refseq	49363877	+	NM_014419	939	protein_coding		
A_23_P130787	chr19				45703987	54814		QPCTL			TTGTCTCCTAATTGTGCTACAATTGGAAGACCTTCTTTCTTTTGATTGTCTCAAGCTGCC	Refseq	45692666	+	NM_017659	2125	protein_coding		
A_23_P130815	chr19				478864	100132285		KIR2DS2			AACCTAACTAGCTTACTTCCTAGTCTACCTGAGGCTGCAATCACACTGAGGAACTCACAA	Refseq	464552	+	NM_012312	1573	protein_coding		
A_23_P130836	chr19				549922	3004		GZMM			GAGTCCTGTCCTTCAGCTCCAGGGTCTGCACTGACATCTTCAAGCCTCCCGTGGCCACCG	Refseq	544053	+	NM_005317	924	protein_coding		
A_23_P130961	chr19				856243	1991		ELANE			AACGGCTACGACCCCGTAAACTTGCTCAACGACATCGTGATTCTCCAGCTCAACGGGTCG	Refseq	852303	+	NM_001972	909	protein_coding		
A_23_P130974	chr19				18274452			KIAA1683			GCTCCCTGCAGTGGGGACTTCGTGGGAGGCACTCATGGCTCTCTGGGTCTAATGAATAAA	Refseq	18257098	-	NM_025249	3784	protein_coding		
A_23_P131036	chr19				35673291	100862728		UPK1A-AS1			CAGAAGATGGCAATCCAGGCACCAGCGAAGACGTCATCCTTGCCTGAGACTCCCATCAGT	Refseq	35667948	-	NR_046420	813	lncRNA		
A_23_P131089	chr19				8343262	256949		KANK3			GACAATGGAGAGAACCCCCAGGTTCAGTAAGCTGCCTCGTCTGGCTCACTACACCTAGCT	Refseq	8322584	-	NM_198471	2787	protein_coding		
A_23_P131096	chr19				633537	5442		POLRMT			CCTGACCTTCGTCTCTGTGCACGACTGTTACTGGACTCACGCAGCTGATGTCTCCGTCAT	Refseq	617221	-	NM_005035	3771	protein_coding		
A_23_P131526	chr2				199964117			C2orf47			TTCTTAGTGCAAGCTATGAGTTTCAGAGGGAGTTCACACAAGGAGTAAAGCCTGACTGGA	Refseq	199955317	+	NM_024520	1504	protein_coding		
A_23_P131534	chr2				105243467	11250		GPR45			AGACCTTCCAAATCCTCCCCAAAGTGCCTGAGCGGATCCGAAGGAGAATCCAGCCAAGCA	Refseq	105241743	+	NM_007227	1725	protein_coding		
A_23_P132175	chr22				20268318	65078		RTN4R			CTCCCACCCAGATCGCGGTATATAGAGATATGCATTTTATTTTACTTGTGTAAAAATATC	Refseq	20241415	-	NM_023004	1944	protein_coding		
A_23_P132248	chr22				29766980	55954		ZMAT5			GCCCTGCAGGAAGTTTCTACTGACAGGCCAGTGCGACTTTGGCTCCAACTGCAGATTTTC	Refseq	29730956	-	NM_019103	1051	protein_coding		
A_23_P132388	chr22				50525605	9997		SCO2			AGTCACAGTTACCGCGTGTACTACAATGCCGGCCCCAAGGATGAGGACCAGGACTACATC	Refseq	50523568	-	NM_005138	1005	protein_coding		
A_23_P13294	chr11				58204181	219958		OR1S2			GGACTCTCCAACCAGGCTGAACATCAAAACCTCCTCTTTGTGCTTTTCCTGAGTATGTAT	Refseq	58203204	-	NM_001004459	978	protein_coding		
A_23_P133279	chr5				10249888			FAM173B			CTTGAGAGCTGCCACTCATTTAATATTTCTCATTTATGAGAAGAGACTTGACTGATTTAG	Refseq	10225507	-	NM_199133	2651	protein_coding		
A_23_P13344	chr11				62573891	1937		EEF1G			GCCAGGAGCTTGCCTTTCCGCTGAGTCCAGATTGGCAGGTGGACTACGAGTCATACACAT	Refseq	62559596	-	NM_001404	1446	protein_coding		
A_23_P133814	chr6				26045869	8352		HIST1H3C			TCTGTGCGCTATTCACGCTAAACGCGTCACCATCATGCCCAAAGATATCCAGCTGGCACG	Refseq	26045411	+	NM_003531	459	protein_coding		
A_23_P133904	chr6				31530232	401250		MCCD1			CACAGCAGGCAGGGCACCACAGGCCTTACTAGGAATTCACCCTGGACCATGCCCTAAAAT	Refseq	31528962	+	NM_001011700	710	protein_coding		
A_23_P134237	chr7				150341629	5919		RARRES2			TTTAAGCTGCAGCAGACAAGCTGCCGGAAGAGGGACTGGAAGAAACCCGAGTGCAAAGTC	Refseq	150338329	-	NM_002889	685	protein_coding		
A_23_P134714	chr8				98117171			HRSP12			TAAATTACACCTGTGTGCACCTGTATTACTGAATATAGGAAAGAGATACCCATTACATAG	Refseq	98102344	-	NM_005836	987	protein_coding		
A_23_P135219	chr9				123035665	2844		GPR21			TTATTGTCTGCTTCACCTATTTCAACATCTTCCGCATCTGCCAACAGCACACAAAGGATA	Refseq	123033643	+	NM_005294	1595	protein_coding		
A_23_P135357	chr17				792509			RNMTL1			ACGTGGCTCTGTGTGTTTTTAAAAATTGTCCACCAAGAAGCACTTTGTGCCCAGAAAGTT	Refseq	782353	+	NM_018146	1729	protein_coding		
A_23_P136405	chr2				241858894	5133		PDCD1			GCTGGGACAAGGGATCCCCCTTCCCTGTGGTTCTATTATATTATAATTATAATTAAATAT	Refseq	241849884	-	NM_005018	2097	protein_coding		
A_23_P137157	chrX				153944643	5973		RENBP			TGGTTTCTGCTCCGTCATTGCATTCGGAAAGGCGACCCCGAACTTCGAGCCCACGTGATT	Refseq	153935269	-	NM_002910	1334	protein_coding		
A_23_P137248	chrY				7381547	5616		PRKY			AAGCACATGAACAGGTGTCTTAATGCATTTGGATACTTTGGGGTGTGTGCCTGTCTGTGT	Refseq	7273972	+	NR_028062	7240	lncRNA		
A_23_P137865	chr1				155213839	4580		MTX1			AGGTCCACCTGCGTGGGCTGCACAACCTCTGTGCCTATTGTACCCACATTCTCAGTCTCT	Refseq	155208699	+	NM_198883	1555	protein_coding		
A_23_P137909	chr1				228425325	8290		HIST3H3			ACCAACCTGTGTGTCATCCATGCCAAACGGGTCACCATCATGCCTAAGGACATCCAGCTG	Refseq	228424845	-	NM_003493	481	protein_coding		
A_23_P137948	chr1				212446379	29937		NENF			ACCTGGACTTCAAGCCTGAAGACCAGCCCCATTTTGACATCAAGGATGAGTTCTGATGTT	Refseq	212432920	+	NM_013349	916	protein_coding		
A_23_P138125	chr1				206921941			FAIM3			CAGCCTGCCGCCATGATGGAGGACAGTGATTCAGATGACTACATCAATGTTCCTGCCTGA	Refseq	206903317	-	NM_005449	2962	protein_coding		
A_23_P138461	chr10				100994403			C10orf2			ATTCAATGTAGCAGACTACTGAGAAACTACTGTGTTGCTCAGGCTTTGTTTGAGGTCCTG	Refseq	100987543	+	NM_021830	3616	protein_coding		
A_23_P138480						79946		C10orf95			GCAAGTGCAAGACGGAATCGAGGGCACCTCTGGGTGTTCTGTACCTCTTTTCTTCTTGCA	Refseq			NM_024886		protein_coding		
A_23_P138856	chr11				65921563	10589		DRAP1			CTTCTGCCCCCCAGACCATAGCCCCTTTTAGTTGGTTTTAGTTGCTCTGGGGGGAGGAGA	Refseq	65919426	+	NM_006442	822	protein_coding		
A_23_P139260	chr11				2925246	5002		SLC22A18			GTCTTCGGCCACGTGCAGGTTGCTATCAATACCCTTGTCCTCCTGGTCCTCTGGAGGAAA	Refseq	2899691	+	NM_183233	1572	protein_coding		
A_23_P139396	chr11				86345943			C11orf73			AGGAAGCCAACATCCTTTTGGAGCCATGAATATTGTCCGAACTCCATCTGTTGCTCAGAT	Refseq	86302240	+	NM_016401	1108	protein_coding		
A_23_P13998	chr12				100173343	55592		GOLGA2P5			AACAATGAGGTGAAGATCACCATCATCTAAAAGCCGGCCACTGTCAGCAAAACCTGGGGA	Refseq	100156391	-	NR_036632	2356	lncRNA		
A_23_P140190	chr14				105932642			KIAA0125			ACATTGGGAAGGGATGGAGGATGGACGGAGGAAGGACGTGCAGTTGCAGCTCTTTCTGCA	Refseq	105917979	+	NR_026800	9643	lncRNA		
A_23_P140630	chr15				74825754	79748		LMAN1L			ACCTCTCCATGTCACTCAATAAGGACTCTGCCAAGGTCGGTGCCCTGCTCCATGGACAGT	Refseq	74812835	+	NM_021819	1750	protein_coding		
A_23_P140821	chr16				67662774	50855		PARD6A			TCAATGGCATTGAAGTAGCCGGGAAGACCTTGGACCAAGTGACGGACATGATGGTTGCCA	Refseq	67660960	+	NM_016948	1247	protein_coding		
A_23_P141194	chr17				75021261			ICT1			CGTCTTTATAGGCAGTCACCATGTTGTCAAACCTTAATAATGCACCTCATGTATTAGTCA	Refseq	75012670	+	NM_001545	894	protein_coding		
A_23_P141362	chr17				44561262	2535		FZD2			CACGGTCTACATGATCAAATACCTCATGACGCTCATCGTGGGCATCACGTCGGGCTTCTG	Refseq	44557484	+	NM_001466	3779	protein_coding		
A_23_P141429	chr17				49223225	51225		ABI3			AGCTGTGTTCTGTCCTTCCTCCCATCGGAGGGAGAAGGGGTCCTGGGGAGAGAGAATTTA	Refseq	49210707	+	NM_016428	1629	protein_coding		
A_23_P141706	chr18				47035617			TCEB3B			TGGACACCAGAACCTTTAACTTGGTGCAAAGTTGAGCCTTTGAATTCTGCAGGTGTCATG	Refseq	47032572	-	NM_016427	3062	protein_coding		
A_23_P141738	chr18				26090613	6760		SS18			CTAGCCCAAAGGTAAGTTGCTATTTTCATCACAGTTGCCTATGCCCAGGGAATAAGATGT	Refseq	26016253	-	NM_001007559	3402	protein_coding		
A_23_P142031						646643		SBK2			CCCAGCTGGCCTCCGCCCTGGAGTACATCCACGCCCGCGGCCTGGTGTACCGGGACCTGA	Refseq			NM_001101401		protein_coding		
A_23_P142310	chr19				2051244	2872		MKNK2			CAGGTGAACTGACGGAGCTCAGAAGTTTTCCTTTACACCAACTGTCAATGCCGGAATTTT	Refseq	2037471	-	NM_017572	1758	protein_coding		
A_23_P142345	chr19				848175	5657		PRTN3			ATGGCATCATCCAAGGAATAGACTCCTTCGTGATCTGGGGATGTGCCACCCGCCTTTTCC	Refseq	840999	+	NM_002777	987	protein_coding		
A_23_P142389	chr19				35267964	51599		LSR			ACCCGGGACCCTCGGGACAACGGCTCCAGGTCCGGGGACCTCCCCTATGATGGGCGGCTA	Refseq	35248656	+	NM_205834	2292	protein_coding		
A_23_P14255	chr13				51066157	2974		GUCY1B2			AGCTCCGACAAAGACACATCACCTTGCAAATGACACTTTGCCGTCTGGTTTCTGTGTTTT	Refseq	50994511	-	NR_003923	3025	lncRNA		
A_23_P142606	chr2				208129828	1420		CRYGC			CTAAGGCAGGCTCTTTGCGGAGAGTGGTGGATTTGTATTAAAATAGCTTAACACTACCAA	Refseq	208128137	-	NM_020989	627	protein_coding		
A_23_P142671	chr2				27380734	130557		ZNF513			GCCAACCTCAAGCGTCATGGTCGCATCCACTCTGGTGACAAACCTTTTCGGTGTAGCCTT	Refseq	27377235	-	NM_144631	2144	protein_coding		
A_23_P142856	chr2				240698483	375318		AQP12A			ACCTTTTCCAGAGGAACCTGTTCTACGGCCAGAAGAACAAGTACCGAGCACCCCGAGGGA	Refseq	240691866	+	NM_198998	1063	protein_coding		
A_23_P143006	chr2				237567175	51052		PRLH			CGGAGGAGGGCAACCCTGGGGGACGTCCCCAAGCCTGGCCTGCGACCCCGGCTGACCTGC	Refseq	237566574	+	NM_015893	264	protein_coding		
A_23_P14302								LINC00341			TTGACGTTTTCCTCCCCTTCCTTTTGTGCAAGTTGGAAGTAGCAGTGTTCTAAAAGATGG	Refseq			NR_026779		lncRNA		
A_23_P143474	chr21				33915804			ATP5O			TGGGCAGGGCTATGCGGGAGATTGTCTAAAAGTGTTGGTTTTCTGCCATCAGTGAAAATT	Refseq	33903453	-	NM_001697	756	protein_coding		
A_23_P143569	chr22				20320060	85359		DGCR6L			TACGTGACCACCAACCCACAGGAGCTGATGCTGCAGATGAACCTGCTGGAACTCATCCGA	Refseq	20314238	-	NM_033257	1172	protein_coding		
A_23_P143621	chr22				26618027	1414		CRYBB1			TTCAGTGACCGCGTGGGCAGCGTGAAGGTCTCCAGTGGAACATGGGTTGGCTATCAGTAT	Refseq	26599278	-	NM_001887	1041	protein_coding		
A_23_P143981	chr3				13638404	2199		FBLN2			CACTGCGTGGGAGGGACTGGGTCACTATTGTGGTTTTTACTATAACTTTGTAAATTAACT	Refseq	13549125	+	NM_001004019	4306	protein_coding		
A_23_P144264	chr3				100401089			TOMM70A			TCCTGAAATAACAAGTTTAGTGCTTTAACTATGGCTACATGTGCTTAAGGAATTTTGAGC	Refseq	100363431	-	NM_014820	4100	protein_coding		
A_23_P144337	chr4				139045939			CCRN4L			GACCAGATGGTTGTGCCTTATTTTTTCTTCAAAACCGATTCAAGCTAGTCAACAGTGCCA	Refseq	139015781	+	NM_012118	1962	protein_coding		
A_23_P14482	chr14				52010694			C14orf166			TCACATTCTCGGGGGAGGAAGCCCAGAAAATTGGGTATGTTCTAGAGATTTACCACCATT	Refseq	51989546	+	NM_016039	7007	protein_coding		
A_23_P145786	chr7				73624522	51085		MLXIPL			CCTTGGGTGACTCGTCCGCTGTCTTTGGACCGCTGTGTTTCAATCTGCAAAATGGGGATG	Refseq	73593202	-	NM_032951	3252	protein_coding		
A_23_P146367	chr9				93113283			C9orf89			CCGCCAAGGGGACTGCTGCTTCTTTTTCTAAATGCATATTTTTCATTATTTATAATTTGT	Refseq	93096217	+	NM_032310	857	protein_coding		
A_23_P146486											ATAAGAATATATGAAAGAGTTTCCTCGGAGCATTCAACCGGGCTTCTTTGTAGGGTATGT	Refseq			NM_017418		protein_coding		
A_23_P146572	chr9				137046177	56654		NPDC1			CACTAAAAACATGTTTTGATGCTGTGTGCTTTTGGCTGGGCCTCGGGCTCCAGGCCCTGG	Refseq	137039463	-	NM_015392	1475	protein_coding		
A_23_P146830	chr17				81721012	1468		SLC25A10			GCTGTTGCTCACCCAAGTGCTAGCTCTGCACTTCGTGTCTGCTGAGAGCAACCAGACCTT	Refseq	81712284	+	NM_012140	1942	protein_coding		
A_23_P146885	chr17				82375586	2837		UTS2R			AGCCCCGCGCCCGCTTCCAGCGCTGTTCGGGCCGCTCCCTGTCTTCCTGCAGCCCACAGC	Refseq	82374277	+	NM_018949	1310	protein_coding		
A_23_P146946	chr11				66013505	1474		CST6			TCAGCTCCTAAAGCACAACTGTGTGCAGATGTGATAAGTCCCCGAGGGCGAAGGCCATTG	Refseq	66012008	+	NM_001323	592	protein_coding		
A_23_P147199	chr18				35310766	10778		ZNF271P			AGAAACCCTACCAGTGTGTTCAGTGCAGCAGAAGTTGTAGCCAACTCTCTGAACTTACTA	Refseq	35290272	+	NR_024565	5151	lncRNA		
A_23_P147465	chr6				162727766			PARK2			GATGTTTTAATTCCAAACCGGATGAGTGGTGAATGCCAATCCCCACACTGCCCTGGGACT	Refseq	161347417	-	NM_004562	4178	protein_coding		
A_23_P148410	chrX				31072041	53940		FTHL17			GCTGGAGCTCTACACCTCCTACCTGTACCTGTCTATGGCCTTCTACTTCAACCGGGACGA	Refseq	31071233	-	NM_031894	809	protein_coding		
A_23_P148541	chrX				154586816	246100		CTAG1A			TGATTGTTTGTCGCTGGAGGAGGACGGCTTACATGTTTGTTTCTGTAGAAAATAAAACTG	Refseq	154585133	+	NM_139250	769	protein_coding		
A_23_P148793	chr1				166625238	116123		FMO9P			TGGGATGTTGTTGTGGAGACTGAAGAGAAACAAGAGACTTTGGTCTTTGATGGGGTCTTA	Refseq	166603916	+	NR_002925	1390	lncRNA		
A_23_P14892	chr16				1793733	3483		IGFALS			TGCCCAGTGCACTTGCTGGAAGACGCAAGGGCCTGATGGGGTGGAAGGCATGGCGGCCCC	Refseq	1790413	-	NM_004970	2168	protein_coding		
A_23_P149664	chr3				149983366	653659		TMEM183B			CCTCGAGTGTAGTCCATTAGTAATCAGATTCCAGTTTGGACAGGGTGGCTGGATTGTATA	Refseq	149981661	-	NM_001079809	1706	protein_coding		
A_23_P14975	chr16				67666750	84080		ENKD1			AAAGTCTTCGTGAAGATGGACGACTGAGCCCCTTTGGGGGACAGTGGCAAGGAGCTCCAT	Refseq	67662945	-	NM_032140	1565	protein_coding		
A_23_P150147	chr11				67312592	54961		SSH3			GACTTTCTAACTGGGATGTGGTAGAGGGACTGAAGGTACCTTTGGGGGCAACAGCACCCT	Refseq	67303530	+	NM_017857	2781	protein_coding		
A_23_P150189	chr11				94493844			MRE11A			GATGGGTGAAGCAGTACAAGAATTTGTGGACAAGGAGGAGAAAGATGCCATTGAGGAATT	Refseq	94415570	-	NM_005590	6864	protein_coding		
A_23_P150198	chr11				49810419	440040		LOC440040			CTTTTGCTGTATTCATCTCTGACCAGAGACAAATCAGAAATGTGTTTATCTGCTGTGGGA	Refseq	49558528	+	NR_027044	2259	lncRNA		
A_23_P150238	chr11				65919062	83638		C11orf68			TCAGGAGAGAGAAAACTTAGTGCTTCCAGCCCTTCTTGGAGCCTTCATGGTCCAGGGGTA	Refseq	65916810	-	NM_031450	1559	protein_coding		
A_23_P150325								TMEM133			GTCGGATGTTAAGATATTATATTTCAGTACTAGGAGCTTCTTTGCAGTCATTAACATGAC	Refseq			NM_032021		protein_coding		
A_23_P15045	chr16				2235742	1877		E4F1			CAGGGACAAGTGGCACTGAACAGGCCACTGTGACCATGGTGTCATCAGAGGACATCGAGA	Refseq	2223591	+	NM_004424	2548	protein_coding		
A_23_P150648	chr11				2872105	55539		KCNQ1DN			GACCCCAAAGAAGCAGATGGAAAACTGAAAAAGAAAACCCCTCAAGTGAGCCACTGGAAA	Refseq	2870033	+	NR_024627	1109	lncRNA		
A_23_P15073	chr16				684334	339123		JMJD8			TCCAGAGTCCAACAGCAGAACTTGGGGGAAGCGGTCGGGGTGGCCAGGAACATAAACTAT	Refseq	681670	-	NM_001005920	1934	protein_coding		
A_23_P151368	chr13				20773958			N6AMT2			AAGATGTGCACGTTTGTTCCAAGACACACCCGGAACTTGGCAAATGAGTTTCGCTGTTAT	Refseq	20728931	-	NM_174928	932	protein_coding		
A_23_P15146	chr16				3069819	9235		IL32			GGAGGAGCTGACACCCCAGAAGTGCTCTGAACCCCAATCCTCAAAATGAAGATACTGACA	Refseq	3065403	+	NM_001012631	1218	protein_coding		
A_23_P152115	chr16				1771709	4832		NME3			ACACTGTCCTGGTGCCCAGCCCAACGTGGTCCAACGTTTTTTTATAATAAAGTCCTCGTT	Refseq	1770320	-	NM_002513	1038	protein_coding		
A_23_P152284	chr16				57669	79622		SNRNP25			GCAATGACGGTCCGAGTGTGCAAGATGGATGGAGAAGTAATGCCCGTGGTTGTAGTGCAG	Refseq	53829	+	NM_024571	1103	protein_coding		
A_23_P152782	chr17				43014456	3430		IFI35			CGGAAGTGCCTAAGTCTTTAGTTTCCAATTTGCGGATCCACTGCCCTCTGCTTGCGGGCT	Refseq	43006784	+	NM_005533	1188	protein_coding		
A_23_P153383	chr19				5691875	25873		RPL36			TGAAGGTCTCCAAGGACAAACGGGCCCTCAAATTTATCAAGAAAAGGGTGGGGACGCACA	Refseq	5690295	+	NM_015414	785	protein_coding		
A_23_P153461	chr19				11365698			LPPR2			GCCAATAGGAGCCCTTGGTTTCCAGAATTTCTAGAGTGGGTGGGCATGATTCCAGTCAAT	Refseq	11355432	+	NM_022737	2681	protein_coding		
A_23_P15357	chr17				78979923	3959		LGALS3BP			GGGCCTTTGGTCAAATATTCTTCTGATTACTTCCAAGCCCCCTCTGACTACAGATACTAC	Refseq	78971255	-	NM_005567	2202	protein_coding		
A_23_P153745	chr19				18178117	10437		IFI30			ATGAAGCCCAGATACACAAAATTCCACCCCTAGATCAAGAATCCTGCTCCACTAAGAATG	Refseq	18173813	+	NM_006332	988	protein_coding		
A_23_P154022	chr2				24047391			C2orf44			AGATGGAATCACAGATTTCAGTCACGGCGCATAACAAATTGATCAGTGAGTGGCTAGGCA	Refseq	24029347	-	NM_025203	3848	protein_coding		
A_23_P154832	chr21				25735654			ATP5J			TACAAATCTAAGCGACAGACATCTGGAGGACCTGTTGATGCTAGTTCAGAGTATCAGCAA	Refseq	25724480	-	NM_001003703	1303	protein_coding		
A_23_P155123	chr22				42130810	1565		CYP2D6			TACAGGGCTTCCGCATCCCTAAGGGAACGACACTCATCACCAACCTGTCATCGGTGCTGA	Refseq	42126499	-	NM_000106	1588	protein_coding		
A_23_P15669	chr17				3846246			C17orf85			TTTAAATGCTCCTAGTTGTATAGTCTGTCTGTTGTACATAGAGTTCAGCTTGTTTTTTGG	Refseq	3802158	-	NM_001114118	12772	protein_coding		
A_23_P157316	chr7				142940865			C7orf34			GCAGAGATACCAGTTGCCATCAGTGCTAACTGACTGCCTCTCCAGGTTCGGAGTTTCATC	Refseq	142939484	+	NM_178829	785	protein_coding		
A_23_P157715	chr8				144502121	84988		PPP1R16A			GTCTGGCTGCAAAGACTATTTTTATCCTGCAACTCTTGATAAAGGGCTGTTTTGCCATGG	Refseq	144477982	+	NM_032902	2961	protein_coding		
A_23_P157736	chr9				131309261			PPAPDC3			AATAGGTCGTTTCCAAGTCACCCGTTTTGGATGTGCATTTCATGTGACAATACAGATGAC	Refseq	131289723	+	NM_032728	2065	protein_coding		
A_23_P158053	chr9				128163924	79095		C9orf16			GGGAAGCAGAATACGCTGCCATCAACTCCATGCTGGACCAGATCAACTCCTGTCTGGACC	Refseq	128160265	+	NM_024112	704	protein_coding		
A_23_P158257								DUX3			AAGGCGAATGATACTCCTTTCGACCCCGAGTCAAAGCGATGCCCTGCGAGCCTGCTTTGA	Refseq			NM_012148		protein_coding		
A_23_P159125	chr17				75106162	9121		SLC16A5			ACTATCTGCCATGTGAGTTGGGCAAATTGTTGACCACCTCTGAGCCTTGAAAAAGTAGGA	Refseq	75087954	+	NM_004695	1940	protein_coding		
A_23_P159191	chr17				41715969	2520		GAST			AGCCTATGGATGGATGGACTTCGGCCGCCGCAGTGCTGAGGATGAGAACTAACAATCCTA	Refseq	41712331	+	NM_000805	465	protein_coding		
A_23_P159237	chr8				141367286	2843		GPR20			ACTGAAAACTCACAGGGGTAGCCGGGAGCTGCTCCTCACTTTGGCCAGTTTGTCTCCAGA	Refseq	141356470	-	NM_005293	1564	protein_coding		
A_23_P159476	chr9				137190366	8636		SSNA1			GCCTACCTCAAGATCCTGGAGAGCTCCCAGACTTTGCTCAGCGTTCTCAAGAGGGAAGCT	Refseq	137188676	+	NM_003731	863	protein_coding		
A_23_P160546	chr1				151006902			FAM63A			AATTTGGGTTTCTATCTCTTATTTGTAATGCCTTCCTGGGGTTTGGAAATAAAACTTCTG	Refseq	150996536	-	NM_001040217	2458	protein_coding		
A_23_P16058	chr19				45076478	162979		ZNF296			TCCTGTGTGCAAGAAGACCCTCAGCTCCTTCAGCAACCTCAAAGTGCACATGCGCTCACA	Refseq	45071500	-	NM_145288	1634	protein_coding		
A_23_P16096	chr19				10112012	56342		PPAN			TGGTATGCATGTGAAGCTCATGGCCACCATGTTCCAGAACCTGTTCCCCTCCATCAACGT	Refseq	10106362	+	NM_020230	2302	protein_coding		
A_23_P161352	chr10				17617374			PTPLA			TTCTGTGATTGTGACTGGGGTCCAAGTGAGTTCAAGAATCTTTATGGTGTGGCTCATTAC	Refseq	17589032	-	NM_014241	2234	protein_coding		
A_23_P161439	chr10				86970915	10974		ADIRF			GGATTGGGAAAAAATTCGGCCTCCTGAAATGACAGCAGGGAGACTTGGGTCGGCCTCCTG	Refseq	86968482	+	NM_006829	627	protein_coding		
A_23_P161507	chr11				68751520			MTL5			ACATAACTAGCTTGTGGAAACCAGCAGGTAAAATGAATTCTTAAGTTGACGCTTTTGGTT	Refseq	68707440	-	NM_004923	2535	protein_coding		
A_23_P16214	chr19				12696631	84261		FBXW9			AGGACCATTTGCACCCGAAGGCATGACAATGGGCTCAATAGGGTCTGTGCTGAGGGCAAC	Refseq	12688916	-	NM_032301	1727	protein_coding		
A_23_P162171	chr11				119317130	4162		MCAM			GCCTCTTCAAAGTCTCCTGTGACATTTTTTCTTTGGTCAGAAGCCAGGAACTGGTGTCAT	Refseq	119308529	-	NM_006500	3327	protein_coding		
A_23_P162336	chr12				70354993	4848		CNOT2			GGAAAGTAGCTAAGGAGTTCCATCTGGAATATGACAAATTAGAAGAACGGCCTCACCTGC	Refseq	70242994	+	NM_014515	3293	protein_coding		
A_23_P163059	chr14				60134814			PCNXL4			CAAAACCTCTCCACATACATTTGTATTAGAGCTCATTTTGACTGTAATGTCATCAAATGC	Refseq	60091911	+	NM_022495	3952	protein_coding		
A_23_P163117	chr14				73493394			C14orf169			TTTTTTGGAATTTGGATCTTTCATCTGAGTTCTTTTTCATGGGCGGGTCGGGGTCAGTAT	Refseq	73490933	+	NM_024644	2462	protein_coding		
A_23_P163467	chr15				40340967			C15orf52			TTGGAGTTGGACTCTGTCTTAACAGTAGCGTGGCACACAGAAGGCACTCAGTAAATACTT	Refseq	40331452	-	NM_207380	5344	protein_coding		
A_23_P163492	chr16				1349441	8938		BAIAP3			GACGCATTTTTGGTAATCACAGCTGGGGAGTGAAAAGGGTGCCACTGGCACCACTGGGTG	Refseq	1334504	+	NM_003933	4691	protein_coding		
A_23_P164011	chr17				7590094	6665		SOX15			ACTCCAGACTGGGAAGACCTTTCCATTTTCAGGATCGACGCTTCACGTTGAGGGGAGGGC	Refseq	7588178	-	NM_006942	1320	protein_coding		
A_23_P1641	chr11				66846552	9986		RCE1			GCTGGGGTCCCCGAAGATCTCAGGAATTTTTGTAGGGATTGAAGCCAGAGCTAGTTGCGT	Refseq	66843441	+	NM_005133	1462	protein_coding		
A_23_P164228	chr17				48895871			ATP5G1			TTATTCATTTCTCCAGCTCTGATCCGCTGTTGTACCAGGGGTCTAATCAGGCCTGTGTCT	Refseq	48892787	+	NM_005175	646	protein_coding		
A_23_P164253	chr17				28248289			PPY2			CAGTGCTTCCAGGTATGGAGAAAGAGACAAAGAGGACACGCTGGCCTTCTCAGAGTGGGG	Refseq	28247444	+	NR_002181	660	lncRNA		
A_23_P164623	chr19				58519602	84878		ZBTB45			CATCATATATGGGGGCTGGGCCTCGGGACTCTCGCTCTAATAAAGGACTGTAGGCCATGG	Refseq	58513530	-	NM_032792	2400	protein_coding		
A_23_P164927	chr19				48376377	23546		SYNGR4			CAAAGTCCCCCCGGCTTGCTATGATGCCTGACAACTAAATATCCTTATCCAAATCAATAA	Refseq	48364367	+	NM_012451	1042	protein_coding		
A_23_P164999	chr19				542087	997		CDC34			CTTTTTCTCCTTCCCCATGTCTGTTCTGGGTTTTCACGTGCTTCAGAGAAGAGGGGCTGC	Refseq	531760	+	NM_004359	1418	protein_coding		
A_23_P165042	chr19				39642401	100129935		LOC100129935			TGAGGGGAGATGCCACAATGTGTTCTTCAAGGACGGCAAACAATTTGATCTGAGCATCTT	Refseq	39638685	+	NR_026870	1831	lncRNA		
A_23_P165061	chr19				3062966			AES			GTGTCTGTATATAGTCAGCTTATCTCGTGTTCAATCGTCTGATCTCTACAGAGAGAAGTG	Refseq	3052910	-	NM_198969	1754	protein_coding		
A_23_P165180	chr19				19201866	8625		RFXANK			CGTGGCCCTGGGATACCGGAAAGTGCAACAGGTGATCGAGAACCACATCCTCAAGCTCTT	Refseq	19192258	+	NM_003721	1376	protein_coding		
A_23_P165333	chr2				127107154	274		BIN1			AGCAAAGGGAAATCAAGAGGAGACCCCCAGGCAGAGGGGCGTTCTCCCAAAGATTAGGTC	Refseq	127048032	-	NM_139346	2199	protein_coding		
A_23_P166336	chr22				20704603	84222		TMEM191A			TTTATTTCTGGTGCACTCCTCTCCTGAGAGTGTAGACCAAGGTCGCCTAATAAACTCCTC	Refseq	20701114	+	NR_026815	1978	lncRNA		
A_23_P166775	chr3				9933621	84818		IL17RC			CTGCCGCTGCGCGTGGCCGTAGACCTGTGGAGCCGTCGTGAACTGAGCGCGCAGGGGCCC	Refseq	9917098	+	NM_153461	2622	protein_coding		
A_23_P166779	chr3				8574668	29931		LINC00312			AGTGATATTTGCCTTAGGTCAGATTCTACTAGTTTAAAGCAAAACGATCTCCTGGTCTGA	Refseq	8571782	+	NR_024065	2887	lncRNA		
A_23_P167168	chr4				70666508			IGJ			TTGGGTGATGTAAAACCAACTCCCTGCCACCAAAATAATTAAAATAGTCACATTGTTATC	Refseq	70655541	-	NM_144646	1286	protein_coding		
A_23_P167358	chr4				128031776			C4orf29			TCCAAGCCTCATTATAGTGGTTCAAGCCAAAGAAGATGCCTATATTCCACGAACAGGAGT	Refseq	127965406	+	NM_001039717	2563	protein_coding		
A_23_P167479	chr5				149379292	27190		IL17B			CTGGCCCAGAGAAAGTGTGAGGTCAACTTGCAGCTGTGGATGTCCAACAAGAGGAGCCTG	Refseq	149374267	-	NM_014443	712	protein_coding		
A_23_P167599	chr5				16617058			FAM134B			ACTGAAGACTTTGAACACTTGCTTTTTGTGATTGCTTATGTCATTAGTGCCTCATGACTG	Refseq	16473038	-	NM_001034850	3308	protein_coding		
A_23_P167723								FBXL21			ACATTCCCCTAGAGTTAATGTTGTTATGCACTTCTTTCTATATGAAGAGGAATTCGAGAC	Refseq			NM_012159		protein_coding		
A_23_P167872	chr6				47697794			GPR111			TTTGCTTGTCCATTGAGGTCCTAGTCTGGAGCCAAGTGACAAAGACAGAGATCACCTATT	Refseq	47656472	+	NM_153839	5241	protein_coding		
A_23_P168965						56260		C8orf44			CCTTTCACTTATTCATCTGTCCAGCATGACTCATCCCCGGGAGTGTTGAGTAAGTGAAAT	Refseq			NM_019607		protein_coding		
A_23_P169097	chr8				133231690			WISP1			TGCTTCTGTAACCTGAGCTGTAGGAATCCCAATGACATCTTTGCTGACTTGGAATCCTAC	Refseq	133191039	+	NM_080838	4929	protein_coding		
A_23_P169873	chr11				3637559	7221		TRPC2			GTGGAGTGGACGTTTGCTCGCTCCAAGCTGTATCTGTTCTACTTCCGAGAGGGCCTGACA	Refseq	3626460	+	NR_002720	1213	lncRNA		
A_23_P170186	chr8				144060692	26873		OPLAH			TCTATGAGTATCGCCGGGCCCAGGAGGCCGTGTGAGGATCCCGCAATAAAGATGCCTTAA	Refseq	144051266	-	NM_017570	4020	protein_coding		
A_23_P170378	chr5				22152272	5369		PMCHL1			GGTTATAAAACCTTATCTTGCACTAGAAGGATCTGTAGCTTTTCCAGCTGAGAATGGGGT	Refseq	22142352	+	NR_003921	575	lncRNA		
A_23_P171237	chrX				71613583			ACRC			AGAGGCAACACTTAAACACTAGGGCTACTGTGGCATCTATGTAGACAGGAAAGACAAACG	Refseq	71578024	+	NM_052957	3178	protein_coding		
A_23_P171270	chrX				155381299	474381		H2AFB2			CGACAGGCTACTGAGCACCCTTTTCAACACGACCACCATCTCTCAAGTGGCCCCTGGCGA	Refseq	155380706	+	NM_001017991	594	protein_coding		
A_23_P17844	chr22				36819499	5816		PVALB			GCTGATGGCTGCTGGAGACAAAGATGGGGACGGCAAAATTGGGGTTGACGAATTCTCCAC	Refseq	36800703	-	NM_002854	596	protein_coding		
A_23_P18824	chr5				6757044			PAPD7			CTGTACTAATCTCTACGCATTAGCAATATTGACTGTAAACCCACATTAAGGAAACCACTA	Refseq	6713432	+	NM_006999	5030	protein_coding		
A_23_P19134	chr5				91164437			GPR98			TGTGCTAAAGCTCTCTAAGTACATCCACCCTGTGTAATAGGAACCTGTGAATTGTACTGG	Refseq	90558797	+	NM_032119	19557	protein_coding		
A_23_P19369	chr6				25620530			LRRC16A			CATTTGATTTCTAAACATTCCTTCATATGCCTTTAATGAAAGCCAGCAATTATCCCATGG	Refseq	25279374	+	NM_017640	5485	protein_coding		
A_23_P19576	chr6				144095573	83443		SF3B5			TGACCTGCCTTCATGTGGACCCTTAGAACAGCACTGGGAGACCAGCAGGACTCCTGAGAA	Refseq	144094884	-	NM_031287	690	protein_coding		
A_23_P1962	chr11				63546458			RARRES3			AGGCGTTCTCTAGATCCTTTCCTCTGTTTCCCTCTCTCGCTGGCAAAAGTATGATCTAAT	Refseq	63536808	+	NM_004585	758	protein_coding		
A_23_P19663	chr6				131951372			CTGF			TGGAACTACATTAGTACACAGCACCAGAATGTATATTAAGGTGTGGCTTTAGGAGCAGTG	Refseq	131948176	-	NM_001901	2338	protein_coding		
A_23_P1981	chr11				2161209	3630		INS			AGCATCTGCTCCCTCTACCAGCTGGAGAACTACTGCAACTAGACGCAGCCCGCAGGCAGC	Refseq	2159779	-	NM_000207	465	protein_coding		
A_23_P200260	chr1				233295725			PCNXL2			CCCAAATCACCACAACCAACCAATACCGCGATCCATGAGGGACTCCTCCTGTGGAAAAGG	Refseq	232983435	-	NM_014801	7530	protein_coding		
A_23_P201097	chr1				228148984	2987		GUK1			GCGCTCTCTGAGGAAATCAAGAAAGCTCAAAGGACCGGCGCCTGAGGCTTGCTGTCTGTT	Refseq	228140279	+	NM_000858	1133	protein_coding		
A_23_P201672	chr1				171797716			METTL13			AGCTTCGTATTTTTCTTGGTTTCACACTCAGCTACATGTGACCTCCAGCTTGGTGAGGTT	Refseq	171781660	+	NM_015935	3368	protein_coding		
A_23_P201711	chr1				153535991	6277		S100A6			TTGGCTCGAAGCTGCAGGATGCTGAAATTGCAAGGCTGATGGAAGACTTGGACCGGAACA	Refseq	153534599	-	NM_014624	434	protein_coding		
A_23_P201808	chr1				56579563			PPAP2B			TATGGATCAACCACATGCACATCCTTACTACAGAATCCGTCCTTTCATTTCAACTTATAG	Refseq	56494761	-	NM_003713	3273	protein_coding		
A_23_P202034	chr10				112356595	390003		GUCY2GP			CTCCCCTTTGCAAGTCGTCAAGCTCCTCAATGACGTGTACAGTTTATTCGATCACATCAT	Refseq	112308178	-	NR_028134	2974	lncRNA		
A_23_P202170	chr10				101818444			MGEA5			GTGACTGTGAAACAGATGCCCTGGTCTTGCTTTCATCACTCTAGGATCATGAAGTGCTAT	Refseq	101784450	-	NM_012215	5174	protein_coding		
A_23_P202587	chr10				117005187			KIAA1598			GTAATAATTGCAGTAGTTGTATTGTATTGTATTTTTGCACGTGTGGTAAGCATAGGCTTG	Refseq	116881477	-	NM_018330	6557	protein_coding		
A_23_P202773	chr11				64304770			TEX40			AGACCCAAGCCTGACCCCATCCGAGTGGAATTTGAGTCCTAAAGAAATAAAAGAGTCGAT	Refseq	64300358	+	NM_001039496	780	protein_coding		
A_23_P203475	chr11				6320501			PRKCDBP			TCCCTTCCTTAAGCCCAGTCCTGTGTCCTCTGAAAGAGGTGCAGTCACTCACACCTGCTT	Refseq	6318946	-	NM_145040	1028	protein_coding		
A_23_P2041	chr11				12362140	84953		MICALCL			AGCAAATAACTCATATAGCAGGTGTTAATTCAATCCAGGGTGAATTTAATTTACCAGGTG	Refseq	12286900	+	NM_032867	6048	protein_coding		
A_23_P204885	chr13				61415522	64881		PCDH20			ATCATATTAAAAGTGAATTCTTCTAGAGGCTTGTGTACACTACTGGTTGTTTTAGTTGGG	Refseq	61409685	-	NM_022843	4786	protein_coding		
A_23_P20578	chr9				35563878	730112		FAM166B			GGGGCTACGTGCCAGGGTATAAGTTCCAGTTTGGCCACACATTTGGCCATCTCACCCATG	Refseq	35561831	-	NM_001164310	1054	protein_coding		
A_23_P205875	chr15				84642463	54581		SCAND2P			TGTGGGAAGCATTCAGGCTCAGAATCAGGAGATGTGATTATTGTCCTGGCTCTGTTATGA	Refseq	84631460	+	NR_004859	4509	lncRNA		
A_23_P206280	chr16				57665567			GPR56			GCGTTCAATCTTGACCTTGAAGATGGGAAGGATGTTCTTTTTACGTACCAATTCTTTTGT	Refseq	57628630	+	NM_201525	4257	protein_coding		
A_23_P206371	chr16				67175737	8996		NOL3			TCATTGTCATTACTGTTTTAATTGTCTGGCTTCTCTCTGGACTGGGAGCTCAGTGAGGAT	Refseq	67173853	+	NM_003946	1540	protein_coding		
A_23_P20683	chr9				2844095			KIAA0020			TGTTCTCTGTTCTGTTTCCCAATGCAGAAAAGAAGGGGTAGGGTCCACCATACTGGTAAT	Refseq	2804152	-	NM_014878	2187	protein_coding		
A_23_P206830	chr16				4351321	51025		PAM16			TATGAACACTTATTTAAGGTGAATGATAAATCCGTGGGTGGCTCCTTCTACCTGCAGTCA	Refseq	4340251	-	NM_016069	533	protein_coding		
A_23_P207003	chr17				58529467						CGAAGTGGACCACAAGAAACGCAAAATCCGGGAGGAGATTGAGCATTTTGGAATCAAGAT	Refseq	58520250	-	NM_004574	1908	protein_coding		
A_23_P20704	chr9				21207143	3446		IFNA10			GACTCACTTCTATAACCACGACGCGTTGAATCAAAATTTTCAAATGTTTTCAGCAGTGTA	Refseq	21206181	-	NM_002171	963	protein_coding		
A_23_P207125	chr17				7419860	57555		NLGN2			CTGGCATTTTGTGGGGTGTTAGTGCCAAACTTGAATAGGGGCTGGGGTGCTGTCTTCCAC	Refseq	7407845	+	NM_020795	4980	protein_coding		
A_23_P207336	chr17				43942476	5539		PPY			AGGGAGCTCAGCCCGCTGGACTTATAATGCCACCTTCTGTCTCCTACGACTCCATGAGCA	Refseq	43940804	-	NM_002722	468	protein_coding		
A_23_P207632	chr17				3964437	489		ATP2A3			CTCTGATGGACAGAATTTTTCTCTTAACTCAGCTTTTGCTACTTTGGCAAAAACTAGCGA	Refseq	3923873	-	NM_174953	4854	protein_coding		
A_23_P20823	chr9				128656850	89891		WDR34			GATCAAGCAAACCCAGGATGAAAGCCCTGTCTACTGTCTGGAGTTCAACAGCCAGCAGAC	Refseq	128633661	-	NM_052844	1818	protein_coding		
A_23_P208238	chr19				52600152	7696		ZNF137P			CCATACTGGACATAAATCTTACAAATGTCTTAAGTGTGGCAAGGTCTTCAGTCTGTGGGC	Refseq	52596684	+	NR_023311	2484	lncRNA		
A_23_P208288	chr19				57359898	57343		ZNF304			CCCTTTATAATCCTCAATTTTTCCTTATCTTGTTTTCCACAATTCACAAGCAACAGCAAG	Refseq	57351274	+	NM_020657	4420	protein_coding		
A_23_P208293	chr19				44889223			PVRL2			TACTGTTAACCTGGAAGACTACTGAATCATTTTACCCTTGCCCAGTGGAATAGGACCTAA	Refseq	44846297	+	NM_001042724	2690	protein_coding		
A_23_P208400	chr19				40716886			ADCK4			GGTGCAAGCCGGGAGTTTGGGACAGAGTTCACAGACCATTACATCGAGGTGGTGAAGGCT	Refseq	40691530	-	NM_024876	2443	protein_coding		
A_23_P208523	chr19				54159721	79165		LENG1			TACGGAAGAAAGCCAGACATCAGAACTCACTGCCTGAGCTTGAAGCAGCAGAGGCGGGAG	Refseq	54155161	-	NM_024316	1381	protein_coding		
A_23_P208706	chr19				48961798	581		BAX			TGCCTTGGACTGTGTTTTTCCTCCATAAATTATGGCATTTTTCTGGGAGGGGTGGGGATT	Refseq	48954875	+	NM_138764	756	protein_coding		
A_23_P208747	chr19				46023053	8993		PGLYRP1			CTATGTGCTCAAAGGACACCGGGATGTGCAGCGTACACTCTCTCCAGGCAACCAGCTCTA	Refseq	46019153	-	NM_005091	708	protein_coding		
A_23_P208788	chr19				38305006	64073		C19orf33			AAGAAGAAGGAGGCTCCCCACTGAAGGGCCCTGGACAGGGCTCATTAAACCTTCCTCTCT	Refseq	38304251	+	NM_033520	374	protein_coding		
A_23_P208835	chr19				4124129	5605		MAP2K2			CCGGCCTGCCATGGCCATCTTTGAACTCCTGGACTATATTGTGAACGAGCCACCTCCTAA	Refseq	4090321	-	NM_030662	1759	protein_coding		
A_23_P208847	chr19				4182563	51548		SIRT6			TGTGGATTCTTTTTCTCTCGTGGTCTCACTTTGTTACTTGTTTCTGTCCCCGGGAGCCTC	Refseq	4174109	-	NM_016539	1600	protein_coding		
A_23_P20980	chr8				144097525	1537		CYC1			TTTCCCAAAACCATACCCCAACAGTGAGGCTGCTCGAGCTGCCAACAACGGAGCATTGCC	Refseq	144095076	+	NM_001916	1191	protein_coding		
A_23_P209954	chr2				85698852	10578		GNLY			GTGTGTAGGACGGGGAGGTCACGATGGCGCGACGTCTGCAGAAATTTCATGAGGAGGTAT	Refseq	85694358	+	NM_006433	777	protein_coding		
A_23_P21057	chr16				30382815						ATTTCCTGAACCTGCGACGGATGCTGGTGCAGACACACCTGCAGGACCTGAAAGAGGTGA	Refseq	30378135	-	NM_052838	1555	protein_coding		
A_23_P210619	chr20				56518886			RTFDC1			GCTTTAAAAAGGATGGATTTCAAATACACTGTGCCCACTAGAAGCTTCGAAGGGCCTCGT	Refseq	56468585	+	NM_016407	1672	protein_coding		
A_23_P211167	chr21				44339390			C21orf2			CATCTGAGAGGGGTTTTCTTTCCTCTGGGAAGAGTCGCAAGTCTTATGAGGATGCCACAA	Refseq	44328944	-	NM_004928	2221	protein_coding		
A_23_P212042	chr3				197029817			MFI2			CGACACCAACATCTTCACCGTGTATGGACTGCTGGACAAGGCCCAGGACCTGTTTGGAGA	Refseq	197001740	-	NM_005929	3964	protein_coding		
A_23_P212400	chr3				50299405			NAT6			CATCCAGGGCAAGGAACTGTCTTTCTGGTTCAATAGACTGCCCCGACAGTCTACAAGCCT	Refseq	50296402	-	NM_012191	1319	protein_coding		
A_23_P21316	chr1				151035713			PRUNE			ATTCACTTGTTCATTCAAGTATTTATTGAATACCTGCCTCAAGCTAGAGAGAAAAGAGAG	Refseq	151008449	+	NM_021222	3025	protein_coding		
A_23_P214267	chr6				47042332			GPR110			ACAAATGTCAATGAAGAAATTATGCTCAGTATTCGATCGGGTTTTCTGATTTAGGGGTCT	Refseq	46997708	-	NM_153840	5432	protein_coding		
A_23_P214474	chr6				41789896	100188893		TOMM6			TGGGACTCTTTGCTGCGGGAGTTTGGCTGGCCAGGAACTTGAGTGACATTGACCTCATGG	Refseq	41787443	+	NM_001134493	881	protein_coding		
A_23_P215491	chr7				75813715	6369		CCL24			GCTCTGTGGTCATCCCCTCTCCCTGCTGCATGTTCTTTGTTTCCAAGAGAATTCCTGAGA	Refseq	75811796	-	NM_002991	360	protein_coding		
A_23_P215669	chr7				102671735	246721		POLR2J2			TTTTAGTAGAGATGGGGTTTCACCATGTTGGCCAGGATGGCCTCCATCTCTTGACCTTGT	Refseq	102636748	-	NM_032959	1993	protein_coding		
A_23_P215832	chr7				99466167			ATP5J2			TTCGGAGCGTTTCAAAGAGGTTACTACCGGTACTACAACAAGTACATCAATGTGAAGAAG	Refseq	99458158	-	NM_004889	480	protein_coding		
A_23_P215980	chr8				94553518			KIAA1429			AAATGGAATCTTGCCGTTATTCAGCTTTTTTCTGCTGAAGGAATGGACACGTTTATTCGA	Refseq	94510978	-	NM_183009	3700	protein_coding		
A_23_P216568	chr9				108940954			FAM206A			CGGGAAGCTAATTCTTGAAATATGCACATTATAGTTACTCAGTCTCACATACTCTAGTTA	Refseq	108934400	+	NM_017832	1901	protein_coding		
A_23_P217938	chr1				229305504	10638		SPHAR			TAAACGATCCTGTTAATTAAACCACAGACACCATATATCCTTCTGCATCCTTTGGCCAAT	Refseq	229304382	+	NM_006542	1135	protein_coding		
A_23_P218158	chr14				91510480			SMEK1			TGTGGGGGAGGGGCGAGTATAAAGTTTTCCTCTTTTTTAACTGTTCCCTTTGCCCTTCAA	Refseq	91457481	-	NM_001284280	4574	protein_coding		
A_23_P218476	chr19				41364149	80776		B9D2			CTCGGGGTCCCTCTGGGCCCAGTTTCCCTATCTGTAAATTGGGGACAGTAAATGTATGGG	Refseq	41354417	-	NM_030578	1007	protein_coding		
A_23_P218505	chr19				49017090	3972		LHB			TGGACCCCGTGGTCTCCTTCCCTGTGGCTCTCAGCTGTCGCTGTGGACCCTGCCGCCGCA	Refseq	49015980	-	NM_000894	523	protein_coding		
A_23_P218549	chr19				14674844			EMR3			GGTCCTGACTCAAAACCCAGTGAGGGGGATGTTTTTCCAGGACAAGTGAAGAGAAAATAT	Refseq	14619117	-	NM_032571	2349	protein_coding		
A_23_P218626	chr2				241817413	129807		NEU4			CAAGATCCTGTGGATTAGAAACAAGTTGCTCCTCAGAGCTCTCAAGCAGGGACTGCTCTT	Refseq	241811396	+	NM_080741	1889	protein_coding		
A_23_P218654	chr20				63736142	84619		ZGPAT			GTCCCATCTGGACACTTACTTGCCCACCTGCCAGTGTCTTGGGCATTTCCTTGGCAAGGA	Refseq	63708028	+	NM_032527	2028	protein_coding		
A_23_P22350	chr5				126494364			GRAMD3			CTCCTGTTATGTTCTGGTTGAAATCACCTGTGTGTCTTAATTTCTCAATTCCTTTTTGGC	Refseq	126423409	+	NM_023927	2905	protein_coding		
A_23_P22444	chrX				47630305	5199		CFP			GTGGTGGAGGAGAAACGACCATGTCTACACGTGCCTGCTTGCAAAGACCCTGAGGAAGAG	Refseq	47624213	-	NM_002621	1785	protein_coding		
A_23_P22800	chrY				9401217	728137		TSPY3			CAACTGGTTCTCTGACCACAACTTCGCAGGATCTAACAAGATTGCTGAGATCCTATGTAA	Refseq	9398421	+	NM_001077697	1161	protein_coding		
A_23_P23006	chr1				51878937			NRD1			CTTCTAGTGAGGATTCAAATTCTTCTTGTGAAGTGATGCAGCTGACCTACCTGCCAACCT	Refseq	51789192	-	NM_002525	4040	protein_coding		
A_23_P23017	chr1				53220634			C1orf123			CAGCTACTCCCTCCACAAATAAGAATTCGTGCAGCAGCAGTTCACTCCTTAGGAAAATGA	Refseq	53214099	-	NM_017887	1102	protein_coding		
A_23_P24077	chr10				71773520			C10orf54			AGATCTGTCAACAGGTTAAGTCAATCTGGGGCTTCCACTGCCTGCATTCCAGTCCCCAGA	Refseq	71747556	-	NM_022153	4714	protein_coding		
A_23_P24244	chr10				5763740			FAM208B			GAAAGGCATACGATGCTACTATTATGCTCTGTTTTAAAGGTTTTACCTACCCTTGTAAAA	Refseq	5684838	+	NM_017782	8636	protein_coding		
A_23_P24345	chr11				47416500	91252		SLC39A13			AAGTGGCCATCGAGAGGTCTGGATGGTTTTATAGCAACTTTGCTGTGATTCCGTTTGTAT	Refseq	47408495	+	NM_152264	2429	protein_coding		
A_23_P24389	chr11				64357534	283234		CCDC88B			CGAAACAGATGCCAACCGAGAGGGCCCTGAGGTACAGGAACCGGAGAAACGTCCCCTCAC	Refseq	64340204	+	NM_032251	4934	protein_coding		
A_23_P2446	chr12				63809562			TMEM5			CTTCAGAGTGATCTCACATTGTGCCCGGTCGGAGTAAACACAGAATGCTATCGAATCTAT	Refseq	63779909	+	NM_014254	1854	protein_coding		
A_23_P24529	chr11				112085150			C11orf57			AAATCTTTGTTGGAAGGAGCTTTGGCCATATATTTTTTAGCATGCATTGTTTCTGTGCCC	Refseq	112074299	+	NM_018195	3686	protein_coding		
A_23_P24716	chr11				60937159	54972		TMEM132A			ATGGTCGTGAGGAAGGGCTCATGCCCCTTATTTATGGGAACCATCTCATTCTAACAGAAT	Refseq	60924460	+	NM_017870	3501	protein_coding		
A_23_P24784	chr11				1841678	7136		TNNI2			GGAGCGGGACCTGCGAGACGTGGGTGACTGGAGGAAGAACATCGAGGAGAAGTCTGGCAT	Refseq	1838981	+	NM_003282	751	protein_coding		
A_23_P250212	chr8				8386439			SGK223			GAACTGAATGCAGCCTGGACACTGGCCTCAATACCTTGTTTAGGATTTCTTCACCCTTTT	Refseq	8317736	-	NM_001080826	4845	protein_coding		
A_23_P250385	chr6				27867581	3009		HIST1H1B			AGCCCAAAGCAGCAAAACCTAAAGCTGCAAAGGCCAAGAAGGCGGCTGCCAAAAAGAAGT	Refseq	27866792	-	NM_005322	790	protein_coding		
A_23_P250516	chr17				78632057			LOC101928710			CTGCATCCTTTCCAGCAAGATGTCATTCTGAGATTTTTGTCATTCCTGGGCGTTATGAGG	Refseq	78617384	-	NR_110848	2261	lncRNA		
A_23_P251293	chr10				86963258	6623		SNCG			TGCGCAAGGAGGACTTGAGGCCATCTGCCCCCCAACAGGAGGGTGTGGCATCCAAAGAGA	Refseq	86958599	+	NM_003087	756	protein_coding		
A_23_P251499	chr7				100608175	5118		PCOLCE			CTCGTCCAGTTCGTCTCAGATCTCAGTGTCACCGCTGATGGCTTCTCAGCCTCCTACAAG	Refseq	100602363	+	NM_002593	1516	protein_coding		
A_23_P251868	chrY				18739197	83864		TTTY9A			GAGTGCAATTAGAGACCTTATAAAAGAACTCAATGGAAGTAGCTAGGCTTTTTAGCCCTT	Refseq	18729882	+	NR_001530	1637	lncRNA		
A_23_P251881	chr6				31593006	259197		NCR3			TTCTGGCTGTTAGGGGAGCTTGGGTCCCTGAACACTGTCATTCACCCAATAAATTACTAT	Refseq	31588895	-	NM_147130	1063	protein_coding		
A_23_P252306	chr20				31606510	3397		ID1			GCAGACATTTTAAAAAATGGTCACGTTTGGTGCTTCTCAGATTTCTGAGGAAATTGCTTT	Refseq	31605289	+	NM_002165	983	protein_coding		
A_23_P252322	chr20				59032335			ATP5E			CATTTCCAAGGTGAAGATGTGTGGGCACATGTTATGGCAGATTGAAAAGGATCTCATTCC	Refseq	59025475	-	NM_006886	3610	protein_coding		
A_23_P252556	chr6				69389506			BAI3			ACAGTGTGACTATCTTATGTCAGGACCTTCATGTGCCAAACGTCAGTGGTGTTTTCATAT	Refseq	68635282	+	NM_001704	6090	protein_coding		
A_23_P253350	chr8				40155310			C8orf4			TGAAAAAGTGCACCACATGGATGTTAAGTAGAAATTCAAGAAAGTAAGATGTCTTCAGCA	Refseq	40153482	+	NM_020130	1829	protein_coding		
A_23_P253464	chr4				83485100			FAM175A			TATTAGTGGTAACGTGATAGAATTTATTCCCGATATCTGATGTTACAAACTTTAGGGTCC	Refseq	83459517	-	NM_139076	4210	protein_coding		
A_23_P253586	chr21				36294274			DOPEY2			CTGTCAGGATTCTAGAACTTCTAAAATTAAAGTTTGGGGAAATCAGTAGCTCTGATGAGA	Refseq	36164541	+	NM_005128	7689	protein_coding		
A_23_P254353	chr9				137434406	10811		NOXA1			ATGGCTGGAGGGCCACTGTGACGGCCGCATCGGCATCTTCCCCAAGTGCTTCGTGGTCCC	Refseq	137423393	+	NM_006647	1635	protein_coding		
A_23_P254442	chr7				149297312	155060		LOC155060			CATTCTGAAGTTCTGGAAAGAAGTACTGGATGGACTGAAGTCCAGGACAACGTTCCAAAG	Refseq	149285281	+	NR_036573	3154	lncRNA		
A_23_P254741	chr4				24800842	6649		SOD3			AGAGCTGCTCCTTTGGGGGAATGTTTGGCAACCTTTGTGTTACAGATTAAAAATTCAGCA	Refseq	24795573	+	NM_003102	1416	protein_coding		
A_23_P254768	chr6				29793073	54435		HCG4			TTGGTAACTCCTAATGATCAGGAATCTAATCGGCCAAAAATGTGACTTTGGTCCCTTGAC	Refseq	29791031	-	NR_002139	2083	lncRNA		
A_23_P254797	chr20				33023703	80341		BPIFB2			CCTCCTCCAACGTGGGCTTCATTGATACAGATCAGGTGCGCACACTGATGGGCACCGTTT	Refseq	33007704	+	NM_025227	1788	protein_coding		
A_23_P254842	chrX				7148153			HDHD1			GGTGAGTCTCAGTGCCCAGGAACACTTTTGGAATAATTTATCAGACATTGAACTTCTGTG	Refseq	7048920	-	NM_012080	2103	protein_coding		
A_23_P254944	chr22				278486	2952		GSTT1			AGCAGTCCACAAAGCATTTTCATTTCTAATGGCCCATGGGAGCCAGGCCCAGAAAGCAGG	Refseq	270308	-	NM_000853	1109	protein_coding		
A_23_P255376	chr4				109688719			CCDC109B			CTTCATCACATTTGCAAATTCTATGGTCTTTTTTGCATACTTTATAGTCACTCGACAGGA	Refseq	109560246	+	NM_017918	2230	protein_coding		
A_23_P255701	chr17				18016889			LRRC48			GAGATGCAGCTGGTGGAGCAGCTGGAGGAGACTATAAACATGTTTGAAAGGAACATTGTT	Refseq	17972862	+	NM_031294	2031	protein_coding		
A_23_P25587	chr13				52739820			LECT1			GTGGGTGGCCCGTATCTTGGGCATGGTGTGAAATCACTTCATATATCATGTGCTGTAAAA	Refseq	52703264	-	NM_007015	1455	protein_coding		
A_23_P256158	chr4				3768526	152		ADRA2C			TAGTCGGGGGGTGGCTGCCAGGGGGCAAGGAGAAAGCACCGACAATCTTTGATTACTGAA	Refseq	3766385	+	NM_000683	2142	protein_coding		
A_23_P256663	chr22				37825485	8484		GALR3			CCTTGCGTCGCGTCCGCCCCGCGTCCTCGGGCCCACCCGGCTGCCCCGGAGACGCCCGGC	Refseq	37823382	+	NM_003614	1147	protein_coding		
A_23_P256773	chr2				3377818			TSSC1			GGGAGAGCCGCTGTTCCCTTCCTGTAGCAGCAGCATTTATGAATGGGGTGAATGGGGCTA	Refseq	3188925	-	NM_003310	1702	protein_coding		
A_23_P257593	chr12				12471233			LOH12CR1			AGTTCTCGGTGATAACTGAAGCTGGAACGTGTGAATTATTAGGAATTCTTTGAAGAACTC	Refseq	12357078	+	NM_058169	6422	protein_coding		
A_23_P257962	chr9				137168756	2902		GRIN1			TTTGCAAAACCAAAAAGACACAGTGCTGCCGCGACGCGCTATTGAGAGGGAGGAGGGCCA	Refseq	137139154	+	NM_007327	4379	protein_coding		
A_23_P258194	chr22				20981358	150209		AIFM3			CTGGAGGAGCTGAAGTTTGTGGCTTTTTACACTAAAGGCGACGAGGTGATCGCCGTGGCC	Refseq	20965172	+	NM_001018060	2300	protein_coding		
A_23_P258525	chr20				56249815	4159		MC3R			CTGGAGACCATCATGATCGCCATCGTCCACAGCGACTACCTGACCTTCGAGGACCAGTTT	Refseq	56248732	+	NM_019888	1084	protein_coding		
A_23_P258814	chr20				62846191	100132911		DPH3P1			GGAAGGTGTGGCAATGTGTCCAGGCTGCTCTCTCATTATAAAAGTGATTTATGACAAAGA	Refseq	62844566	+	NM_080750	1626	protein_coding		
A_23_P259292	chr11				119346705	114902		C1QTNF5			CTGGAATATTGTGAATGACTAGGGAGGTGGGGTAGAGCACTCTCCGTCCTGCTGCTGGCA	Refseq	119338942	-	NM_015645	3949	protein_coding		
A_23_P259344	chr22				17121360			CECR6			GACTAGACCCTCTCTAAAGACTGTTCCATTTTAACATGTCCTGATTCTGCATCCGTGGGT	Refseq	17116297	-	NM_031890	5064	protein_coding		
A_23_P25935	chr14				75660876			C14orf1			AACTGAGGCCAGCATTATCACCTCCAGGACTTTCTCGTTTTCCACCTTGGCCATCTTCTT	Refseq	75649791	-	NM_007176	2320	protein_coding		
A_23_P259707	chr9				101325135			LPPR1			ACAAACAATTGTCAGAGAATTCTGGATTTGGAGGGTATTGGGGTTATATGATTCTTTCTT	Refseq	101028727	+	NM_207299	2477	protein_coding		
A_23_P2645	chr12				113403887	10993		SDS			GACAAATAGGTTGCCCAAGTGAGGACGGACCCCTTACCGATCTGTGCTCTCCTAGCCCAA	Refseq	113392445	-	NM_006843	1605	protein_coding		
A_23_P26468	chr16				678268	9028		RHBDL1			TGCCCACCCCCCGTGTTCATGGCCTCGGTCACTCTTGCCCAGATCATCGTGTTCCTGTGT	Refseq	675671	+	NM_001278720	1458	protein_coding		
A_23_P26557	chr16				2464963			C16orf59			TCACTGGCTCTTCTCAGGACAACTAAGCCTGCTGGTCAGGGCTGGCTTTCAGCCTTCCTA	Refseq	2460109	+	NM_025108	1633	protein_coding		
A_23_P266	chr1				69920317	5301		PIN1P1			CGGCTACATCCAGAAGATCAAGGCAGGAGAGAAGGACTTTGAGTCTCCGGCCTCACAATT	Refseq	69919322	+	NR_023916	996	lncRNA		
A_23_P26674	chr16				15643154			KIAA0430			GTTTGGGGGAAAGAGATGTTTTTCTTAGTTGTCTACTTTGTTTGAACACTTTTGTTGTGG	Refseq	15594387	-	NM_014647	7730	protein_coding		
A_23_P26945	chr17				42544449	4669		NAGLU			CGGCTCTTGGTGATAGATTCGCCACCACTGGGCCTTGTTTTCCGCTAATTCCAGGGCAGA	Refseq	42536241	+	NM_000263	2475	protein_coding		
A_23_P27107	chr17				4783211	9032		TM4SF5			CTCCTGCCTGGAGATAGTACTGTGTGGGATCCAGCTGGTGAACGCGACCATTGGTGTCTT	Refseq	4771886	+	NM_003963	714	protein_coding		
A_23_P27207	chr11				194575	147199		SCGB1C1			TCAACGAAGATGCCAAGGCAGCAATGACTGAACTCAAGTCCTGCAGAGATGGCCTGCAGC	Refseq	193078	+	NM_145651	435	protein_coding		
A_23_P27709	chr19				49033238	114336		CGB2			CTCAATTTACTTTCCATGTCCACATCCCCAGTGCTTGCGGAAGATATCCCGCTAAGAGAG	Refseq	49031873	+	NM_033378	732	protein_coding		
A_23_P27917	chr19				15808126	26539		OR10H1			TTTGCTTGCCATGTGCCACCTCTGTTGAAGTTGGCCTGTGGAGACGATGTGCTGGTGGTG	Refseq	15807003	-	NM_013940	1124	protein_coding		
A_23_P28042	chr19				20565781	100129842		ZNF737			TAATTCATACTGGAGAGAAACTATAAATGTGAGGAATGTGGCAAGCTTTAAGCTATCCCA	Refseq	20537992	-	NM_001159293	8352	protein_coding		
A_23_P28057	chr19				2815807	7064		THOP1			CAGGGCCTGGTCTTTGTTGCACTAACACGTCTCCTCTCTGGGAAACGTCCCTTGTCAGGA	Refseq	2785503	+	NM_003249	4761	protein_coding		
A_23_P28084	chr19				13150375	8677		STX10			AGGCAGGGACACCTGAGACACACCTGTCTCCATTTCCAGTTCCAGGACCCCAAAGCCATT	Refseq	13144058	-	NM_001271610	1394	protein_coding		
A_23_P28090	chr19				13150375	8677		STX10			GCCCAACAGCCGTAGCATTTTTGGAGAGGAATAACAGAGAGATACTCGCAGGCAAGCCAG	Refseq	13144058	-	NM_003765	1304	protein_coding		
A_23_P29204	chr22				30429054	51537		MTFP1			CACCTGGGTGGGTTTGAGCTGGACAGAAGCTTAGAGACAAAGGCTTCAAGAAGCAGTGGC	Refseq	30425768	+	NM_016498	1133	protein_coding		
A_23_P29248	chr22				37019447	7263		TST			CCTGAGCCGTGACCTCTTCTGCTTACTGTAACTGCGGCCGGTTTAGTGACCCCATGACTT	Refseq	37010865	-	NM_003312	1125	protein_coding		
A_23_P29723	chr3				20186206			SGOL1			CTTTTGGTTGTGTCACTTGGAGATTGCCTTTTCTTTCTTGTAAGCTCAGCTGTGTCCTCA	Refseq	20160593	-	NM_001012410	2353	protein_coding		
A_23_P300087	chr6				27325963	387316		VN1R10P			GCAATGATATTTCAAAGTGCCATGTTTACTCAAGGTTTCCTCTTCTTGTTCCTCATGATT	Refseq	27324761	+	NR_045612	1203	lncRNA		
A_23_P301247	chr1				149887411	8338		HIST2H2AC			GGCCGTTCTGTTACCAAAGAAAACCGAAAGCCACAAAGCCAAAAGCAAATAAATGCAGAC	Refseq	149886975	+	NM_003517	437	protein_coding		
A_23_P301340	chr17				81239055			ENTHD2			CCTCTGGTCCATCTCAGAAAAACCTTCCAAGAGCGCTGGGGTTTATGCTTTCTGAATAAA	Refseq	81228277	-	NM_144679	2251	protein_coding		
A_23_P30175	chr5				66082546			ERBB2IP			TAGTTGAGGCTAGTCTGGAACCTTTCATTAGAGCAATATTTGGTTATTGCACTTCATTTT	Refseq	65926575	+	NM_018695	8421	protein_coding		
A_23_P301942	chr2				231926396	4880		NPPC			TGCAAGAGCACCCCAACGCGCGCAAATACAAAGGAGCCAACAAGAAGGGCTTGTCCAAGG	Refseq	231921809	-	NM_024409	1055	protein_coding		
A_23_P303851	chr12				328424	259291		TAS2R45			AATGTACCTTTCAGATACGACTGTAACCATGCTAGCAAACTTAGTACCCTTTACTGTAAC	Refseq	327525	-	NM_176886	900	protein_coding		
A_23_P304386	chr5				176389761	192286		HIGD2A			GACCCTAAGCCCAGGGTCTGGCCTTGAAAGCTCCGCAGAAATGATTCCAAAACCCAGGGA	Refseq	176388751	+	NM_138820	654	protein_coding		
A_23_P304489	chr22				48751932			FAM19A5			TAGATCAACTTGACCGTACTAAAATCCCTTTCTGTTTTAACCAGTTAAACATGCCTCTTC	Refseq	48576340	+	NM_015381	2604	protein_coding		
A_23_P30464	chr5				177456286	80758		PRR7			CCCCACCGGCGGACTCCTGGCCTGACTGCGGGGCTTTTTAAATGCTTCCCTGGACTGCGG	Refseq	177446814	+	NM_030567	1461	protein_coding		
A_23_P305140	chr10				102864961			C10orf32			AAATGGGACTCTATATTGTTGTAGTTCAGGTCTTCATTGACTAAGAGATTGAGAGAAATC	Refseq	102854259	+	NM_144591	1589	protein_coding		
A_23_P305616	chr16				2630494	652276		LOC652276			TGATGGGAGAATGGGGACTCTCTCTTTTATTGTGCAAATTCCACTTTCCATCATGCAGGA	Refseq	2603384	+	NR_015441	2714	lncRNA		
A_23_P305877	chr9				7799778			TMEM261			AAATTCAGCTGCTAATCATAGTGTATTTGTTTGGAATGACATGTTGAGCAGGTAGTACCT	Refseq	7796500	-	NM_033428	2456	protein_coding		
A_23_P305977	chr15				72197787			GRAMD2			TTGTGAAGCAGACGACTGTCTGTCCTGTTTATGACAAACCCAAATGAGAATTGGAGGGAC	Refseq	72159806	-	NM_001012642	3284	protein_coding		
A_23_P306346	chr9				75028293			C9orf41			CAAGTGATACCACCTGGAAAAAAGTTTAGTAAGAACAAATGCTGAAATCAACGACTCAAA	Refseq	74980790	-	NM_152420	4259	protein_coding		
A_23_P306352	chrX				110456334			RGAG1			ATCTCACTACATTCTTACAGTAACACAACTTGTTCTTGTGTTGTCAGCTTCTGACCTCTT	Refseq	110419057	+	NM_020769	5426	protein_coding		
A_23_P3065	chr14				57493857			C14orf105			AAAGTGAGTTTCTAAAGGAAATTCACAGTAATGCTGCATTAAACACTAAGCTCACTTAGG	Refseq	57469300	-	NM_018168	3088	protein_coding		
A_23_P306845	chr11				65959963	254187		TSGA10IP			CGGAATGGAAAGGCCTATGCCTCGGGATACGATGAAACTTTCGTGTCTGCCAACCTCCCT	Refseq	65945644	+	NM_152762	1726	protein_coding		
A_23_P307502	chr9				21967754			CDKN2A-AS1			GAGGTCCCCCTAGAGTTTCTATTCATCATTTTAACCGCATTTCATCGATCTTGAGACACG	Refseq	21967139	+	NR_024274	616	lncRNA		
A_23_P307570	chr21				14301386	150000		ABCC13			TATAACCTTCAAAGATATTTCAATATTATATCCAAATATACTAAATAAAAAATATGACTT	Refseq	14273799	+	NR_003087	2839	lncRNA		
A_23_P30799	chr6				26250607	8968		HIST1H3F			ATTCGCAAGCTACCATTCCAGCGTCTGGTACGTGAGATCGCGCAGGACTTCAAGACCGAC	Refseq	26250142	-	NM_021018	466	protein_coding		
A_23_P308042								C6orf195			TCACGGCCGACTTAGTAATTCACTTAGAAGATCTCCTGAAATAAGCACAAAATGTTGGCA	Refseq			NM_152554		protein_coding		
A_23_P30805	chr6				27824480	8363		HIST1H4J			AAGCGCCAGGGCCGCACCCTCTACGGTTTCGGTGGTTGAGCGTCCCTTTCTATCAATAAA	Refseq	27824125	+	NM_021968	356	protein_coding		
A_23_P308058	chr17				1300978			TUSC5			CTCAGCCTCAGCAACCCAGGGAGAGGACAGAAATGAACCGATGGTTGAGGGATTGTCACG	Refseq	1279662	+	NM_172367	3588	protein_coding		
A_23_P308632	chr19				1238005			C19orf26			AATGCAAGACGCATCCCCTGCAAAACACACTGGCTCATTTTAAAGCTCTCACCTTCCAAG	Refseq	1228287	-	NM_152769	4239	protein_coding		
A_23_P308954	chrX				102753540	80823		BHLHB9			TCTGCATTTGTGCCAGCTAACACTACAAAATAGACTTAATTAGAGAAATTTAGACCCAGA	Refseq	102720743	+	NM_030639	5056	protein_coding		
A_23_P309381	chr1				149851594	723790		HIST2H2AA4			CGACTTTCCCGATCGCCAGGCAGGAGTTTCTCTCGGTGACTACTATCGCTGTCATGTCTG	Refseq	149851061	+	NM_001040874	534	protein_coding		
A_23_P310274	chr7				777146	154754		PRSS3P2			CTGTGGTCTGCAATGGACAGCTTCAAGGAATTGTCTCCTGGGGCTATGGCTGTGCCCAGA	Refseq	773503	+	NR_001296	863	lncRNA		
A_23_P310532	chr19				10930254			C19orf52			AAGCCTTTTTCATCGGGCCTCAGAGGCCCTCCTTAAGGAGGTACCACATTGGTCAGCTGA	Refseq	10928811	+	NM_138358	1347	protein_coding		
A_23_P311670	chr14				94008863			LINC00521			GATCTGATTAAGGAGTTCATGTTGGACAAAATGGAGACTGTAAGACTGATCGCACTGCTC	Refseq	93997296	+	NR_024184	1291	lncRNA		
A_23_P312150	chr1				41484683	1907		EDN2			TTATTTTAATGTATTTTTTAGACCCTCTATTTACCTGCGAACTTGTGTTTATAATAAATG	Refseq	41478775	-	NM_001956	1253	protein_coding		
A_23_P312565	chr9				92838457	138649		ANKRD19P			CTAAAGTCTGTAGTTAAGTTGCTGCTACTTTTGAGTCAATAACATCAAGACCAGTGTTGG	Refseq	92809611	+	NR_026868	2307	lncRNA		
A_23_P312646	chr9				136993976			C9orf142			TTCAAGAGTAAGAAACCAGCTGGTGGCGTGGACTTCGATGAGACCTGAAGGTGCAGCACA	Refseq	136992422	+	NM_183241	808	protein_coding		
A_23_P312901	chrX				136416890			GPR112			TTGAGCACAAACTGTTGACGCCATCTCTCAAGTCAACTGCAACTAGCTCCACTTTCAAAT	Refseq	136300963	+	NM_153834	9933	protein_coding		
A_23_P312999	chr4				80963756			C4orf22			AGCAAAAGACGCTAACAAGTGCTGGTAAAGACCTACAAGATAATTTTCTGACGGCCCTGG	Refseq	80335720	+	NM_152770	903	protein_coding		
A_23_P313223	chr11				63827716			C11orf84			GCCTTACACAAGAGTGGTCATAAGGGGGTTTGAACTGAGTCCCACTACCTCGGGGGACAC	Refseq	63813456	+	NM_138471	1954	protein_coding		
A_23_P315122	chr2				72934891	2016		EMX1			GTTTAGTGATCCCCAGTGTCCCCCTTCCCTATGGGAATAATAAAAGTCTCTCTCTTAATG	Refseq	72917519	+	NM_004097	2144	protein_coding		
A_23_P315206	chr9				128881950			CCBL1			CTGTCTTTGTCCAGGTTTCAGACATTTCTAGGTTGGGGAAGATGCTATTGGGAAACCTCT	Refseq	128832942	-	NM_004059	1971	protein_coding		
A_23_P315892	chr9				127899648	30815		ST6GALNAC6			TGGAAAACTTTAGGGTATTTTTGCGCAAACTCCTTCAGGGTTGGGGGACTCTGAAGGAAA	Refseq	127885321	-	NM_013443	2474	protein_coding		
A_23_P315910	chr18				47030078			TCEB3C			GTGACCACGAAAATCCGATCCGCACGTGAAAACAAACCCAGCGGCCGACAGACAAAGATG	Refseq	47028202	-	NM_145653	1877	protein_coding		
A_23_P316085	chr13				36369735			SPG20-AS1			TGGATTTCTTCTCCTATAAACCGCCTATTGATACCTACCCACTTCTCTATGGAGCACAGA	Refseq	36346431	+	NR_045180	777	lncRNA		
A_23_P316531	chr1				200874178	2848		GPR25			GCCGCCTGGCGCGAAGGATCAGCTCAGCCTCCTCGCTCTCCAGGGACGACAGTTCCGTGT	Refseq	200872981	+	NM_005298	1198	protein_coding		
A_23_P316637	chr20				62570764	128826		MIR1-1HG			CTCACAAAGAAAAGGAAAATGCTCATTTGAAAGAAATTCTTCTCTTTGTCAATGCTGAGG	Refseq	62550453	+	NM_178463	1220	protein_coding		
A_23_P316812	chr1				112924673	246182		AKR7A2P1			GTATAAGGACAAGGACAGGAAACAGCCCATGGGCCGCTTCTTTGGGACTCAATGGGCAGA	Refseq	112923350	+	NR_002796	1324	lncRNA		
A_23_P316850	chr19				474983	284451		ODF3L2			GAGGCCTGTGCCTTTCCCACTCCACCTTCTACAGTTGCTTAGCCAATAAACCTTTCCTGG	Refseq	463346	-	NM_182577	1607	protein_coding		
A_23_P317450	chr2				233743998	414061		DNAJB3			GGACTACACGGATAGGACCTCTGTTTGTCTTTCAATCGTTGTAAAATATCTGTATGCAAT	Refseq	233742750	-	NM_001001394	1249	protein_coding		
A_23_P317729	chr12				53335776	121340		SP7			AGGGTTTCTCTTGTAATGAAGTCTCTACAAATTGGGTTAGCTACATCTCTGCTAAACAGT	Refseq	53326575	-	NM_152860	2997	protein_coding		
A_23_P318039	chr2				218597080			RQCD1			TGGTACTATTGCAGCACTTTTACAGGAAATTGTAAATATTTATCCATCTATCAACCCACC	Refseq	218568839	+	NM_005444	3820	protein_coding		
A_23_P318300	chr2				173227146			ZAK			AAAGTCCACAGTGTATTCAGAAATCCAAGTTGGTGTCATACATTTCATTTTGATGTGAAC	Refseq	173075846	+	NM_133646	7175	protein_coding		
A_23_P318348	chr19				1954549	255193		CSNK1G2-AS1			GACCTAGGCCGGTAATGGGTTTAGCTGCATCAGGTGCAAAAGAGAAACACCCCACAAATC	Refseq	1952527	-	NR_033400	1313	lncRNA		
A_23_P319005	chr5				174109179			HMP19			GAGAATTGGTTATTTGAGATGTGGTACTGCTTCCTCACAAGTCTCCCACAGGCCATGTAA	Refseq	174045706	+	NM_015980	2350	protein_coding		
A_23_P319270	chr17				81222965	22994		CEP131			GATGCCCACGGCTAAGCACCTGTGGCTGCATTTTAACAGTAAAGGAGGCCGTTGTTTTCA	Refseq	81189596	-	NM_014984	3630	protein_coding		
A_23_P319565	chr10				49524281	267004		PGBD3			AGAACCTGGCCAAAAAGGAAGACCTCAGAAGCGTAACATTGACTCACGTTATGATGGCAT	Refseq	49515105	-	NM_170753	2266	protein_coding		
A_23_P320021	chr6				35512896	7287		TULP1			GCGGGTAGGACGGAGATGAAGAACATCTGGAGTTGGAGCCGCACATCTGGTTTCGGAGTT	Refseq	35497874	-	NM_003322	2120	protein_coding		
A_23_P320124	chr8				6989721	170949		DEFT1P			AGCAGATGATCAGGAAATGGCTCATGCCTTTACATGGCATGAAAGTGCCGCTCTTCCGCT	Refseq	6987178	-	NR_036686	496	lncRNA		
A_23_P320878	chr12				57782541			METTL21B			ATTCCGCAAACTCTTGTGATCTTCCAAAATTAGCTCTGATTAGCTTTCACTTCCTGTAGA	Refseq	57772614	+	NM_206914	2826	protein_coding		
A_23_P321034	chr1				62163949			INADL			CCATGAAGGATGAGTACTAGAGTCAGTAATAGAAGTAGTTCAGCATTATTTAACTACAAC	Refseq	61742480	+	NM_176877	8531	protein_coding		
A_23_P32115	chr9				136955497	286256		LCN12			ATCTGCCTGGGCAGAGCTCAGGGCCTCTCGGATGACAACATTGTCTTCCCAGATGTGACT	Refseq	136952273	+	NM_178536	732	protein_coding		
A_23_P32135	chr9				132890201			C9orf9			AAGCAGCCTCAGAGCAAAATACCCTCATGATGTGGTGAACCACCTCAGCTGTGACGAGGC	Refseq	132878898	+	NM_018956	894	protein_coding		
A_23_P3221	chr15				45691281			SQRDL			TCCCTTTTCAGTACCTTTGAACAGCAACCATGTGGGCTACTCATGATGGGCTTGATTCTT	Refseq	45635029	+	NM_021199	1701	protein_coding		
A_23_P32279	chr9				93955355	56033		BARX1			CTTCCTAAGCCTTTTTATTATGATCTTGAATGCGGACAATTGGGGCCAAACGAGGAAGGA	Refseq	93951627	-	NM_021570	1511	protein_coding		
A_23_P322845	chr8				38269224			PPAPDC1B			AGATGACTGTTTCTACCTCATTTGACCATAACTGTACTTGTGAGCTTCTTTCCTTCCATT	Refseq	38263130	-	NM_001102559	2134	protein_coding		
A_23_P323143	chr7				149624790	79970		ZNF767P			CAGCACCTCGATTTCTTCTTGGTGAGTCCATGGGAACAGCCCCACTGCAAACAACCCATT	Refseq	149547154	-	NR_027788	3583	lncRNA		
A_23_P324419	chr2				231594276			C2orf57			CAGGCAGGTTCAAGACGCAAGGACAAGTCAGAGTCTAGTGGTTTTCCCAAGTCACCTCCT	Refseq	231592864	+	NM_152614	1413	protein_coding		
A_23_P324538	chr1				152614098	353143		LCE3B			CCCAGCTCTGAGGGCGGCTGCTGCCTGAGCCACCACAGGTGCTGCAGGTCCCACCGATGC	Refseq	152613811	+	NM_178433	288	protein_coding		
A_23_P325122	chrY				19503153	286554		BCORP1			AAGGTTGTAAATTAGTTTCTATGAACCAATCTCAAATATTTTATGATCTTCTAATGAAGA	Refseq	19455431	-	NR_002923	3461	lncRNA		
A_23_P325593	chr15				44979229			C15orf43			TTCCCTCTACAGAATTACCCAGTTAACAACATGGTAACAGGTTATATATCAATTGATGCC	Refseq	44956687	+	NM_152448	1296	protein_coding		
A_23_P325700	chr10				28881898	283080		C10orf126			GATGTTGAACTGGGAACATTCCAGAAGGATTCCACGTGAAGCAGTGTTTGCATTTGTATG	Refseq	28846408	+	NM_001278522	2175	protein_coding		
A_23_P325924	chr2				26189663			GAREML			TACCTAGTCTACCTATTTATTTCCTCCACTTTTTATCTTAAAAGTAGCTAAGCCATGCTG	Refseq	26180716	+	NM_001191033	5169	protein_coding		
A_23_P326157	chr2				241804287	64090		GAL3ST2			AACCTGCCTCAGGTGCAGAAAGTCATGCCCAACGACACCTTCTACTTCTCCATCCTGAGG	Refseq	241776822	+	NM_022134	1452	protein_coding		
A_23_P326296	chr19				35745418	199746		U2AF1L4			GTATGGGGAGATTGAAGAGATGAATGTGTGCGACAACCTTGGGGACCACGTCGTGGGCAA	Refseq	35742527	-	NM_144987	707	protein_coding		
A_23_P326319	chr16				15588259			C16orf45			TGTCCCGTCATTGGGTGGCATATGTTAACTAGCTGCCAAACAACTTCAACCCGTGTAATT	Refseq	15434588	+	NM_033201	2111	protein_coding		
A_23_P327140	chr17				80398794	57674		RNF213			GTGATTTACCTGAAAATCTTCACAACTGATCATTATCTCCTTCTCTTTGAGACCTGACTG	Refseq	80260852	+	NM_001256071	21079	protein_coding		
A_23_P327605	chr10				133131675			GPR123			TGAGTATGAGGAGCCTCACTTCCCGGGGTGTCGGTAAACTTGACCGTGACTCAGTAACCC	Refseq	133088004	+	NM_001083909	4199	protein_coding		
A_23_P328642	chr2				201619178			ALS2CR11			TGCAAGACCATATACTGCTCCGGAGGTTAACAAGCAACGAGAAAGCTACAGTGGAAAGTT	Refseq	201487421	-	NM_152525	2111	protein_coding		
A_23_P329375						5463		POU6F1			GTTCCTTTGCGGGGAAAATTGCACTAAAACAGAACCTTTTCTTAATCCATGTTGGAAGGA	Refseq			NM_002702		protein_coding		
A_23_P329924	chr12				122703357	338442		HCAR2			ATTGTCAAGGTGTTGCCGCCGGTGTTGGGGCTGGAGTTTATCTTCGGGCTTCTGGGCAAT	Refseq	122701293	-	NM_177551	2065	protein_coding		
A_23_P33022	chr11				842529	5441		POLR2L			GTAATGCCTGGCCGCAGTGTGTGTGTATCCCATACCCCACTCTGGAAGGAACCATCCAGT	Refseq	839721	-	NM_021128	876	protein_coding		
A_23_P330419	chr19				50795219			ACPT			CGCCAAAGATGGAGGGAATGTCACCGTCTCCCTCTTCTACCGCAATGACTCCGCCCACCT	Refseq	50790415	+	NM_033068	1342	protein_coding		
A_23_P330895	chr19				38908894	4793		NFKBIB			GCAAGAATTGGAGAACTCACACTGCGAAAAGAAAACCTTGGGTGGCAGTGATTTGAACAC	Refseq	38899930	+	NR_040515	2265	lncRNA		
A_23_P3312	chr15				74176871	3671		ISLR			CCTTTCTCCCCAACTATGCATCTGTTGTCTGCTCCTCTGCAAAGGCCAGCCAGCTTGGGA	Refseq	74173710	+	NM_005545	2331	protein_coding		
A_23_P331235	chr5				2755397	153571		C5orf38			TGTTGTCAAAACACTGGGGGGATGATTGTTACCTGACAAACCGCCTCTGGCAGGACCTGA	Refseq	2752131	+	NM_178569	917	protein_coding		
A_23_P331895	chr7				2664802	80727		TTYH3			TTGTTCTGAGTTTTCGGTGCCGTGTTCCTAACTACTCCATCCCATGACCTCGCCACACCT	Refseq	2631986	+	NM_025250	4805	protein_coding		
A_23_P33216	chr12				56645984			ATP5B			TGGCCACTGACATGGGTACTATGCAGGAAAGAATTACCACTACCAAGAAGGGATCTATCA	Refseq	56638175	-	NM_001686	1759	protein_coding		
A_23_P332584	chr1				92184723	23285		KIAA1107			AAGACTTAAGTTTAGCACAGTATCTAATCAATCAGACACTACTTTTAGCACGAGATAGCT	Refseq	92168924	+	NM_015237	4271	protein_coding		
A_23_P333228	chr2				216372483						TTTTTAAAACTCTCTGTTGTTTGTAATATTCTCTTAAAAGCTTGAAAATAAAACTTCTTT	Refseq	216257865	-	NM_020814	4903	protein_coding		
A_23_P334892	chr17				7437679	284114		TMEM102			ACTGGGCGTGCGAGCGGCTGCCTGCGCTCTACCTGGCGCGGCCAGAAAATGCGGGCGCCT	Refseq	7435435	+	NM_178518	1981	protein_coding		
A_23_P336612	chr15				81149179			C15orf26			TTTTTGGTACCACAGTTTCCCTCTTGAATGTACTAAAACACAAAAAACTGACAGCTCTGA	Refseq	81134270	+	NM_173528	1612	protein_coding		
A_23_P33664	chr19				48025154	64100		ELSPBP1			TGTATTGCTGATGCTGAGGAAAGGAGAAATATCTTCAGAGGAAGACTGCCGCCATACTGA	Refseq	47994632	+	NM_022142	1079	protein_coding		
A_23_P33683	chr19				8439017						CAGCATTCTCCACTGGCAGCTGGACTCCTGAAGAAGGTGGCAGAGGAGACACCAGTATGA	Refseq	8413305	+	NM_016496	1651	protein_coding		
A_23_P337899	chr17				62808314						AACTGAAACCAAAGCGTTCACAGTTAGATTTTCACCTTGTGCCACTCTCTTTTGGGGTCT	Refseq	62701314	-	NM_152598	3071	protein_coding		
A_23_P338495	chr10				45535371						TGAAAAATCTCCACTAACAGAGCCCAACTTTGAAAATAAACATGGACATGGAATCTGTCA	Refseq	45454585	-	NM_001282866	5615	protein_coding		
A_23_P338505	chr19				32978229			C19orf40			TGTTCGGGTTAGAAATTCCAATAATCTTAAAGGAATTGTAGTCGTTGAAAAAACCCGGAT	Refseq	32972242	+	NM_152266	2313	protein_coding		
A_23_P33881	chrX				48411910	548313		SSX4B			TCACAACAGTGAAAAGTTGAGCGTCATTTTTCTTAGTGTGCCAAGAGTTCGATGTTGGCG	Refseq	48402082	-	NM_001034832	1244	protein_coding		
A_23_P33984	chrX				15664805			TMEM27			ATCCTGTTATCACACCAACAGTTGATTATATATTTTCTGAATATCAGCCCCTAATAGGAC	Refseq	15627318	-	NM_020665	1352	protein_coding		
A_23_P34007								PPP1R2P9			GAAGGCTTCACTACAACGAAGAATTGAACATCAAATTAGCTAGACAATTAATGTGGAAAG	Refseq			NR_002191		lncRNA		
A_23_P340376	chr1				16764480	11223		MST1L			ACAGAAATGTTTACTCTTCTGAGTCCTGATTTCTAGTCTCCTGGACTAAATAGGTTCACT	Refseq	16754634	-	NM_001271733	4668	protein_coding		
A_23_P34066	chrX				156010817	3581		IL9R			ATCCTGGCCACAAGTTCTTCCTTCCATTGTCCCTTTTCTTTATCCCTGACCTCTCTGAGA	Refseq	155997696	+	NM_176786	2042	protein_coding		
A_23_P340922	chr19				8514167	84330		ZNF414			TCACAGCAAACTGCACTACAAACCCAATCGCTACTTCAAGTGTGAGAACTGCCTCCTGCG	Refseq	8511335	-	NM_032370	1197	protein_coding		
A_23_P341065	chr22				50217616			SELO			CGTGATGCACGCCAACAACCCGAAGTACGTGCTGAGGAACTACATCGCGCAGAATGCCAT	Refseq	50201011	+	NM_031454	2283	protein_coding		
A_23_P34126	chrX				153509546	633		BGN			TGGGGGTCTCTGGGGAACACAGCCAGACATCCTGATGGGGAGGCAGAGCCAGGAAGCTAA	Refseq	153494980	+	NM_001711	2353	protein_coding		
A_23_P34142	chrX				103358462			WBP5			GATGAGATAAGGAGAGTCAGAAACAAACTTATAGTGATGCGTTGGAAGGTTAATCGAAAC	Refseq	103356506	+	NM_016303	1028	protein_coding		
A_23_P34183	chrY				18137029	353515		XKRY2			TAAGTGAGTATGCAATATCCATATATACTTTCACAGAACAAAGAGTAAAGAGGCTGAGTG	Refseq	18135449	+	NM_001002906	1581	protein_coding		
A_23_P34382	chr1				86655376	9629		CLCA3P			AGCCCTAGGCCCGAAATGACTAGCAAATATCATTTTCTGTATGAATTGTGGAACATCACA	Refseq	86634276	+	NR_024604	3412	lncRNA		
A_23_P34433	chr1				52553092			ZCCHC11			CATACTTTGGTTGCTTCAGACTTTATATATTGTTCTTAAAAGTTAGGAAAGAATTTCATG	Refseq	52423275	-	NM_001009881	5853	protein_coding		
A_23_P344451	chr15				83207823			HDGFRP3			AGGTGGATACTTTACATTTTAAAGCTGGAATCAGCAACAGCCCTATGGGAAACCAGACAA	Refseq	83127753	-	NM_016073	12538	protein_coding		
A_23_P344578	chr9				19033209			FAM154A			AAGAATTCCCTAAAATGACAAAAAACAAAAAACAAAAAACCTTCACCACTTCCAGAGCAC	Refseq	18927650	-	NM_153707	2128	protein_coding		
A_23_P346048	chr15				22590831	400322		HERC2P2			CATCTTGGAGTTTTCAGTACCACATGGGAGATAAAGGGTTTTGAACATGAAATGACAAAA	Refseq	22494837	+	NR_002824	6075	lncRNA		
A_23_P346327	chr16				86557299	146512		FLJ30679			GTGTACAAGCGACTTACTCATGTCTGCTGGTAACTCATAATGTGCCGTTTGACCTCCTTA	Refseq	86555320	+	NR_026674	1980	lncRNA		
A_23_P346800	chrX				153907166	554		AVPR2			ATCGTGAGGAGCTGTTGGGTGTCTTGCCTCTAGAGGCTTTGAGAAGCTCAGCTGCCTTCC	Refseq	153904714	+	NM_000054	1784	protein_coding		
A_23_P348138	chr22				40636719			MKL1			CTTGGTGTAGTGTAACCATTTAGTGGTTGGTGGCAACAATTTTATGTACAGGTGTATATA	Refseq	40410289	-	NM_020831	4522	protein_coding		
A_23_P348298	chr11				65044828	29901		SAC3D1			GTACGTGCAAGGTGTTAGTGGAGAGCAAACTTCGAGGACGTACCCTGGAGGAGGTGGTCA	Refseq	65041210	+	NM_013299	1261	protein_coding		
A_23_P349343	chr2				201357398			ALS2CR12			CAGTTGGAACTCCAGAAAGAGAAAGCTATAGTGGGAAATCTGGAGAAAATGCTTCAAACC	Refseq	201288271	-	NM_139163	2186	protein_coding		
A_23_P34946	chr1				209857565			DIEXF			TTTTTTCCCCACTTAAGGCTCAACTATTGGAATACATCTACCATGTCTCCTATGAAACTT	Refseq	209827972	+	NM_014388	8481	protein_coding		
A_23_P350059	chr1				120434109	767846		PFN1P2			CCCTCCTGTGTGTGGCTGGAAAACTTTTTTGTTTTGATGGATTTTTTATGAATAAAAAAG	Refseq	120432204	-	NR_003242	1906	lncRNA		
A_23_P350074	chr19				36008813	163183		SYNE4			TGCTCAGCTATGTCAATGGTCTTCCCCCAGTCTGATGTGTGTAATAAATGGTCACTGTCA	Refseq	36003307	-	NM_001039876	1377	protein_coding		
A_23_P350234						389898		UBE2NL			TTATTTTCATGTGGTCATTGCTGGGGAATCAAAGGATTCCCCCTTTGAGGGAGGGACTTT	Refseq			NM_001012989		protein_coding		
A_23_P350719	chr16				2842751	124221		PRSS30P			CACCCAGGTGCTAAGCTACACAGACTGGATTCAGAGAACCCTGGCTGAATCTCACTCAGG	Refseq	2839573	-	NR_026864	2963	lncRNA		
A_23_P350754	chr11				17053044	10819		OR7E14P			CGTGTTGTGACACCTTCACCAATAACATAGTCATGTATTTCCTTGCTGCCATATTTGGTT	Refseq	17051886	+	NR_045002	1159	lncRNA		
A_23_P350886	chr6				42868560			GLTSCR1L			AAGAAATATTTTAGCTCTGAAGGATTTAGTAGATTCTGTTAGATTAGGGAGGCCTTACAG	Refseq	42821056	+	NM_015349	6517	protein_coding		
A_23_P351535	chr17				755336	100131454		DBIL5P			CAGACCACTCTGTAAATCACAGAACCTAGAAAGTAAAAATGTGCCATAATTAGGACAGCA	Refseq	752333	+	NR_024120	3004	lncRNA		
A_23_P352799	chr16				2020755	283869		NPW			CGTGGGTTCAGGAGCTGTGGGAGACGCGACGCAGGAGCTCCCAGGCAGGGATCCCCGTCC	Refseq	2019785	+	NM_001099456	751	protein_coding		
A_23_P352870	chr19				44878938			PVRL2			CTCCCAGCTGGTCATCCACGCAGTGGACAGTCTGTTCAATACCACCTTCGTCTGCACAGT	Refseq	44846297	+	NM_002856	1987	protein_coding		
A_23_P352990	chr21				28023209	246705		LINC00314			GTTCACAGGTTCCAGGATAACCAGATGACTGAGGAATGTTGAAGATTGCAGTGATGGAAG	Refseq	28013363	+	NR_027246	583	lncRNA		
A_23_P353614	chr8				66518524			C8orf46			AGAACAAAGTTAGGGAGCAAACCAGTAACCTATGCTGGTCGTAACAGAGGATCCTACAAT	Refseq	66493566	+	NM_152765	3155	protein_coding		
A_23_P354208	chr17				1738585	124997		WDR81			GTTGAGAAGAATCATCTCTGCACCTCGGGTCTCTGCCAGAGGAAGACTTAAGCATCCCTG	Refseq	1716523	+	NM_152348	3807	protein_coding		
A_23_P354217	chr11				66296664	256472		TMEM151A			TTGCCCTCCCGGACTTATCTACTCTTCACTTTCCTGATGATCCATGGGGCCCAGGCCTAG	Refseq	66291894	+	NM_153266	2538	protein_coding		
A_23_P354297	chr16				798074	63922		CHTF18			GCGCAGCCTGTACATCAGGGACTTGCTTTAGTTTTTTGAGCCGCGGACATGCCCTCGCAT	Refseq	788620	+	NM_022092	3092	protein_coding		
A_23_P355289	chr16				89996620	172		AFG3L1P			TCAACAGGGATGACTCAGCAGACTCAGCAGGGATGACTCAGCACTGCCCCTCAACAGACA	Refseq	89972580	+	NR_003226	3186	lncRNA		
A_23_P356139	chr10				100965134			FAM178A			TCACAAAAATCTCCTCAAATGTAAAAGATACAAAATGGCGTGTTATCATCCAGGCTTAGT	Refseq	100912963	+	NM_018121	6892	protein_coding		
A_23_P356646	chr21				9129761	100132288		TEKT4P2			TCTCCAATAAACACTCCAATCTCCACACACACATCCCCCACAGGTGCTGAGAGGGGAGGG	Refseq	9068356	-	NR_038327	1617	lncRNA		
A_23_P357374	chr19				49423441	113091		PTH2			CGCCCTCGAGCGCCGCCACTGGCTGAACTCGTACATGCACAAGCTGCTGGTGTTGGATGC	Refseq	49422419	-	NM_178449	454	protein_coding		
A_23_P35791	chr11				64372215	8986		RPS6KA4			CCCTCAACTGTCACTTTATGGACTGTCTGTGCAATTACGTCCACCAAAGACCCGTGTTGG	Refseq	64359162	+	NM_003942	3128	protein_coding		
A_23_P358394	chr6				24877270			FAM65B			AAGAGCAGTATAAAGAGTTTCAGGATCTGAACCAAGAAGTCATGAATTTGGATGATATTC	Refseq	24839359	-	NM_015864	2357	protein_coding		
A_23_P3592	chr16				67169941	3299		HSF4			CTTTAACCATTTATAGCACTCCTGAGAGCCGGACTGCCTCCTACTTGGGCCCGGAAGCCA	Refseq	67163761	+	NM_001040667	2224	protein_coding		
A_23_P359540	chr6				26240793	8361		HIST1H4F			CCGCGGTGTTCTTAAGGTGTTCCTGGAGAATGTGATACGGGACGCCGTAACCTACACGGA	Refseq	26240426	+	NM_003540	368	protein_coding		
A_23_P3602	chr16				77742260	283927		NUDT7			CAGCTGTTGGAATTTGACAGGTGTGAATATTTTTTCTGCAGTATGTAGTTAGAATCCTTG	Refseq	77722492	+	NM_001243657	1212	protein_coding		
A_23_P360268								LINC00889			TTTTTTCCTGCCATGATGTACACTCAAGTGGGTCCACTGGGGTTTCTTTCAGTTTCCCAA	Refseq			NR_026935		lncRNA		
A_23_P362712	chr7				73738867	83451		ABHD11			GCCGTCGTCTTTTTGCACGGGCTCTTCGGCAGCAAAACTAACTTCAACTCCATCGCCAAG	Refseq	73736094	-	NM_001301058	1142	protein_coding		
A_23_P363174	chr6				27865798	8332		HIST1H2AL			CACCACAAGGCCAAAGGCAAATAATGTCTCCATAGAATCACTTTCCAATACAACGGCTCT	Refseq	27865329	+	NM_003511	470	protein_coding		
A_23_P363313	chr17				7043917	162515		SLC16A11			TCCTAAGGGATGAGACAGGAGACTTCACCGCCTCTTTCCTCCTGTCTGGTTCTTTGATCC	Refseq	7041621	-	NM_153357	1806	protein_coding		
A_23_P363365	chr5				33938918	51289		RXFP3			GCTCACCACCTGGAGCATCCTCATCAAGTTCAACGCGGTGCCCTTCAGCCAGGAGTATTT	Refseq	33936386	+	NM_016568	2533	protein_coding		
A_23_P363896	chr17				16442028			LRRC75A-AS1			CATAAATTGGTTATGTTGGTGGGCAAGTTCTTTAAGCTGGAAATTGTAAATTCCTCCTGA	Refseq	16438987	+	NR_027162	1391	lncRNA		
A_23_P3643	chr16				2238711	1775		DNASE1L2			TCTTGCCATCAGCGACCACTTTCCAGTGGAGGTGACCCTCAAGTTCCACCGATGACTCGA	Refseq	2236444	+	NM_001374	1349	protein_coding		
A_23_P364478	chr10				124836667			FAM175B			GTTCCAATACTAAATTAGACAGTATCATATAGACGGAAAATGAAATGCTAGAACTGCCGT	Refseq	124801819	+	NM_032182	2955	protein_coding		
A_23_P364517	chr3				53891859			SELK			TCTGCAGGGAACTGGCCTGACTGACATGCAGTTCCATAAATGCAGATGTTTGTCTCATTA	Refseq	53884417	-	NM_021237	1497	protein_coding		
A_23_P364792	chrY				19590423	246126		TXLNGY			ACATCAAGACTCAAATTGCAGTGCCACAAGTAATAAACATTTATTGGAAGATGAAGAAGG	Refseq	19567358	+	NR_045129	863	lncRNA		
A_23_P365218	chr6				47042332			GPR110			GAAATTCAACTTAAAAAAGCATATGAAAGAATTCAAGGTTTTGAGTCGGTTCAGGTCACC	Refseq	47019886	-	NM_025048	1408	protein_coding		
A_23_P365412	chr1				205602918			MFSD4			AGCTGGGCCTACTGAACAATTCAAGCTGTGCAGTAGTAGACTGAAAGCAGGATTTGTTGA	Refseq	205569014	+	NM_181644	4058	protein_coding		
A_23_P365738	chr8				142614479	23237		ARC			CCCACAGATTTTATTTTTGCACATAAGCCATAACCAATCCTCAAGGCTGGCACAGGCTTT	Refseq	142611049	-	NM_015193	2950	protein_coding		
A_23_P366682	chr19				519654	91978		TPGS1			CAGTGCCGTGACCACGAGGCGGTGCCGCTGAGCGTCTTCCGCGCGGGCACACTCACCTGC	Refseq	507497	+	NM_033513	1114	protein_coding		
A_23_P367071	chrX				84934890	100131816		UBE2DNL			ACAGCTCCTACCTGGGAGGGGTCTTCTTCCTAAAGTTTCCCTCCGACTACCTATTCAAAC	Refseq	84934151	+	NR_024062	751	lncRNA		
A_23_P368740	chr22				50251265	83933		HDAC10			CACTGCACTTGGGAAGCTCCTGTACCTCTTAGATGGGATGCTGGATGGGCAGGTGAACAG	Refseq	50245183	-	NM_032019	2567	protein_coding		
A_23_P369328	chr10				69633596			C10orf35			GGAGCAGGACTTGGGCTTAGGGCAGGTGGAAAAAATTCCAGACTTTTTTAGCACTGTTTT	Refseq	69630247	+	NM_145306	1073	protein_coding		
A_23_P369344	chr1				223395465	164127		CCDC185			GAAGGAGATGTGGCAATGTGATTCCTTTTGTAATCTGATTATAATTGAACATTGATTTTA	Refseq	223393415	+	NM_152610	2051	protein_coding		
A_23_P369471	chr1				152623103	353142		LCE3A			ACAGGGGAAGTGGTCAGCAAGGCGGGAGCTCCAGCTGTGGCCACAGTTCTGCGGGCTGCT	Refseq	152622834	-	NM_178431	270	protein_coding		
A_23_P369485	chr4				182144515			LOC90768			ACTTGCATTTTTAACTACCGTGCAGAACCAGAAACAGATCGAGCACTGGGAGAACAAGGA	Refseq	182138658	-	NR_027107	5306	lncRNA		
A_23_P369641	chr8				143572772	642475		MROH6			CAGCATCCTAAGGCTCCTGGCGGGCATCCTCTCTGCTCAAAATTATTGACCTGTCTCCCG	Refseq	143566192	-	NM_001100878	3265	protein_coding		
A_23_P369983	chr19				38409088	147965		FAM98C			AGATGCTAATGCTATCGGTAATCTCTGGGGAGTCCGTTTAAGGCTTTCCTTGGTATTTGG	Refseq	38403135	+	NM_174905	1291	protein_coding		
A_23_P370733	chr10				4916273	389932		AKR1C6P			GTTTTAACAGACTCCTTTCTGTAAAACTGAATGATGGAAAGTTCATGCCTATTCTGGGGT	Refseq	4871667	-	NR_026743	1408	lncRNA		
A_23_P371765	chr21				46184459	84221		SPATC1L			CAACATCCCCGAGAAGATCGAGCAGACCTCCACCAAGTCTCTGGACGGCTCCGTGGACGA	Refseq	46161160	-	NM_032261	1153	protein_coding		
A_23_P372144	chr19				3626815	58509		CACTIN			CCCCGCCTCATCTGGAAATAGTTCCGTTTGTTTCTCTAAAAAGACTTGTAGGTGGGAAAA	Refseq	3610645	-	NM_021231	2689	protein_coding		
A_23_P372467								AHSA2			CCAGAAGAACACTATGCCATGGTTGCACTGAATTTTGTGCCTACTCTAGGGCAAACAGAA	Refseq			NM_152392		protein_coding		
A_23_P372988	chr19				5784746	163154		PRR22			CTGGACACCGTGTCCAACGTTGACTACTTCTTCAACTTCAAGGCGCTCGACGAGGAGCAG	Refseq	5782960	-	NM_001134316	1373	protein_coding		
A_23_P372994	chr3				129551467	132243		H1FOO			TGCTCCTGCTAAGGGCAGTGGGTCCAAGGTGGTACCTGCACATTTGTCCAGGAAGACAGA	Refseq	129543214	+	NM_153833	1183	protein_coding		
A_23_P373119	chr20				34834462	128872		HMGB3P1			AAGCTGAAGAAGTATGAGAAGGATGTTGCTGACTATAAGTCGAAAGGAAAGTTGGACGGC	Refseq	34833575	-	NR_002165	888	lncRNA		
A_23_P373619	chr19				39245006	282617		IFNL3			GCCTTTAAGAGGGCCAAAGATGCCTTAGAAGAGTCGCTTCTGCTGAAGGACTGCAAGTGC	Refseq	39243553	-	NM_172139	709	protein_coding		
A_23_P373708	chr17				28307382	284085		KRT18P55			ATGGGCTCCACAAGGTCATTGATGACACCAATGTCACTTGGCTGCAGCTGGAAGCAGAGA	Refseq	28275986	-	NR_028334	1950	lncRNA		
A_23_P374389	chr10				132417859	170394		PWWP2B			ACTCAGCTTGGTCTCCCGCAGGCTTCAGAAAAACCCAATTGCACGTGTGGGATTCTTCCC	Refseq	132397200	+	NM_138499	2615	protein_coding		
A_23_P374559	chr19				5456856	148066		ZNRF4			TGTGCAAACAGTCGGTGGCCGCCACAGAAGACAGCTTTGACTCCACCACCTACAGCTTCA	Refseq	5455417	+	NM_181710	1440	protein_coding		
A_23_P374892	chr16				55774926	51716		CES1P1			TAGGAATAGATGAATAGCTACAGAATCACACAACTAGAAAGTGTCACCTATGACAAGAGC	Refseq	55760599	+	NR_003276	2259	lncRNA		
A_23_P375524	chr1				152798181	353134		LCE1D			ACTCCCAAGTGCCCCGCCCCTAAATGTCCCCCTAAGTGCCCTCCAGTCTCTTCCTGCTGC	Refseq	152796721	+	NM_178352	460	protein_coding		
A_23_P376088	chr20				63739103	54923		LIME1			CCTACCAGACCCTCCCGCTCAGGGCCCTGGATGTGGGCAGCGGCCCCCTGGAAAACGTGT	Refseq	63736664	+	NM_017806	1157	protein_coding		
A_23_P376172	chr1				16008807			C1orf64			TCCCAATCGAGGGCTTGTCACCCCACCAATGAAGACTTACATCGTGTTCTGTGGGGAAAA	Refseq	16004236	+	NM_178840	3039	protein_coding		
A_23_P376799	chr10				45792964			FAM21C			TACTAGAACAGCTAGCTCATCTTTTACCCAATGTACTTAGTATTTTTCTGCACTGGTTTA	Refseq	45727266	+	NM_015262	4579	protein_coding		
A_23_P376870	chr14				104995516			C14orf79			ATAGCGACGTTTGCTAAAATCAGGAGGACTTTGTACCTTTATGAGGAATTTTTCATTTTC	Refseq	104985788	+	NM_174891	2379	protein_coding		
A_23_P37702	chr16				1242554	7177		TPSAB1			CATAATGGAAAACCACATTTGTGACGCAAAATACCACCTTGGCGCCTACACGGGAGACGA	Refseq	1240705	+	NM_003294	1166	protein_coding		
A_23_P377212	chr2				240136347			MYEOV2			CAACAAGTGAGGGGAAAATGGGCACAGGACGCTTAAGAAACAGTTTACGGAAGAACCAAT	Refseq	240126563	-	NM_138336	759	protein_coding		
A_23_P377245	chr1				34978706	653160		LOC653160			TATCATTTTTATAAGTCCCCAAAAGTTGAATATTGGAAATTTTATTTCCACCCAATTCAA	Refseq	34975699	-	NR_037869	1917	lncRNA		
A_23_P377629	chr9				88134985	645961		SPATA31C2			AACAGAGACAGACAAATCAGAGATCAGTAGCCCTTGAAAAGTGTCCGGTGCAACAATGAG	Refseq	88129305	-	NM_001166137	3761	protein_coding		
A_23_P378450	chr19				7051735	125997		MBD3L2			TTCCGGAGGCCGGTGACAAGGATCAGGTCTCATCCTGACAACCAGGTCAGACGCAGAAAA	Refseq	7049340	+	NM_144614	774	protein_coding		
A_23_P37870	chr16				682801	10273		STUB1			TCCCCAACTTGGCTATGAAGGAGGTTATTGACGCATTCATCTCTGAGAATGGCTGGGTGG	Refseq	680410	+	NM_005861	1340	protein_coding		
A_23_P37877	chr16				740997			NARFL			CAGAGCAAGACGGGTTCTCACCCCTGACTTCTGGAGGCTTCCCTTGAAGCTCTGTGCAAA	Refseq	729765	-	NM_022493	2095	protein_coding		
A_23_P379020	chr1				145925341	114814		GNRHR2			GAGGAGATTCATGCCTTTAGACAGCTGGAAGTACAAAAAACTGTGACATCAAGAAGGGCA	Refseq	145919013	+	NR_002328	1626	lncRNA		
A_23_P379327	chr15				58861900			FAM63B			GAAGGAAACAAAACAAAACAAAACTCACTCAAAACCAGCAGTGCTGCTATCAGATAAGTA	Refseq	58771302	+	NM_001040450	9250	protein_coding		
A_23_P380298	chr20				3173549	9762		LZTS3			CCTCTCAGAGTCTATCTCCCCAAGACAGGAAGGGAAAAGCAAATTTCTAATTCACCAGCA	Refseq	3162617	-	NM_001282533	4058	protein_coding		
A_23_P380318	chr2				73293548	1961		EGR4			GACTTTGTACAGCAGTGTCTTATCCAGCAGCCGATTGGATGTAACGTTTTGCTTTGGGTT	Refseq	73290929	-	NM_001965	2220	protein_coding		
A_23_P380815	chr10				69016982			KIAA1279			TACTTGATAGATTCCTTGTAAGAAAAAATGCTGGGTAATGTACCTGGTAACAAGCCTGTT	Refseq	68988803	+	NM_015634	2462	protein_coding		
A_23_P381017	chr7				73842516			WBSCR27			TCTGCCAAGGATGGCTTCATCTCCGGCATTGTCTACCTGTACCGAAAGTGGAAGGCGACC	Refseq	73834590	-	NM_152559	922	protein_coding		
A_23_P38154	chr17				74872994	2232		FDXR			CGATCTAACCCCTTACCCATCTCTCTACTGCTGGACTGTGGAGGGTCACCAGGTTGGGAA	Refseq	74862497	-	NM_004110	1864	protein_coding		
A_23_P382488	chr14				24069729			LRRC16B			CGGGCACAGTCCTGTGACAAGCTGGAACCTGATAGAAGACGGCCTCCTGACCCCACAGGA	Refseq	24052009	+	NM_138360	4589	protein_coding		
A_23_P382506	chr16				3216546	26184		OR1F2P			ATATTTCAGAACTTCATCCTCCCACTCAGCTCAGAGAGATATAGCAGCTGCTGTGAGGTT	Refseq	3215562	+	NR_002169	985	lncRNA		
A_23_P384650	chr19				17460926	115861		NXNL1			CCTTCGTGCCCATCCTCAAGGACTTCTTCGTGCGGCTCACAGATGAGTTCTATGTACTGC	Refseq	17455425	-	NM_138454	918	protein_coding		
A_23_P384698	chr3				10007004	442075		EMC3-AS1			CACCTCACTTGACAAGGAGATACAAAACTATCAGTTCATAGACACCATCTGATAGGGAAC	Refseq	9986893	+	NR_103821	4696	lncRNA		
A_23_P386168	chr19				47275723	255783		INAFM1			AGGATGCACCGTCTCTGGATTGGTCCGGCCTTCTTCCTAATGACATCGCTCAGCGTCTCT	Refseq	47274885	+	NM_178511	839	protein_coding		
A_23_P386268	chr4				75565885			C4orf26			AAGGCCCAGAATCCATTTTAGGTTTCCAAACAGACCTTTCGTCCCTTCAAGGTGTAACCA	Refseq	75556066	+	NM_178497	1856	protein_coding		
A_23_P386320	chr3				197029817			MFI2			GCAGTGAAAGCTTTCATGACCATACAAATTATCTTTTTTCTTCCTATTTCCTTGTAGAGG	Refseq	197018953	-	NM_033316	1676	protein_coding		
A_23_P386356	chr9				114099057	113220		KIF12			CCCAGCGGAACCTGTACGGGATGCTACAGGAGTTCATGCTAGAGAATGAGAGGCTCAGGA	Refseq	114091638	-	NM_138424	2024	protein_coding		
A_23_P38677	chr18				12432234			SLMO1			CAAAGCCTTCCAGAAGTTTTCTGTGCTTATGAAAGCGTATGTGTGGCCTTTCTCTTCCCT	Refseq	12407929	+	NM_006553	1681	protein_coding		
A_23_P38864	chr19				41959321	10567		RABAC1			CCCATCACAAGCCCGGGGAGGGATCCCGCCTTTGAAAATAAAGCTGTTATGGGTGTCATT	Refseq	41956683	-	NM_006423	750	protein_coding		
A_23_P390190	chr13				25342421			NUPL1			GCCTTAGCCATGATTTCGTTAGTAGACCTATTTATGATTCAATTGCAATTTTCAGATAGG	Refseq	25301625	+	NM_014089	4236	protein_coding		
A_23_P39076	chr19				49640143	6237		RRAS			TAGCTGCCTTCGCACCTTGCTGTGTGACCTGAGGCCCTCACTGAGCCTCAATTTCCTCAT	Refseq	49635292	-	NM_006270	986	protein_coding		
A_23_P391607	chr9				137615360	92714		ARRDC1			AGTGCCCACTACCAGCACCTTGATTCTTCCTCCAGAGTACAGTTCTTGGGGCTACCCCTA	Refseq	137605686	+	NM_152285	1556	protein_coding		
A_23_P391926	chr19				14206169			LPHN1			ATGTCTTTCTGGCTGTCTCTATGTTCCTCTTCTCTTATCCTCAACTTTCTGTCCATTCGG	Refseq	14147743	-	NM_001008701	7835	protein_coding		
A_23_P393401	chr16				70065948	109731405		PDXDC2P			CAATGACTTTTCTTTACCCCCTAGCTGTCGGCAGTACTCAGTGGAAGGGTGATATTATGA	Refseq	69976297	-	NR_003610	4298	lncRNA		
A_23_P393425	chr5				79688246			PAPD4			TTTTGCACTGTAGTAATGGGAGCACTAACTCTTACAACAGTTAGTGAATCGTTTTAAAGA	Refseq	79612441	+	NM_173797	4859	protein_coding		
A_23_P39364	chr19				18941217	9454		HOMER3			TGGCAGCTTTGGGGCTGTTTTTGAGCTTCTCATTGTGTAGAATTTCTAGATCCCCCGATT	Refseq	18929203	-	NM_004838	1560	protein_coding		
A_23_P393645	chr9				133459403	11093		ADAMTS13			CTACTTTAGAGTCTTCTCCAATGTCCAAAAGGCTAGGGGGTTGGAGGTGGGGACTCTGGA	Refseq	133422000	+	NM_139025	4966	protein_coding		
A_23_P39386	chr19				35904377	10870		HCST			TGACCCTCCTGCAGCTTGGACCTTTGACTTCTGACCCTCTCATCCTGGATGGTGTGTGGT	Refseq	35902529	+	NM_014266	564	protein_coding		
A_23_P39453	chr19				1568058	399664		MEX3D			TAGACACCCCTCCCCTCCAGGGTGATCTTTAAAAAAGCAAAACAAAAAACACGACTTTTC	Refseq	1554669	-	NM_203304	2863	protein_coding		
A_23_P394567	chr12				13083449			KIAA1467			AATATGACCACTACTGAGAAATAGTAATGACTTCTACAAATGCAAGGGTCTTACCCTCCT	Refseq	13044381	+	NM_020853	4711	protein_coding		
A_23_P395534	chr1				15662030	6248		RSC1A1			AGCTTTGCATCGAGTTGGTGGGAATGCAGACCTTGCACTTCTTGTTTTGCTCGCAAAAAA	Refseq	15659713	+	NM_006511	2344	protein_coding		
A_23_P396115	chrX				52654900	280658		SSX7			GGAAAACCAACTACCTCTGAGAAGATTAACAAGGCATCTGGACCCAAAAGGGGGAAACAT	Refseq	52644061	-	NM_173358	1340	protein_coding		
A_23_P39647	chr2				219641971	6508		SLC4A3			GATGCTGAACCAAACTTCGATGAGGATGGCCAGGATGAGTACAATGAGCTGCACATGCCA	Refseq	219627630	+	NM_005070	4151	protein_coding		
A_23_P396917	chr11				122905892			C11orf63			CATATTCTAACCTGTTCTAACCTCTAAGCATTTTCTAATGGAACAAAATAGATGAGGTGG	Refseq	122882528	+	NM_199124	2130	protein_coding		
A_23_P397320	chr19				2256417	126306		JSRP1			GAGAGGCCTCGGAGAGAGGGGAAGCCGCGGAAGGAGAAGCCGCGGAAGGAGGAGAGACCT	Refseq	2252252	-	NM_144616	1138	protein_coding		
A_23_P397341	chr16				2973484	124222		PAQR4			GCCATGTTGCCACATGAGCAAGCTTGGGTGCTCCCAAGGTTCAAATACTTTTTATTAGAC	Refseq	2969348	+	NM_152341	2685	protein_coding		
A_23_P397480	chr21				14291399	150000		ABCC13			CACCTTTAAATCCATCCTGATTCAAGTTGCCTTATTCAAAGTGTTTGCTGATATTTTGTC	Refseq	14273799	+	NR_003088	826	lncRNA		
A_23_P398491	chr15				40565057			C15orf57			GCCTCATTTGCCATTGGAGACAGTGCAATCTGGTGTATGCACTAATAATAATAATAACAT	Refseq	40531341	-	NM_001289132	1642	protein_coding		
A_23_P398530	chr4				1948818			WHSC1			GTTCAAGGTCTGTAATTGTATTTCAAAAACGATGTCGTATTCAAGTTGTGAAGGGATTTG	Refseq	1900626	+	NM_133334	8390	protein_coding		
A_23_P39881	chr2				130685863	100132708		CYP4F30P			GGCCTGTGTTTTTAATTTCATCGTGGCACAGCTTCAAAATGACATCTAAGTAGCTGACAT	Refseq	130680050	+	NR_023391	2272	lncRNA		
A_23_P398943	chr19				54545768	90011		KIR3DX1			GTAACAAAACGATAATATTTCACATCAATGGTGACATGTCTTTATCTTACGAAATGCGGG	Refseq	54532692	+	NR_026716	3513	lncRNA		
A_23_P399251	chr5				86297547	285622		NBPF22P			CTTTTTGCTGGCATTCTGTTGTGAAAAAGAATATTCTCTGCCCCAATTATAACTTTCATC	Refseq	86282444	+	NR_003719	2680	lncRNA		
A_23_P3994	chr17				7404097	254863		TMEM256			CGACCTTATTCTGCACCAGCTTTTACTACCAGGCTCTGAGTGGAGACCCCAGCATCCAGA	Refseq	7402975	-	NM_152766	446	protein_coding		
A_23_P400235	chr6				49463253			MUT			ACCTGATTTGTACTTTCCTTGAAAGCTTTACTTTAAAATACCTTACTTATAGGCCTGGTG	Refseq	49430360	-	NM_000255	3811	protein_coding		
A_23_P401547	chr3				111137560			PVRL3			ACATTCCACCATCAGATATGCAAAAAGAATCACAAATAGATGTTCTTCAACAAGATGAGC	Refseq	111071816	+	NM_015480	5197	protein_coding		
A_23_P40174	chr20				46016561	4318		MMP9			TGGAGGTGGGCTGGGCCCTCTCTTCTCACCTTTGTTTTTTGTTGGAGTGTTTCTAATAAA	Refseq	46008908	+	NM_004994	2336	protein_coding		
A_23_P402331	chr20				45115174	149708		WFDC5			TCAGCCCCATGAACCACCTGTGTCACAAGGACTCAGACTGCTCGGGCAAAAAGCGATGCT	Refseq	45109463	-	NM_145652	1009	protein_coding		
A_23_P402787	chr16				4614888	124402		UBALD1			TTGCTGTTCCTTGCAGAGAAAAGGATTGTGGGAAACTCCAGGACTCTTCCCACCGCCTCC	Refseq	4608884	-	NM_145253	1374	protein_coding		
A_23_P402919	chrX				80445311			FAM46D			TTTGTGAGTTTCCATTTCAGTTTTTATTGACCATCACGTTTTCTATCACAACATGACCTG	Refseq	80420447	+	NM_152630	3030	protein_coding		
A_23_P402952	chr7				143574387	441294		CTAGE15			GTGGAACAGGACTGTAAGATGATGTTTCCTCCACCAGGACAATCATATCCTGATTCAGCT	Refseq	143571801	+	NM_001008747	2587	protein_coding		
A_23_P403398	chr7				30372809	222161		DKFZP586I1420			AGTGTTGGTCAAGGTGCATCTCAAGGACAAGTTTGTCATAGATGTGGACAAAAATATCAG	Refseq	30370050	+	NR_002186	2760	lncRNA		
A_23_P403521	chr7				39572881			YAE1D1			CCAGTGTGAAGAGTATGTGCTCAAACATCTGAAATCAATCACTCCACCGTCCCATGTTGT	Refseq	39566404	+	NM_020192	871	protein_coding		
A_23_P403745	chr16				70686053			MTSS1L			TCCCATCTGAACCATTTGTTTCTTTTCTTTCCGTCAGATTTTGGAAAAATTCTCCTCTCC	Refseq	70661204	-	NM_138383	4979	protein_coding		
A_23_P404005	chrX				153599139			FAM58A			GGATTTCTTAAAAGCCAGATTTGTAGGGAGAATGAATGTGCAACGTGGCTGAAATCTATT	Refseq	153587925	-	NM_152274	1253	protein_coding		
A_23_P404685	chr1				152828097	353131		LCE1A			TCCTAAGTGCCCCCCAAAGTGTCCCCCTAAGTGCCCTCCAGTCTCTTCCTGCTGCAGTGT	Refseq	152827473	+	NM_178348	625	protein_coding		
A_23_P405282	chr19				50818878			MGC45922			CCCTGGATATTCGACCTCCCCTGAGGCCCCACCCCCTGATATCAGGCCACGCCCTCCGAG	Refseq	50817681	+	NR_038359	953	lncRNA		
A_23_P406105	chr12				120194715			GCN1L1			TCTGGGGAGGGGTATAGGTTTGAAAGGCTGTTTGAAAGAGGAATGTTTAATAAAGGCTTT	Refseq	120127202	-	NM_006836	8681	protein_coding		
A_23_P406350	chr8				144511213	113655		MFSD3			ATGGACGCTGGCACAATCTTGAGAGGGTCAGCCTTGCTGAGCCTATGTCTGCAGCACTTC	Refseq	144509070	+	NM_138431	1552	protein_coding		
A_23_P406591	chr4				143561460	441046		GUSBP5			CACTTAAACAAGAGGATGTGATTATACTATGAAACACTTGTGACCATAGGAATATAGCAG	Refseq	143559472	+	NR_003675	1989	lncRNA		
A_23_P406785	chr9				129620776	375759		C9orf50			ACACATGGGCCAGGCAATGAGGAGCGTCCTTCCTTGCCCCACAAATAAAGGCACATCCCA	Refseq	129612225	-	NM_199350	1624	protein_coding		
A_23_P407992	chr16				1677908			CRAMP1L			ATAACCTTTTTAGTTTAATAGCATCTTTAATTAGATCACAGCATTGAATTCAAAATTTCT	Refseq	1614640	+	NM_020825	7702	protein_coding		
A_23_P408280	chr16				66801620			CCDC79			CAGTTTTCTAGCAACTCCCAGTTGTTCCGAAATGTTGACGTATAGGTGCTCAGGTTGCAT	Refseq	66754976	-	NM_001136505	2446	protein_coding		
A_23_P408341	chr20				32190360	128854		TSPY26P			ATTTGGAGGTGAGGGAGCTCAGGCACTCTAGGACAGGTTGCAAATTCAAGTTCCGCTTTT	Refseq	32189146	-	NR_002781	1215	lncRNA		
A_23_P408930	chr11				55986405	219445		OR7E5P			TGGGGACTGCCTGACACAGATGTCTTTCTTTGTCCTTTTTGCATGTAAGGATGACATGAT	Refseq	55978703	-	NR_027688	1833	lncRNA		
A_23_P40919	chr3				100695479			GPR128			TCAGGATCGTCTTCAGCTACATATTCTGCCTTTTCAACACTACACAGGGATTGCAAATTT	Refseq	100609601	+	NM_032787	3128	protein_coding		
A_23_P409386	chr11				796238	79751		SLC25A22			TTTTTTCTTTTGAAGAGTTTTAAGAAGTTGTAACTTTTTGTGTCTTGTCATGTCAGAGAA	Refseq	790475	-	NM_024698	2771	protein_coding		
A_23_P410469	chr15				62645181	197003		MGC15885			CCTAGGCACATCATAAGAATCCTCGATACTAATGAAATGGATGATTTTTCAATCCCTGCA	Refseq	62637172	-	NR_026897	2353	lncRNA		
A_23_P410998	chr12				55996683	5869		RAB5B			TTTTTACAAGTGGAAGAACTAGGATGGCTTTCCAAAGTCTTCTAGAAATGAAGTTCTTTC	Refseq	55974078	+	NM_002868	5273	protein_coding		
A_23_P411335	chr2				200584096			SGOL2			AGATTCTTCCTTTGACAGTGTTCGTGAAGGTTTAGTACCTTTGAGCGTTTCTTCTGGTAA	Refseq	200526207	+	NM_152524	4478	protein_coding		
A_23_P411353	chrX				78659328			ZCCHC5			CCTGAATCTTCTACTGAACATCTTGCTATGTACTAAGGCTACCTGTACAACGACTCTGCC	Refseq	78656068	-	NM_152694	2649	protein_coding		
A_23_P412186	chr8				145002899	286101		ZNF252P			GGATTGTGGCAAATCTTTCAGTGTTCACTCATACTTTATTCAGCATTGTAAAATTCACAC	Refseq	144973589	-	NR_023392	5454	lncRNA		
A_23_P41246	chr4				2934237	10227		MFSD10			GCTGAGCTTCCTCACACACCAGCGCTTCCAGTTCAGTAGCCTACAGCAGGGGAAGATGTT	Refseq	2930561	-	NM_001120	1969	protein_coding		
A_23_P41267	chr4				39481905	401127		LOC401127			ACAATTAAACTGTGGAAGAGTGACTGTTAAGTCCCTTTGCTCCCACATGCGATAGACCGT	Refseq	39480255	+	NR_026854	1651	lncRNA		
A_23_P413043	chr21				29630747	100379661		GRIK1-AS2			TCCCACCCATTGTTTGGAATTTGCATCTTAATTCAATATAAAGCCTGACAATAGGTACAG	Refseq	29596040	+	NR_033368	1073	lncRNA		
A_23_P413303	chr4				152539263			DKFZP434I0714			CTACACTTGAAAGTGAGCTCTTACAAGAAACTAATCAGTGTTTCGTTATTCCATATCAGT	Refseq	152536264	+	NR_033797	3020	lncRNA		
A_23_P41390	chr4				8241103	54436		SH3TC1			GCTGGAGTTTGACGAGGAGACCCTTTATACGTGAAGGTGTACCTGGTGCTCGGTGACATC	Refseq	8199290	+	NM_018986	4303	protein_coding		
A_23_P415827	chr5				132777239						CTTCTTTAGCTGAGACCAAATTAAACCTTGGTGCATAAAGTGAGCTTAAAACTTGCCACT	Refseq	132756004	-	NM_015146	4209	protein_coding		
A_23_P416686	chr11				64289494	56834		GPR137			ACCTGGTGAATGACCTGGGGAACAAAGGCTACCTGGTATTTGGCCTCATCCTCTTCGTGT	Refseq	64285848	+	NM_020155	2060	protein_coding		
A_23_P41716	chr5				181243906			GNB2L1			ATACCAAGGATGTGCTGAGTGTGGCCTTCTCCTCTGACAACCGGCAGATTGTCTCTGGAT	Refseq	181236897	-	NM_006098	1140	protein_coding		
A_23_P418274	chr7				73865890			WBSCR28			CAGGCAGCTCAGTAAGGCCTTGCAAGTGAACTGCGTGGTAAGGAAGCTCCTGGTACAGCT	Refseq	73861159	+	NM_182504	851	protein_coding		
A_23_P418431	chr6				87399741			C6orf164			TTGTAATTTCCTTCTGAAATCATTCTAACCCTTTAGTAAAGACATTAATTTAAAGATGTT	Refseq	87397124	+	NR_026784	1558	lncRNA		
A_23_P419213	chr3				114056526			KIAA1407			ACCTGCAACTGCTGAATAATACACTCAGTTTGTCTTCTAGTACTCAGCTCAGTTTGATCT	Refseq	113964137	-	NM_020817	3889	protein_coding		
A_23_P421054	chr6				87464465			C6orf165			CAGCAAATTTTGATAAACTGTTAATTCAATATCGGGGATTTTGTGCTTACACGTTTGCTG	Refseq	87407972	+	NM_001031743	2207	protein_coding		
A_23_P422083	chr8				91040859			TMEM55A			AAATTTATGGAATCAGCTCTCGCACTGCCCATCTTTGCAGTTTTGAAAAAGAAATTGCTT	Refseq	90993802	-	NM_018710	2759	protein_coding		
A_23_P422849	chr7				19145421	222894		FERD3L			AACCTCAACGAGGCCTTTGACCAGCTGCGGAGGAAGGTGCCCACGTTTGCTTACGAGAAA	Refseq	19144782	-	NM_152898	640	protein_coding		
A_23_P425066	chr22				25231869	1415		CRYBB2			TCTATGAAAACCCCAACTTCACCGGGAAGAAGATGGAAATCATAGATGACGATGTACCCA	Refseq	25219639	+	NM_000496	769	protein_coding		
A_23_P425324								GMCL1P1			ACAGCAATTTCATAGTAAATGTAAATAAGGTCAGAGGATCTAACATAGAAGCTGATGACG	Refseq			NR_003281		lncRNA		
A_23_P426153	chr3				126436556			CCDC37			AGGAGCTGCTATTTTTCTTTACTTAATCTTCGCAGACCATAGCTGTTCTGGCTGAAGGCT	Refseq	126394909	+	NM_182628	2117	protein_coding		
A_23_P42664	chr7				96709891			SHFM1			GAAGTAACCTAAACTTGACCTGCTTAATACATTCTAGGGCAGAGAACCCAGGATGGGACA	Refseq	96688767	-	NM_006304	509	protein_coding		
A_23_P427703	chr16				56618818	4500		MT1L			CTGCTGTGCCTGATGTGGGGACAGACCTGCTCCCAGATGTAAACAGAGCAACCTGCACAA	Refseq	56617461	+	NR_001447	443	lncRNA		
A_23_P428184	chr6				26199293	3013		HIST1H2AD			CAACATCCAGGCTGTACTGCTCCCCAAGAAGACTGAGAGTCACCACAAGGCCAAGGGCAA	Refseq	26198784	-	NM_021065	510	protein_coding		
A_23_P42855	chr7				88795737			C7orf62			ATAAACATGTATAATAGACCCATACACATCACTCTGGATTCTGAGGTGGTATGGCCTGCT	Refseq	88794106	-	NM_152706	1039	protein_coding		
A_23_P429020	chr19				37364455			HKR1			CCAAAGTGGAGACATTCTGTGTGTGATTATGCATGAGACTGTACTGGTAAGACTTGTATC	Refseq	37334624	+	NM_181786	3006	protein_coding		
A_23_P429363	chr8				22048809	8822		FGF17			AGACGGACACGTTTGGCAGCCGGGTTCGCATCAAAGGGGCTGAGAGTGAGAAGTACATCT	Refseq	22042820	+	NM_003867	1320	protein_coding		
A_23_P429461	chr16				70480274			FUK			CCCTATGGCTTAGAGTTGTAGACTTACACTCAACCCTCATGTGAGCGTGGGAGTGAGGGT	Refseq	70454595	+	NM_145059	3907	protein_coding		
A_23_P429950	chrX				8732137			KAL1			TCTTACCTCTACTGAATATTCTAGTGAGTTATATGATTTACGGAGTGATTAACAGAGGTC	Refseq	8528874	-	NM_000216	6265	protein_coding		
A_23_P430842	chr19				19262804	404037		HAPLN4			GCATGTTTGTCGTCGTCCTACAAATGAGGAAACCGAGCCTATGGCGTGCCCTGGTCTGTT	Refseq	19254756	-	NM_023002	4342	protein_coding		
A_23_P431139	chr16				75224924	1504		CTRB1			TGAAGATCGCCAAGGTCTTCAAGAACCCCAAGTTCAGCATTCTGACCGTGAACAATGACA	Refseq	75218988	+	NM_001906	870	protein_coding		
A_23_P431305	chr9				136724742			FAM69B			TCCAACCCTCCCTCAAGGAATCCTGTCAGAAGATGTGAAATGCAACTGTGTTGCAAAATC	Refseq	136712572	+	NM_152421	2358	protein_coding		
A_23_P431330	chr4				1395994	285464		CRIPAK			GCTGTTACCGTACATTCTACTCATGGTGGCTTTTTAATACGTTTTTATGTCAAGGATCCC	Refseq	1391552	+	NM_175918	4467	protein_coding		
A_23_P431569	chr12				645878	100049716		LOC100049716			CGATTCCTCACAGAATTAAGTGAGAAAACTATGTATGTAGGACTTCTTATGGAGTGGGTA	Refseq	630891	+	NR_122124	2338	lncRNA		
A_23_P43175	chr2				109613966						AAATGCACATAATTCATATTTCAGGTGGTATTTGCATTCAGTGCCTTACTGGTATTCTCA	Refseq	109542799	-	NM_144710	3014	protein_coding		
A_23_P431912	chrX				22274461			ZNF645			TTGAGCCCTCAGTTTACACAAACAGATGCAATGGATCATAGAAGGTGGCCTGCATGGAAA	Refseq	22272913	+	NM_152577	1560	protein_coding		
A_23_P43238	chr8				143578330	93100		NAPRT			AGGCGAGCGGGCAGCCTTTGTGGCCTATGCCTTGGCTTTTCCCCGGGCCTTCCAGGGCCT	Refseq	143574785	-	NM_145201	1682	protein_coding		
A_23_P432545	chr11				831991	283229		CRACR2B			AGACGTGGTCGCCGTCTCCAGGAACATGCAGAAAGAGAAAGTCAACCTGCTACGGCAACT	Refseq	828260	+	NM_173584	1681	protein_coding		
A_23_P432610	chr16				48610180	9683		N4BP1			CCAGCCTGAGTCCTCGTCTCCTTTCCAGTGCTTCTGCCAGAAGCATCCCCATGATGTTGT	Refseq	48538726	-	NM_153029	7077	protein_coding		
A_23_P43276	chr8				37844896			GPR124			AAAGCTTTGTATTATTCTTCCACATATGCTGGCTGCTGTTTACACACCCTGCCAATGCCT	Refseq	37796883	+	NM_032777	6944	protein_coding		
A_23_P43317	chr9				130682983	59335		PRDM12			TAAAATGTATAGAGTTTTCAAGAAACTGCGTTCTACTTCCAGAAGATGGTCACTTTAACC	Refseq	130664594	+	NM_021619	2478	protein_coding		
A_23_P433218	chr2				71029931	79315		OR7E91P			GTGAATCCTCACCTCTGTGTCTTCTTAGTTTCGGTGTCCTTTTCCTTAGCCTGTTGGATT	Refseq	71024075	+	NR_002185	1255	lncRNA		
A_23_P43369	chr9				35650931	27240		SIT1			GCCAAGTCACAGGATGTGATCTACCCCGGACTTCCTATCTGAGCTTCAAGGGAGACATCT	Refseq	35649295	-	NM_014450	1222	protein_coding		
A_23_P435657	chr2				73685572			ALMS1P			TTCCTGGTTTGTTCCTTTGGAAAATGTGGAGTCTAGATAAAAAGAAGGAAAACATGCTCA	Refseq	73644919	+	NR_003683	1608	lncRNA		
A_23_P436353	chr6				167972020			MLLT4			CTATGAGAAAACATCAAAACTGCTGTAGTTTTCCATTTCTACTGTATTTCAGTTGCAACC	Refseq	167827635	+	NM_001291964	7750	protein_coding		
A_23_P43800	chr8				144291438	23246		BOP1			GGATCTTTCCACCAAGCCATACAGGATGCTGAGACACCACAAGAAGGCTCTGCGGGCTGT	Refseq	144262045	-	NM_015201	2428	protein_coding		
A_23_P44663	chr14				1483289	390502		SERPINA2			ACACGTTTTTGGAGGATACCAAGAAGCTGTACCACTCAGAAGCCTCTTCCATCAACTTCA	Refseq	1478202	-	NM_006220	1346	protein_coding		
A_23_P45166	chr8				37779768			PROSC			TCCCAACTGTGGAATGGCAGTGTAGGTAGCTTCAGGAAATGGCTCAGGTTAATTCTCAAA	Refseq	37762645	+	NM_007198	2507	protein_coding		
A_23_P45185	chrX				15384413			FIGF			ATTCGTATGATCAGTACTGACTTTCTGATTACTGTCCAGCTTATAGTCTTCCAGTTTAAT	Refseq	15345596	-	NM_004469	2069	protein_coding		
A_23_P45324	chrX				101096367			TMEM35			GGGGGGTTGTGTGGGAAGAGTACTTATTATTGTGTTTTCTTCAGTGTAATTGTTCTTGGT	Refseq	101078879	+	NM_021637	2039	protein_coding		
A_23_P45361	chrX				121050094	2747		GLUD2			CAAATTATGCACACAGCCATGAAGTATAACCTGGGATTGGACCTGAGAACAGCTGCCTAT	Refseq	121047610	+	NM_012084	2485	protein_coding		
A_23_P45488	chrX				154516232	60343		FAM3A			GTGCAGAACAAGAGCCCCTTTGAGCAGCACGTGAAGAACAGTAAGCACAGCAACAAGTAC	Refseq	154506171	-	NM_021806	1793	protein_coding		
A_23_P45524	chrX				103378164			NGFRAP1			GATTGCCTTTGCACTCAGTGTAAGTTTCTGTCAGCAGTAGTTTCACCCATTTGCATGGAA	Refseq	103377038	+	NM_014380	1127	protein_coding		
A_23_P45592	chrY				9693699	84673		TTTY8			TCCAGGAATGAACCGTGAAATCCCTAAGGATCCAAAAGGATATGCAGAAAGAAGAGCAGC	Refseq	9691100	+	NR_001533	542	lncRNA		
A_23_P45598	chrY				24639207	442867		BPY2B			GACCCAAAGAGGAGAGATATTTTGATTCTCATTGCCATTCTTATGGCCACAAGCAAAGTA	Refseq	24618004	+	NM_001002760	1206	protein_coding		
A_23_P45851	chr1				100083377			HIAT1			TTTAACTCTATGCTGACTCAGTGAGACACAGTAGGTAGTATGGTTGTGGACCTATTTGTT	Refseq	100038095	+	NM_033055	2779	protein_coding		
A_23_P4611	chr19				58511992	10998		SLC27A5			CCATACCCTCAACCTCAGTGGGCTGGAAATGACAGTGGGCCCTGTAGCAGTGGCAGAATA	Refseq	58498333	-	NM_012254	2292	protein_coding		
A_23_P46275	chr1				111462773			ATP5F1			AGAAACAGTTGACTGACTAAATGGAAACTAGTCTATTTGACAAAGTCTTTCTGTGTTGGT	Refseq	111449464	+	NM_001688	2628	protein_coding		
A_23_P46429	chr1				85583950			CYR61			GGAGCACATGTTACTGCTTCATTTTGGAGCTTGTGGAGTTGATGACTTTCTGTTTTCTGT	Refseq	85580761	+	NM_001554	2278	protein_coding		
A_23_P4662	chr19				44760044	602		BCL3			TACCAGATAACTGAGGAGGGGAGAGGTGGGCCGTAACGGGCACGGATCACGATGTAAATT	Refseq	44748708	+	NM_005178	1877	protein_coding		
A_23_P46829	chr10				101776114	2253		FGF8			GGCCTCTACATCTGCATGAACAAGAAGGGGAAGCTGATCGCCAAGAGCAACGGCAAAGGC	Refseq	101770131	-	NM_033163	1147	protein_coding		
A_23_P4696	chr19				10115372	692312		PPAN-P2RY11			CGCTGCCCGAGCTTTGCAGACATAGCCCAGGCCACAGCAGCCCTGGAGCTGGGGCCCTAC	Refseq	10106362	+	NM_001040664	3052	protein_coding		
A_23_P47102	chr11				67650730	91703		ACY3			GTGGCCACAGTTCTGGACTTCATCGAACTCTTCAACCAGGGTACGGCCTTTCCTGCCTTT	Refseq	67642555	-	NM_080658	1371	protein_coding		
A_23_P47116	chr11				564025	8045		RASSF7			AGCTGAACCGAGAGCTCCGTCAGTGCAACCTGCAGCAGTTCATCCAGCAGACCGGGGCTG	Refseq	560970	+	NM_003475	2017	protein_coding		
A_23_P47181	chr11				64935893	170589		GPHA2			CGACACAACATCACCTCCGTCTCTCAGTGCTGCACCATCAGTGGCCTGAAGAAGGTCAAA	Refseq	64934471	-	NM_130769	752	protein_coding		
A_23_P47226	chr11				66289143	10897		YIF1A			AGCTCTACCTGACTCTGGGAGCTGCAGCCTTCCAGCCCCTCATCATATACTGGCTGACTT	Refseq	66284580	-	NM_020470	1097	protein_coding		
A_23_P47777	chr12				57760411						GGCTGTAGACCCCTATTCCCCACCCCATGGCCACAGGGCATCTGGCAATAAGACTAGTAT	Refseq	57755103	+	NM_138396	2981	protein_coding		
A_23_P4808	chr19				14475354	5731		PTGER1			CCCACGACGTGGAGATGGTGGGCCAGCTTGTCGGTATCATGGTGGTGTCGTGCATCTGCT	Refseq	14472466	-	NM_000955	1413	protein_coding		
A_23_P48455	chr14				102930842	81693		AMN			CCCCTCTGGCCCCAGTCGAACTGGGGGCTAGCCACCTCCTCGTCCAGCCCCCAAACCTCC	Refseq	102922656	+	NM_030943	1574	protein_coding		
A_23_P48495	chr14				95692628	9623		TCL1B			TGTGCTTCTGCTTATTCAGTCCTTCAGCTCACGGAAGGGATGCTAGTCCGTGAAGGTGAC	Refseq	95686426	+	NM_004918	1142	protein_coding		
A_23_P48610	chr14				20461612			TMEM55B			AGAGCACTGCTGACCATCTGCTTTCCTCCAAGGGTTGCTGTGTCTAGGGTGAAGTAGGCA	Refseq	20457853	-	NM_144568	1843	protein_coding		
A_23_P48771	chr14				91225396			C14orf159			GACAAAGGACAACATTTCTCTGGGGCTTTTTAACTTTTATTCCTAAGACTCTAAAGGCGT	Refseq	91114013	+	NM_024952	3011	protein_coding		
A_23_P4899	chr19				49063867	4909		NTF4			ATCAAATAATCACAAAATCACAATTCTCTGATTTTGAGCTCAATCTCTGCAGGATGGGTG	Refseq	49061140	-	NM_006179	999	protein_coding		
A_23_P4922	chr19				48197620			C19orf68			GAGAGTCTCCAGCAGGGGAGGGGAATTGTTTGGACTATTGTTCTTCAGGATTGGAATAAA	Refseq	48170680	+	NM_199341	3600	protein_coding		
A_23_P49254	chr16				181179	3049		HBQ1			TGGAAAGGACCTTCCTGGCTTTCCCCGCCACGAAGACCTACTTCTCCCACCTGGACCTGA	Refseq	180459	+	NM_005331	528	protein_coding		
A_23_P49338	chr16				3022383	51330		TNFRSF12A			TCACTCAGATGTCCTGAAATTCCACCACGGGGGTCACCCTGGGGGGTTAGGGACCTATTT	Refseq	3020368	+	NM_016639	977	protein_coding		
A_23_P49429	chr16				4695859	84309		NUDT16L1			TGGGACCACTCAGAAGATGGGATGTGTGGGTGGAGGATGCCTTGTCTCGGTCAGCTCATT	Refseq	4693693	+	NM_032349	1367	protein_coding		
A_23_P49459	chr16				20849665			LOC81691			CTGAAAACCAAGGCTCTATATATCTGTCTGGAGTGAGTGAAACCTTCAAAGAACAGCTAT	Refseq	20806527	+	NM_030941	2691	protein_coding		
A_23_P501435	chr20				18188387			CSRP2BP			CCGGCCATTGATGTGTTGTCATTGAATCCAGGAGGATTTCTAGGGCACTGAAGTTTTGTT	Refseq	18142224	+	NM_020536	3714	protein_coding		
A_23_P5018	chr19				33305057			CEBPA-AS1			CTAATGGCTTTTCCTACCTAGGAACAAAGAAACGCCACTGTACATGCACGGTTCCCGGCC	Refseq	33302821	+	NR_026887	2252	lncRNA		
A_23_P502312	chr19				14408723			CD97			TCCTGGACTTTTCCTCTCATGTCTTTGCTGCAGAACTGAAGAGACTAGGCGCTGGGGCTC	Refseq	14381444	+	NM_078481	3190	protein_coding		
A_23_P502336	chr19				14778560			EMR2			CTTTGCTTGATATAGACTGCTAAGGTGAGATGGGGAATATCAGAGTCAGCTGCTGCTTGA	Refseq	14732392	-	NM_013447	6791	protein_coding		
A_23_P50276	chr19				10102749	83854		ANGPTL6			GCATATTCTCTCAGGAAGGCCGCCATGCTCATTCGGCCCCTGAAGCTGTGACTCTGTGTT	Refseq	10092337	-	NM_031917	1857	protein_coding		
A_23_P503127	chr22				41998221						AAAGTGGGACAAGGGTGTCTCCTTCATTACTTAAAGATATTCATGAGGGTGGGTCACTAC	Refseq	41976778	+	NM_145733	2618	protein_coding		
A_23_P5064	chr19				43639850	199731		CADM4			TCTGACCCACGAAGCCAGTGGCTTGGATGAACAGGGAGAAGCAAGAGAAGCCTTCCTCAA	Refseq	43622368	-	NM_145296	2189	protein_coding		
A_23_P50872	chr19				14572066	4713		NDUFB7			CCCCCTGCAGATGCCAACCTTCCCGCCAGACTACGGCTTCCCCGAACGCAAGGAGCGCGA	Refseq	14566078	-	NM_004146	535	protein_coding		
A_23_P5089	chr19				1244825			ATP5D			ACGGCACCACCTCCAAATACTTTGTGAGCAGCGGTTCCATCGCAGTGAACGCCGACTCTT	Refseq	1241751	+	NM_001001975	699	protein_coding		
A_23_P51311	chr1				153205120	149018		LELP1			ACTGAGCCCAAGAACTGCGATCCCAAGTGTGAACAAAAGTGTGAGTCCAAATGCCAGCCC	Refseq	153203430	+	NM_001010857	536	protein_coding		
A_23_P51690	chr1				156385219	57127		RHBG			ACATGGGTAGAAGAGGCCAAATTGAGGCACCCAAGTGATCCACTGGCCCCACGTCACACA	Refseq	156369211	+	NM_020407	1790	protein_coding		
A_23_P51884	chr1				1311677	126789		PUSL1			CATGTACACCAAGAAGAGAGTACCAAGTAGTCTTTTGTTCAGCTTTTACTGGAAACTGCT	Refseq	1308597	+	NM_153339	1257	protein_coding		
A_23_P52974	chr11				59845499			GIF			AGACCATCAATGTTAGTGTGAAAAGTGGGTCAGTGTTACTTGTTGTCCTAGAGGAAGCAC	Refseq	59829273	-	NM_005142	1511	protein_coding		
A_23_P53018	chr11				63491167			HRASLS5			TGCTTCCTTCCCTTGCCTTCTCTCAATGGCTCCGATTAAGAAAATTGTGAACTTCTGGAA	Refseq	63461404	-	NM_054108	3072	protein_coding		
A_23_P53363	chr12				57959148			XRCC6BP1			GTGCTCAGAGGTTCGAGCTGCTAACCTTAGTGGAGACTGCTCACTTGTCAATGAAATATT	Refseq	57941567	+	NM_033276	3134	protein_coding		
A_23_P53557	chr12				6391566	4055		LTBR			GGGCCCAAGGAACCAATTTATCACCCATGACTGACGGAGTCTGAGAAAAGGCAGAAGAAG	Refseq	6384162	+	NM_002342	2134	protein_coding		
A_23_P53567	chr12				102061991			CCDC53			TTGATAAGAATTACATATGCATGCATAGGGGTACATTTACATTCTGTAAGAGATTGAGCC	Refseq	102012840	-	NM_016053	882	protein_coding		
A_23_P5370	chr2				153478762	56475		RPRM			ACCTTTGATTGTAACGTGCCGTTTTAAGAGGTTTTGTGTTTGTTTGCTTGAATACAAATG	Refseq	153477338	-	NM_019845	1425	protein_coding		
A_23_P53763	chr13				46387500			KIAA0226L			TGTGTCAAGGAAAGGGCTTTATTTGTGAATTTTGCCAGAATACGACTGTCATCTTCCCAT	Refseq	46341739	-	NM_025113	4240	protein_coding		
A_23_P54223	chr14				24271627	5875		RABGGTA			GGACTCCACGACAGACGAGCAGCTATTCAGGTGTGAGCTGTCAGTGGAGAAGTCCACAGT	Refseq	24265538	-	NM_004581	2312	protein_coding		
A_23_P54447	chr15				77225404	81698		LINC00597			AAGAGGATTCTCTTAAAATATAACCAAAGGGACAGATTTTGACAGCAGTCTTCATTGTTG	Refseq	77223893	-	NR_026813	1512	lncRNA		
A_23_P54556	chr16				14266779			MKL2			TGGCAGTATTGTAGCTGATCGGGAAATGTTTGATATCTCAGCAATTTTGCATTTTTGTGT	Refseq	14071313	+	NM_014048	8684	protein_coding		
A_23_P5460	chr2				218985657	54738		FEV			GCACTTAGCAGGGGGACGGGACCGAAGCTCCCTCAATCCTTGTCTGGTACTAGATTTGCT	Refseq	218981087	-	NM_017521	1901	protein_coding		
A_23_P54728	chr16				722590	65990		FAM173A			CCTGGCAGCCTGTGACCGCGGTTGGCGAGGGCCTGGACCGAGTATGGGCTTATGATGTTC	Refseq	721146	+	NM_023933	870	protein_coding		
A_23_P54736	chr16				800734	51764		GNG13			ACTCCCACCATCCTGTGAACCCCACTCCACTCGCACGTGATTACAGTCTGTAAAGGTGTG	Refseq	798041	-	NM_016541	985	protein_coding		
A_23_P54770	chr16				28498964	55911		APOBR			GCAGGCAAAACCAGACGTCTGGGAATACCGTGAACTTAAGGAGTCTGATTCTCCGACACA	Refseq	28494643	+	NM_018690	3792	protein_coding		
A_23_P54861	chr14				105972269	8755		ADAM6			GCTGCAGGAACATGTTTCATTCCATCACTCAGTGACAGGAGGATTTCAGTGTTTTGGACT	Refseq	105969729	-	NR_002224	1847	lncRNA		
A_23_P55174	chr17				44076344	92579		G6PC3			TTCACCAGTTCCCCTCTTCTTGTGAGACTGGTCCAGGCAGCCCTTCTGGACACTGCATGA	Refseq	44070730	+	NM_138387	1654	protein_coding		
A_23_P55504	chr17				3278974	4995		OR3A2			AACCCTCTTATCTACAGCCTCAGAAACCCTGATGTTCAGGGTGCTCTGTGGCAAATATTT	Refseq	3277890	-	NM_002551	1085	protein_coding		
A_23_P56146	chr19				3772228	84839		RAX2			CACCCAATGTCACCGCACACCAGGCAGTGGGGACACGGCAGTAAGCACAAGAAAGATTTT	Refseq	3769089	-	NM_032753	2162	protein_coding		
A_23_P56228	chr19				19643657	51291		GMIP			GCCACTCGGGCTCAGAGGTCACTCAGGGTCAATACTCAGGGTCAGTGCAGGTTATGAGAT	Refseq	19629476	-	NM_016573	3528	protein_coding		
A_23_P56673	chr2				74457944	83444		INO80B			GGACAAGTCCTGGGGACCAAGAGTGTTCCTACCTTCACTGTGATCCCAGAGGGGCCTCGC	Refseq	74455087	+	NM_031288	1181	protein_coding		
A_23_P56680	chr2				175181710			ATP5G3			TGAAGCTATGGGTCTCTTTTGTTTGATGGTTGCTTTCTTGATTTTGTTTGCCATGTAACA	Refseq	175176258	-	NM_001002258	2776	protein_coding		
A_23_P56736	chr2				131482934	113457		TUBA3D			TGTGGTGGGTTCTCCCCTGCCACCCCCGGGATGGCTGCTTCCAAGTTGTTTGCAATTAAA	Refseq	131476119	+	NM_080386	1520	protein_coding		
A_23_P5679	chr2				130599575	55997		CFC1			CGTTTCTCCTGGCTGAGGAAGGGAAGGGAACATCCACATCTTCTGTACTCGTCCATTCTG	Refseq	130592165	-	NM_032545	1677	protein_coding		
A_23_P57118	chr20				2341079	7053		TGM3			AACGAGGCTCGTGTGCGGAAGCCTGTGAACGTGCAGATGCTCTTCTCCAATCCACTGGAT	Refseq	2296001	+	NM_003245	2643	protein_coding		
A_23_P57370	chr22				17159277			CECR5			AAGAAGACAGTGACTCTTTTTCCCTGCTGGGTAGCATTTTGTATGGAACGGTTGGAATTT	Refseq	17137520	-	NM_033070	1799	protein_coding		
A_23_P57658	chr3				193270855			HRASLS			TTGGGAGGAGGAAAAGAAACCTGGGGTGAATACTTATTTTCAGTGCATCATTACTGTTCC	Refseq	193241222	+	NM_020386	969	protein_coding		
A_23_P57868	chr3				51989197	95		ACY1			TGCACGACCACGATGAACGGCTGCATGAGGCTGTGTTCCTCCGTGGGGTGGACATATATA	Refseq	51983535	+	NM_000666	1422	protein_coding		
A_23_P58390	chr4				112195256			C4orf32			TAATACTAACTATTTAGTATACTGTCAGTACTGTACATCTGCACACTGGTGTTAATAGGG	Refseq	112145454	+	NM_152400	8844	protein_coding		
A_23_P58869	chr6				111047554	442245		GSTM2P1			CGTATGGCATCCTTGAGAGAAACCAAGTATTTGAGCCCAAGTGGTTGGACGCCTTCCCAA	Refseq	111046419	-	NR_002932	1136	lncRNA		
A_23_P59069	chr6				27893891	8348		HIST1H2BO			AAAGGCCGTCACCAAGTACACCAGCTCCAAGTGAGCTCTCGCAGCTGCCAGCAATCCAAA	Refseq	27893425	+	NM_003527	467	protein_coding		
A_23_P59528	chr7				97181763			ACN9			AATGCTATTCTCATCCAGCCATATTAGTCTTCTGGCTTTTCTTTAGCTTCATCAAATAAG	Refseq	97116593	+	NM_020186	2068	protein_coding		
A_23_P59714								MGC16142			ATGACAAACGTTACCTGACAGTTAAGGAGAGGAGCTGCTAAATGGGTCGTGTGTTTCTGA	Refseq			NR_026902		lncRNA		
A_23_P59888	chr8				101369595			NACAP1			GCTATTATGGAATTAACAATGTAACCATCTGAAAGCAACTTTTTTGGTGTCTCAGATGAG	Refseq	101368893	+	NR_002182	704	lncRNA		
A_23_P59988	chr8				11332186	83650		SLC35G5			AGTATTATATGCTCCATGAGACTGTGGCACTTTCTGACATCATGGGGGCAGGGGTTGTGC	Refseq	11330986	+	NM_054028	1201	protein_coding		
A_23_P60016	chr8				66768034	26255		PTTG3P			GAGATCTCAAGTTTCAATATCATGTTTTGGCAAAACATTCGATGCTCCCACATCCTTACC	Refseq	66767329	-	NR_002734	706	lncRNA		
A_23_P60028	chr8				73972191			TCEB1			TGAATTCCCAATTGCACCTGAAATTGCACTGGAACTGCTGATGGCTGCGAACTTCTTAGA	Refseq	73945119	-	NM_005648	2015	protein_coding		
A_23_P60458	chr9				129148946			PPP2R4			GAACTGTCCATTGCTTTTATAGGGTGAGGTAAGTGACAGCCTCCCAAGCCCAGGCTTTGG	Refseq	129111314	+	NM_178001	2869	protein_coding		
A_23_P60793	chrX				1413586	80161		ASMTL-AS1			GCACAGGATGTACAGCTCAGCGCTGGGGAGGGGGTCCCTGAAAAAGTCACCTGGTTTAAA	Refseq	1400531	+	NR_026710	1789	lncRNA		
A_23_P60990	chr2				240892035			C2orf54			AAATGCTGTATATTTGGTTTTGAAAAAATGAATGTGCTGGGTATACACAGCAGAAAGGGT	Refseq	240886048	-	NM_024861	1958	protein_coding		
A_23_P61171	chr18				79899816	26251		KCNG2			GTGGCCATGGCGCTCTTCGCGCCACTGGTGCACCTGGCCGAGCGCGAGCTGGGCGCGCGC	Refseq	79863668	+	NM_012283	1401	protein_coding		
A_23_P63032	chr1				42155820	2981		GUCA2B			GAGGCTTCCAGCATCTTCAAGACCCTGAGGACCATCGCTAACGACGACTGTGAGCTGTGT	Refseq	42153410	+	NM_007102	604	protein_coding		
A_23_P6344	chr22				21644299	23753		SDF2L1			CAGGGCCACTCTTGGCAGAGACTTTGGGTTTGTAGGGGTCCTCAAGTGCCTTTGTGATTA	Refseq	21642302	+	NM_022044	825	protein_coding		
A_23_P63655	chr10				7807801			ATP5C1			AGAGAGCTGAAACCAGCTCGAATATATGGATTGGGATCTTTAGCTCTGTATGAAAAAGCT	Refseq	7788104	+	NM_005174	1151	protein_coding		
A_23_P63660	chr10				80437115			FAM213A			GACATTCACCTGTGTTCATGGGATGTATTGTTTCCACTCGTGTCCCTAAGGAGTGAGAAA	Refseq	80408551	+	NM_032333	5801	protein_coding		
A_23_P6413	chr22				31107568			SELM			CCTGAGTCCTGGAGACAGAATGAAGCGCTCAGCATCCCGGGAATACTTCTCTTGCTGAGA	Refseq	31104777	-	NM_080430	694	protein_coding		
A_23_P64499	chr11				1480886	81532		MOB2			CCTGTCGGATGGATGCGTGCCGTTTGTAGAGAAGAGCCTTTGGGCCCATTCACTCGTTCA	Refseq	1469448	-	NM_053005	1558	protein_coding		
A_23_P64630	chr11				119337309	79102		RNF26			AGCTCACTGGGAGTCTCAGGAGGGATAACCGGATTTCTGCTCTTTCCCCTGTCACTCCCA	Refseq	119334527	+	NM_032015	2783	protein_coding		
A_23_P64828	chr12				112918026	4938		OAS1			CTCTGCATCTACTGGACAAAGTATTATGACTTTAAAAACCCCATTATTGAAAAGTACCTG	Refseq	112906777	+	NM_002534	1627	protein_coding		
A_23_P64913	chr12				14981865	5149		PDE6H			TGCCGGAGTCTTGAAATTCAGCTGATTGGAAGTGGTTTCTTTGACTTTCAAGGTCATTCC	Refseq	14973042	+	NM_006205	727	protein_coding		
A_23_P65022	chr12				120740008	35		ACADS			CATGCTGAAGGATAACAAGAAGCCTTTCATCAAGGAGGCAGCCATGGCCAAGCTGGCCGC	Refseq	120725826	+	NM_000017	1859	protein_coding		
A_23_P65041	chr12				45065411	83956		RACGAP1P			TACTGGAGTCAGTTCTCAATAGTGGAGCAGAAGAACATTGACCCCCTACATGTCACTGAA	Refseq	45062618	-	NR_026583	2794	lncRNA		
A_23_P65712	chr15				82991057			FAM103A1			TGCTTGACTTCTACCTCAGAATCTTCTTTGTTTCATGACTTAATAGTGCTTTAAGTTTGG	Refseq	82986210	+	NM_031452	1565	protein_coding		
A_23_P65918	chr15				41503551	3706		ITPKA			CCCTCTCCAGAGGTGCCAGACCGCGGATTTTATTTAGCAAGCCCAGACCTTCCGGTCTAA	Refseq	41493874	+	NM_002220	1825	protein_coding		
A_23_P66117	chr16				266096			ITFG3			CCCACCCACCAAGGAAGAAAGCAGAATAAACATTTTTGCACTGCCTGAAAAACCCCGGTG	Refseq	234821	+	NM_032039	2909	protein_coding		
A_23_P66732	chr17				3726699			GSG2			ACAACCGCTGGGGTGAATATCACCCTTATAGTAATGTGCTCTGGTTACATTACCTGACAG	Refseq	3723903	+	NM_031965	2797	protein_coding		
A_23_P66798	chr17				41528308	3880		KRT19			CTTCTGCTGTCCTTTGGAGGGTGTCTTCTGGGTAGAGGGATGGGAAGGAAGGGACCCTTA	Refseq	41523617	-	NM_002276	1390	protein_coding		
A_23_P66948	chr18				32470882			GAREM			AACACTTGGAGGTGTGCCTTGTACGTCACTCAACAAACACTCAGCAGCTGCTAAAAGAAA	Refseq	32263522	-	NM_022751	7431	protein_coding		
A_23_P6708								NCBP2-AS2			AGTGTGATACTTCTCAGGCAAGATGTGTTAAGAATACCGGGGACTGTAGGCCTATGGTAA	Refseq			NR_024388		lncRNA		
A_23_P67339	chr19				49543633	57333		RCN3			CGACACGGACAAGGATGGGCGGCTGAGCAAAGCGGAAATCCTGGGTAATTGGAACATGTT	Refseq	49528003	+	NM_020650	1469	protein_coding		
A_23_P67414	chr19				45815308	81492		RSPH6A			CTATGCCTATGCCAGTGGCAAAAAGTTTGAGAACATCTACATCGGCTGGGGTCACAAGTA	Refseq	45795713	-	NM_030785	2442	protein_coding		
A_23_P67569	chr19				821952			LPPR3			AGCGACGTGGACCAGGAGGAGCCGCGGTTCGGGGCCGTGGCCACCGTCAACCTGGCCACG	Refseq	812488	-	NM_024888	2405	protein_coding		
A_23_P6802	chr3				51941904	9136		RRP9			CCGATGGTGGAGAATCAAAGAGGCTCGGAATTCTGTCTGCATCATCCCACTCCGCAGGGT	Refseq	51933429	-	NM_004704	1542	protein_coding		
A_23_P68106	chr2				84906671	9168		TMSB10			GCGAGTGGGAGCACCAGGATCTCGGGCTCGGAACGAGACTGCACGGATTGTTTTAAGAAA	Refseq	84905656	+	NM_021103	461	protein_coding		
A_23_P68665	chr20				62308862	11047		ADRM1			GGAGATAATGGCTCCCATCCTCGCCAACGCGGATGTCCAGGAGCGCCTGCTTCCCTACTT	Refseq	62302997	+	NM_007002	1379	protein_coding		
A_23_P6869	chr3				50359521	11070		TMEM115			TCCTGGTGAAGGTAAAGATATGCCAGAAGACGGTGAAGCGCTACGATGTGGGTGCCCCAT	Refseq	50354750	-	NM_007024	2107	protein_coding		
A_23_P68910	chr22				37212477	6753		SSTR3			ACCCCATCCTTTATGGCTTCCTCTCCTACCGCTTCAAGCAGGGCTTCCGCAGGGTCCTGC	Refseq	37204237	-	NM_001051	4256	protein_coding		
A_23_P69154	chr3				43057715			FAM198A			AACTGTAAAAATGTGTGATGCACGTGCATATGCAGAGTGGGAGAACTTTGTGTGTGTGTA	Refseq	42979311	+	NM_001129908	3389	protein_coding		
A_23_P69810	chr4				83605875			AGPAT9			GTAACAAAGAGCTTAGTTTTCCTTGTTTGAATGCTGTAGATCTGTACCTAGTACCCCTCC	Refseq	83536108	+	NM_032717	2928	protein_coding		
A_23_P69941	chr5				112420978			EPB41L4A-AS2			GCGACTTTTGATGGAGTTTCCTCTCATAGTGATTTGCCACAAAGGACCTTCTGTAGGAAG	Refseq	112419583	+	NR_027706	1406	lncRNA		
A_23_P70060	chr5				55535078			PPAP2A			GAGCGATGTGTTGACTGGACTCATTCAGGGAGCTCTGGTTGCAATATTAGTTGCTGTATA	Refseq	55424842	-	NM_176895	1688	protein_coding		
A_23_P70448	chr6				26017812	3024		HIST1H1A			CTGCTAAAGCTAAGGCTGTAAAACCCAAGGCGGCCAAGGCTAGGGTGACGAAGCCAAAGA	Refseq	26017032	-	NM_005325	781	protein_coding		
A_23_P70785	chr6				106570449			AIM1			TCCCCAGAAAGTGAAGGAAAAGAGACCTTTAGGGATGTTGCTGGTCAAGTCTTGATTTGA	Refseq	106511855	+	NM_001624	7562	protein_coding		
A_23_P7083	chr4				1253007			CTBP1-AS2			TGGGAACGTCGATGAGGTATTAAAGGAAACCACTGGTCTTGTCAGTCATGTACACACAGA	Refseq	1249440	+	NR_033339	2945	lncRNA		
A_23_P71790	chr9				136860799	158056		MAMDC4			CATCCTTTTCAATGCGGATGGTGTCACCCTCCCGGCATCTGTCACCAGTGATCCGTAGAC	Refseq	136852346	+	NM_206920	3681	protein_coding		
A_23_P71864	chr9				129072082			FAM73B			GGGGAGGTCAGAGGATGTATGTGGCCGGACCAGCTTCCCCACCTTCATTAGGACAAGAAA	Refseq	129036934	+	NM_032809	3654	protein_coding		
A_23_P72157	chr4				689151			MFSD7			GGTGATCACGTAGCTGAGCGCCTTGTAGTCCAGGTTGCCCGCCACATCGATGGAGGCGAA	Refseq	681829	-	NM_032219	1833	protein_coding		
A_23_P72668	chr2				191847088			SDPR			AGAAAACATCTACGAAAGGTAAAAAGAGATGATCAGTTGGTTGTTTACTTGCTAGAAACC	Refseq	191834310	-	NM_004657	3054	protein_coding		
A_23_P72697	chr8				143217170	338328		GPIHBP1			TCGCTGCCGACAGAAGTCACTGCCTACCTCAGGGTCCCCTTACCTGGGTGGGAAATAAAT	Refseq	143213218	+	NM_178172	2257	protein_coding		
A_23_P73012	chr9				95087218			C9orf3			GCAGAGATGATTAAATATATCCAAGAGACATTGGAAAACCTGCTGAACATTTTACATTGG	Refseq	94726669	+	NM_032823	2931	protein_coding		
A_23_P73571	chrX				106208956			MUM1L1			ATGATATAAATGCCAACTGGCAAGTCATTCCAAACTGCTTGAAGGAGTAGATGAACCAGA	Refseq	106168305	+	NM_152423	4320	protein_coding		
A_23_P73763	chrX				154479257	8270		LAGE3			ACTTTGCGTCTCCTTGTAGGCAGTGCGTCCATCCTTCCCTAGGGCAGGAATTCCCACAGT	Refseq	154477769	-	NM_006014	964	protein_coding		
A_23_P74012	chr1				152985814	6698		SPRR1A			GCTAGTCTTCTTGTTGCTCGGGTGCATTTGAGGATGGATTTGGGGAGGGATCAAGTGAAC	Refseq	152984081	+	NM_005987	648	protein_coding		
A_23_P74088	chr1				1634654	8510		MMP23B			GCTGCGGCCAGAAGATCCTCCACAAGAAAGGGAAAGTGTACTGGTACAAGGACCAGGAGC	Refseq	1632173	+	NM_006983	1248	protein_coding		
A_23_P75380	chr11				67491103	9049		AIP			GCTGGACCACTGCTCTTCCATCCTCAACAAGTACGACGACAACGTCAAGGCCTACTTCAA	Refseq	67483026	+	NM_003977	1236	protein_coding		
A_23_P75622	chr11				118409847			ATP5L			CGGAGAGATTATAGGCAAGCGGGGCATCATTGGCTATGATGTTTGAAGACCAATCTTTAA	Refseq	118401606	+	NM_006476	1121	protein_coding		
A_23_P76034	chr11				119729200			PVRL1			GGGTTTGATGGCAACTGGTACCTGCAGCGGATGGACGTGAAGCTCACCTGCAAAGCTGAT	Refseq	119674389	-	NM_203286	1909	protein_coding		
A_23_P77455	chr16				66934402			FAM96B			AGCATGGCCACCCTTATTGGTCTGTCCATCAAGGTCAAGCTTCTGCGCTCCCTTCCTCAG	Refseq	66932065	-	NM_016062	668	protein_coding		
A_23_P77529	chr16				768862	10232		MSLN			GTGGAATGTGACGTCCCTGGAGACCCTGAAGGCTTTGCTTGAAGTCGACAAAGGGCACGA	Refseq	760734	+	NM_005823	2197	protein_coding		
A_23_P77545	chr16				1081454	6755		SSTR5			TGGTCATGACGCTGGACGGCGTCAACCAGTTCACCAGTGTCTTCTGCCTGACAGTCATGA	Refseq	1078826	+	NM_001053	2629	protein_coding		
A_23_P77756	chr17				76077537	8811		GALR2			TCAGCACTACCAACCTGTTCATCCTTAACCTGGGCGTGGCCGACCTGTGTTTCATCCTGT	Refseq	76074781	+	NM_003857	1373	protein_coding		
A_23_P77818	chr17				75046969			ATP5H			AGAATTTATAAAATTGAGTCCAGGAGGAAGCTCTGGCCCTTGTATTACACATTCTGGACA	Refseq	75038863	-	NM_006356	609	protein_coding		
A_23_P77859	chr17				7856099	92162		TMEM88			CTCAGCTCCGTCGTGAATGGGACAACAATCTCGTGCCCTCGTTTTATGGTGCAGCTTCTC	Refseq	7855066	+	NM_203411	874	protein_coding		
A_23_P7827	chr6				116463771			FAM26F			CAAATTTCATCACTGTATACTTTCAATCCGAAGGGCCAGTACTACAGCATGTTGCACAAA	Refseq	116461375	+	NM_001010919	1127	protein_coding		
A_23_P78383	chr18				23531822			C18orf8			CAGCAAATGATGAAATAGTAGAAGTTCTCCTTTCCAAACACCAAGTGTTAGCTGCCTTAA	Refseq	23503511	+	NM_013326	2200	protein_coding		
A_23_P7866	chr6				47722021			GPR115			TGTCAACACTCAGAGGCCCTCTATTGGCAGTTCCAAGTCTCAGGATGTGGTCATAATTAT	Refseq	47698545	+	NM_153838	3188	protein_coding		
A_23_P78944	chr19				2252073	268		AMH			GCGTGTGCGGCTGGCCTCAGTCCGACCGCAACCCGCGCTACGGCAACCACGTGGTGCTGC	Refseq	2249323	+	NM_000479	1809	protein_coding		
A_23_P79094	chr19				275150	11026		LILRA3			CTGTGTCAGTCACAGGGAGGGATGCACACTTTCCTTTTGACCAAGGAGGGGGCAGCTGAT	Refseq	270735	-	NM_006865	1608	protein_coding		
A_23_P79134	chr19				29675477	79156		PLEKHF1			TTCAGGAAGCCCCAGAACACCCACAGGTCTTGGTAACAAACGCCACCTTACACTCTGCAG	Refseq	29665461	+	NM_024310	1699	protein_coding		
A_23_P79572	chr2				239195457	85009		MGC16025			GCCTCTGACCCTGATGAAATAGCTTCGGTGGCATTTGCATCAAGATCATGTTAGTGTCAT	Refseq	239193331	-	NR_026664	2127	lncRNA		
A_23_P7976	chr6				26157115	3008		HIST1H1E			TCCTTCAAACTCAACAAGAAGGCGGCCTCTGGGGAAGCCAAGCCTAAGGCTAAAAAGGCA	Refseq	26156331	+	NM_005321	785	protein_coding		
A_23_P79769	chr20				63240495	79444		BIRC7			GGTCAAAAGGAAGAGACTTTGTCCACAGTGTGCAGGAGACTCACTCCCAGCTGCTGGGCT	Refseq	63235905	+	NM_022161	1280	protein_coding		
A_23_P80048	chr20				35607562	80307		FER1L4			GAAGTCTTTCTTACCCATGTGAGCTACCCCAGAGTCTAGTGCTTCCTCTGAATAAACCTA	Refseq	35558737	-	NR_119376	6717	lncRNA		
A_23_P81441	chr5				135447348	140947		DCANP1			AACCCAGCCCAGTTAAGAGGAGATGCCGAATTTAATGAACCCTATTTGAATTGCAGGGCT	Refseq	135444214	-	NM_130848	3135	protein_coding		
A_23_P81676	chr6				112069686			WISP3			TGCTCCAGAACATGTGGGATGGGAATATCTAACAGGGTGACCAATGAAAACAGCAACTGT	Refseq	112054168	+	NM_198239	1332	protein_coding		
A_23_P81859	chr6				27147562	85235		HIST1H2AH			GGCCGTGCTGCTGCCTAAGAAGACTGAGAGCCACCATAAGGCCAAATAAGGAGCGAGGTT	Refseq	27147082	+	NM_080596	481	protein_coding		
A_23_P81934	chr6				31726710			C6orf25			CTCCACTTGTGAAAACCGAGCCCCAGAGGCCAGTAAAGGAGGAAGAGCCCAAGATTCCAG	Refseq	31723344	+	NM_025260	2435	protein_coding		
A_23_P81993	chr6				34249108			C6orf1			CAGGCAGGCTTTGGAGTTGTTTCCATGGTGATGGGGCCAGATGTATAGTATTCAGTATAT	Refseq	34246380	-	NM_178508	1201	protein_coding		
A_23_P82296	chr7				100679169	2783		GNB2			TGTGGGACATTGAGACAGGCCAGCAGACAGTGGGTTTTGCTGGACACAGTGGGGATGTGA	Refseq	100673740	+	NM_005273	1664	protein_coding		
A_23_P82299	chr7				100436497	221908		PPP1R35			AGATCCCTGGAGGGCTAGTTCGTATTTTTGTGTTAAACTATTTGTTAGAATAAAGTAATT	Refseq	100435282	-	NM_145030	963	protein_coding		
A_23_P82588	chr7				139346328			C7orf55			TTGGATGCTGCATTCATAGGAGAATTGAATAATTTCTATCAATATGTATTTATCATTAAA	Refseq	139341337	+	NM_197964	1014	protein_coding		
A_23_P82674	chr7				56000179			GBAS			TTACAAGTGTACCCAATAACTGAAAATGTTTTAACTCACTCTCATTTGTAAGCAGTCCAC	Refseq	55964585	+	NM_001483	1993	protein_coding		
A_23_P82775	chr8				54460892	64321		SOX17			ACCCTATTTCCAAGTTCAAGTTAACTAGCTTTGAATGTGTCCCAAAACAGCTTCCTCCAT	Refseq	54457935	+	NM_022454	2346	protein_coding		
A_23_P82929	chr8				119424434			NOV			TAGGCTGCAAAATTAAATCTAGACATTCTTTTAATGCCACCACACGTGTTCCGCTTCTCT	Refseq	119416446	+	NM_002514	2463	protein_coding		
A_23_P82959	chr8				144475849	8928		FOXH1			GCTGGCTGCTCTCCTGGTGCAGCCTGTGAGGCTCTTAAGACAGGGGCCGCTCCTCCCTCC	Refseq	144473412	-	NM_003923	2017	protein_coding		
A_23_P83073	chr9				94461042			HIATL1			AAACAACTCAAGCATTCTGGTGGCAACATAGAGATTGTAGGCTGCTTCTAAGAAAGTTAT	Refseq	94374569	+	NM_032558	3402	protein_coding		
A_23_P83175	chr9				21031640			PTPLAD2			CATCCTTTTTGTGGTGATCACCAGTCAAGAGGAAGTCCAAGAGAAATATGTGGTGTGTGT	Refseq	20999509	-	NM_001010915	8277	protein_coding		
A_23_P83192	chr9				136851043	29085		PHPT1			TGGTCCTGCCCAGCACGCCATTTCAACTGAGAAAATCAAAGCCAAGTACCCCGACTACGA	Refseq	136848816	+	NM_014172	1199	protein_coding		
A_23_P83244	chr9				122724925	254973		OR1L4			AGATGCTGGTGAATTTTCTATCAGAGACAAAGATTATCTCTTATGTGGGCTGCCTGATCC	Refseq	122723990	+	NM_001005235	936	protein_coding		
A_23_P83266	chr9				128822676	2021		ENDOG			AGCTACCAAAACGTCTATGTCTGCACAGGGCCACTCTTCCTGCCCAGGACAGAGGCTGAT	Refseq	128818500	+	NM_004435	1145	protein_coding		
A_23_P83298	chr9				129722674	51450		PRRX2			CAAGGACCTCATTTAGTTTGTGTATTAAAACCAAAAAGCTTTTGTCTTTAAGAAATAAAA	Refseq	129665647	+	NM_016307	1305	protein_coding		
A_23_P83351	chr9				114505473			DFNB31			AGATGGGGCCAACAAACCGCCTGGACTTCTGGAGCCCACGTCCACTCTGGTCCGTGTGAA	Refseq	114402080	-	NM_015404	4070	protein_coding		
A_23_P83751	chr11				122959722			C11orf63			TGGCTGCTTTCAAAGTCCTTCACATCGTATAGACAACATTTGATAGGAAGGAGACCAAAA	Refseq	122882528	+	NM_024806	3160	protein_coding		
A_23_P8380	chr7				135170826			C7orf49			TCATGTGGTGGTCCAACTTACTGGAACCAAAGAGACAGTACTTTGCAAAGAAAAGGATCA	Refseq	135165780	-	NM_024033	1635	protein_coding		
A_23_P84344	chr11				417397	59307		SIGIRR			CGCACAGACTTCTACTGCCTGGTGTCCAAGGATGATATGTAGCTCCCACCCCAGAGTGCA	Refseq	405716	-	NM_021805	1639	protein_coding		
A_23_P84596	chr5				139389913	51237		MZB1			GGACATGTTTGCACTACTTGGGGGAGTTTGGAGAAGACCAGATCTATGAAGCCCACCAAC	Refseq	139387467	-	NM_016459	925	protein_coding		
A_23_P84629	chr17				82051811	5986		RFNG			CAAGACCCCACACGGTTTAAGTCTATCCATTGTCTTCTGTACCCAGACACGGACTGGTGT	Refseq	82047902	-	NM_002917	1865	protein_coding		
A_23_P8558	chr7				73738867	83451		ABHD11			ACAGGTGTCTCCCACTTTGCAACCTACGTGGCAGCCATGAGGGCCATCAACATCGCAGAT	Refseq	73736094	-	NM_148912	1495	protein_coding		
A_23_P85598	chr1				226987544			ADCK3			GATGAAAGGGCAACTTTGTTTTCTTCTTTTTCCTGATGTGAATGTTAAGCAGAAGGGAGA	Refseq	226940294	+	NM_020247	2866	protein_coding		
A_23_P86315	chr1				146021822			HFE2			CTCTTTGTTCTGTGGCTTTGCATTCAGTAAGGGGACCATCAGTCCCATTACTAGTTTGGA	Refseq	146017468	-	NM_213653	2234	protein_coding		
A_23_P86504	chr10				102056173			C10orf76			CACCTGGACTGCCATCCATTTAACCTCAAATCTCTTTGGGATACTCGCCCTCCCTGGGAA	Refseq	101845599	-	NM_024541	4099	protein_coding		
A_23_P86943	chr11				126268895			SRPR			GCTAGGCTGGAGTGATTTGTTACAAATGAGCAAAAGATGAGTCCTTGCTTCCCTCAGAAA	Refseq	126262938	-	NM_003139	2986	protein_coding		
A_23_P87545	chr11				320860	10410		IFITM3			GGGCCCTGATTCTGGGCATCCTCATGACCATTCTGCTCATCGTCATCCCAGTGCTGATCT	Refseq	319676	-	NM_021034	611	protein_coding		
A_23_P87603	chr12				53506431	6895		TARBP2			CTGCAGTACCTCAAGATCATGGCAGGCAGCAAGTGAAGCCCCAGCTGGACTCATGGATGT	Refseq	53501283	+	NM_134323	1510	protein_coding		
A_23_P87616	chr12				53676330			ATP5G2			TGTCTGATGGTAGCCTTTCTCATCCTCTTTGCCATGTGAAGGAGCCGTCTCCACCTCCCA	Refseq	53665170	-	NM_001002031	756	protein_coding		
A_23_P88046	chr13				110639996			CARKD			TACGGTTTCGTGCCTGACGCGTGCATTAGGGTGTTCTCTTATACTTTCAGTAGCATCTTT	Refseq	110615584	+	NM_018210	2756	protein_coding		
A_23_P88069	chr13				39603193			LHFP			TTCCAGTCATTGGATCGTGTTTTCTTTTGTCCATTATTGTACTGTGCTGTACCACATTTA	Refseq	39342892	-	NM_005780	2132	protein_coding		
A_23_P88234	chr14				24141591	51016		EMC9			GATAAGAACTTAGTGATGTGGAGGGACTGGGAAGAGTCACGGCAGATGGTGGGAGCTCTA	Refseq	24138965	-	NM_016049	838	protein_coding		
A_23_P88643	chr15				22095864	283694		OR4N4			TTCTGAAGGGAAGAACAAGGCCATGTCCACGTGCACCACTCGTGTCATTATTATACTTCT	Refseq	22094431	+	NM_001005241	1434	protein_coding		
A_23_P88678	chr15				76204963			C15orf27			TCTCATTCCAGCATGAGCGTTTCTGAGTCTCTTCAAGACGAATCTAGTTTTCACCTTCAC	Refseq	76059985	+	NM_152335	2372	protein_coding		
A_23_P88904	chr16				2047834	4913		NTHL1			GCTGGGCAAGCTCATCTACCCCGTCGGTTTCTGGAGGAGCAAGGTGAAATACATCAAGCA	Refseq	2039820	-	NM_002528	1030	protein_coding		
A_23_P88963						226		ALDOA			CAGGAGGAGTATGTCAAGCGAGCCCTGGCCAACAGCCTTGCCTGTCAAGGAAAGTACACT	Refseq			NM_000034		protein_coding		
A_23_P89062	chr16				31707437	100132341		CLUHP3			GCTGCAGATGATGAGGGACCTACCCAACAAGAACCAACCTGAGCAGCTGCTTCAAGAAAA	Refseq	31700613	+	NR_024034	1789	lncRNA		
A_23_P89101	chr16				4788345						TGCTGGGCTTCCTGAGTCCCCAGCGGCTCTCAACACACACCTATGTACCAGAGCATCTAT	Refseq	4777606	-	NM_144605	1356	protein_coding		
A_23_P89589	chr17				8152404	5187		PER1			TTCTCAGAACTCAGATGTGGCTAGACCAACCAGTGGGAAACTGCCCCAGCTTCTCCCACC	Refseq	8140472	-	NM_002616	4676	protein_coding		
A_23_P89665	chr17				41369813	3884		KRT33B			GCTGTGGGCCTTGCAACACCTTTGGGTACTAGATACCCTGGGGCCAGCAGAAGTATAGCA	Refseq	41363498	-	NM_002279	1616	protein_coding		
A_23_P8981	chr8				38150952	6770		STAR			TCATTAGTAGACATGTTTCCCTATTGCTTTCATAGGCACCAGTCAGAATAAAGAATCATA	Refseq	38142700	-	NM_000349	2565	protein_coding		
A_23_P89941	chr19				10568979	1032		CDKN2D			GAGTTATTCATATTCTGTTGGAAGCTTGTTTTCCAGTCTCTTGTACAGCGTTTTAAAAGA	Refseq	10566460	-	NM_001800	1425	protein_coding		
A_23_P90359	chr19				5828324	4902		NRTN			TGGACGCGCACAGCCGCTACCACACGGTGCACGAGCTGTCGGCGCGCGAGTGCGCCTGCG	Refseq	5823802	+	NM_004558	1139	protein_coding		
A_23_P90444	chr19				35637685	79171		RBM42			GCCAAGGTGATCCGTGACAAGCGCACAGGCAAGACCAAGGGCTACGGCTTCGTCAGCTTC	Refseq	35629036	+	NM_024321	1692	protein_coding		
A_23_P90722	chr2				219309401	5798		PTPRN			GAGGACCGGCACCTACATCCTCATCGACATGGTCCTGAACCGCATGGCAAAAGGAGTGAA	Refseq	219289623	-	NM_002846	3612	protein_coding		
A_23_P90997	chr2				240140658	150677		OTOS			CAGATCGAGGACATGGCCCGAACCTTCTTTGCCCACTTCCCCCTGGGGAGCACGCTGGGC	Refseq	240139026	-	NM_148961	571	protein_coding		
A_23_P91491	chr21				32612377			C21orf59			TTTCATGGAGTGAAAGACATAAAGTGGAGACCAAGATGAAGTTCACCAGCTGATGACACT	Refseq	32599354	-	NM_021254	3516	protein_coding		
A_23_P91619	chr22				23895223	4282		MIF			ACGCTGTGTTCTAGGCCCGCCCACCCCAACCTTCTGGTGGGGAGAAATAAACGGTTTAGA	Refseq	23894383	+	NM_002415	557	protein_coding		
A_23_P91636	chr22				24265524	29774		POM121L9P			ATTCCCAACGTTGCTCATCAAATTATGACCATAAATTTCCAGGATCAGACTAACGGCTAA	Refseq	24251621	+	NR_003714	5224	lncRNA		
A_23_P91697	chr22				33920428			LARGE			AAGATTCACGTATCCATCTGGAGACCTACAGGAAGAAAGTGATTGGGTTCCTCTGGTTCT	Refseq	33272526	-	NM_004737	4751	protein_coding		
A_23_P91930	chr3				114088422			QTRTD1			AATGCATCGTTAGGGGAGTAGTGGTAAATATTCCAGAATCCATATGAAATTCATGAGTTT	Refseq	114056737	+	NM_024638	4023	protein_coding		
A_23_P92132	chr3				50292595	7866		IFRD2			AGGAGACTTTCTATGCCCTTGGTCCGTATTTTTAACAGAAGACAGTGCAACAACTGGTCT	Refseq	50287732	-	NM_006764	2129	protein_coding		
A_23_P92520	chr4				164197711	23520		ANP32C			AGGCCTCACCTCAATCTCAGACTTACCAAAGTTAAAGTTGAGAAAGCTTGAACTAAGAGT	Refseq	164197007	-	NM_012403	705	protein_coding		
A_23_P92602	chr4				474209	79963		ABCA11P			ACGCTAAGGTGTATTGGTTCCATTCAACAGCTGAAAAGTTTGGTAAAGATTATTTACTAG	Refseq	425435	-	NR_002451	1895	lncRNA		
A_23_P92754	chr5				177098144	2264		FGFR4			GCTGACTTTGGGCTGGCCCGCGGCGTCCACCACATTGACTACTATAAGAAAACCAGCAAC	Refseq	177086915	+	NM_213647	3093	protein_coding		
A_23_P9280	chr9				85842879	389765		LOC389765			ACTTGCAAGGTCCACACAAGTCCGCCTATGTACTCTCTGGATCGAATATTTGCTGGATTT	Refseq	85806002	+	NR_029410	1764	lncRNA		
A_23_P93658	chr7				151052756	9311		ASIC3			GAGGCCCTCAACTATGAGACCGTGGAGCAGAAGAAGGCCTATGAGATGTCAGAGCTGCTT	Refseq	151048292	+	NM_020322	2235	protein_coding		
A_23_P9392	chr9				128829794			C9orf114			CTGAACCCAGTGTCCTCTTTGACCTGTACGTCAATACCTGTCCTGGCCAGGGTAGCCGTA	Refseq	128819651	-	NM_016390	4259	protein_coding		
A_23_P94186	chr8				142752532	137797		LYPD2			GGGAGATAGTGTACCCCTTCCAGGGGGACTCCACGGTGACCAAGTCCTGTGCCAGCAAGT	Refseq	142750150	-	NM_205545	592	protein_coding		
A_23_P94365	chr8				144393242	203054		ADCK5			TGCGCCACGCCAAGGTCGTCTGGGAGATGCTCAAGTTTGAAGTGGCGCTCAGGCTGGAGA	Refseq	144374047	+	NM_174922	1960	protein_coding		
A_23_P94434	chr9				35907136	646962		HRCT1			CCCCAGTGTACTATGGCAGCAGAGAATGGAGGAACACTGGGTCTGCAGTGCTGAAGGGTT	Refseq	35906202	+	NM_001039792	935	protein_coding		
A_23_P9465	chr9				127814081	2356		FPGS			CTGCGTTCTCCCCATGAACTTACATACTAGGTGCCTTTTGTTTTTGGCTTTCCTGGTTCT	Refseq	127802882	+	NM_004957	2284	protein_coding		
A_23_P94736	chr9				127917041	27090		ST6GALNAC4			GAGAAGAGCCACCCCTCAGTGCCTTACCACTACTTTGAGAAGGGCCGGCTAGATGAGTGT	Refseq	127907886	-	NM_175039	1706	protein_coding		
A_23_P9485	chr9				114333256	5005		ORM2			GTTTGGTTCCTACCTGGACGATGAGAAGAACTGGGGGCTGTCTTTCTATGCTGACAAGCC	Refseq	114329789	+	NM_000608	844	protein_coding		
A_23_P96087	chr3				129316286	8971		H1FX			CCAAGAAGGTTCCGTGGTTCGACCAGCAGAATGGGCGCACCTACCTCAAGTACTCGATCA	Refseq	129314771	-	NM_006026	1516	protein_coding		
A_23_P96369	chrX				106679439			CXorf57			GTTGAGCAGCCTATGAACCTAAAGACATACTGCAGTTTGTTCATAAATGTATTCAGTCTT	Refseq	106611978	+	NM_018015	3852	protein_coding		
A_23_P96497	chrX				149776867	100506164		HSFX1			CTTCCGAAAACGGCGTCAATGCACTTTCAGGACCTTCACCCGCATTTTCTCCGCAAAAAG	Refseq	149774068	+	NM_016153	1963	protein_coding		
A_23_P96623	chrX				154196861	2652		OPN1MW			GGTCTCTGGTCTCTGGCCATCATTTCCTGGGAGAGATGGATGGTGGTCTGCAAGCCCTTT	Refseq	154182596	+	NM_000513	1998	protein_coding		
A_23_P96658	chrY				19607170	246126		TXLNGY			ATGCCCTAAAGTTAATACCAGCAGTCATATTTTATCAGATGTAAATCTGGATGTAAGCTC	Refseq	19567358	+	NR_045128	4648	lncRNA		
A_23_P96688	chr11				68213317			SUV420H1			AGTTGCAACAAAAGAGTGGAAACGAAATGACAAAATAGAATTACTGGTGGGTTGTATTGC	Refseq	68165719	-	NM_016028	2711	protein_coding		
A_23_P97123	chr1				168247430	84832		ANKRD36BP1			GTGTTAAGAAATACAATTAAAAAGCAAGATGGCCAAATTGAGCAGCTTCAGAAAATCCTG	Refseq	168245565	-	NR_026844	1879	lncRNA		
A_23_P97465	chr1				12861909	65122		PRAMEF2			TTTTCTCCAGGTGCCATCATTACACGTCAGATAATGAACTCGAGGGATGGTTAGTCACCA	Refseq	12857086	+	NM_023014	1642	protein_coding		
A_23_P98183	chr11				535576	3265		HRAS			TTTGCCATCAACAACACCAAGTCTTTTGAGGACATCCACCAGTACAGGGAGCAGATCAAA	Refseq	532242	-	NM_005343	1070	protein_coding		
A_23_P98252	chr11				65022184	402		ARL2			TGCCGGGCATCGACTGGCTCCTGGATGACATTTCCAGCCGCATTTTCACAGCTGACTGAA	Refseq	65014160	+	NM_001667	932	protein_coding		
A_23_P98261	chr11				65571888			SSSCA1			GTGCCTCCAAATACAGATGTCATGGCCTGCACACAGACAGCCCTCTTGCAGAAGCTGACC	Refseq	65570477	+	NM_006396	769	protein_coding		
A_23_P98930	chr12				31993107			KIAA1551			CCCATCTTGAGGGAGGACCGTTCCTCAGTTAAGGACTTGTTTATTTAAATGGGACTGTAA	Refseq	31959415	+	NM_018169	6234	protein_coding		
A_23_P99579	chr14				93207065			C14orf142			CTGTTGTATCCTTATTGTCACACTAGGACATTTAAGGAAGACTTATGCTCTAATTTGGAA	Refseq	93202894	-	NM_032490	1125	protein_coding		
A_23_P99625	chr14				24132849	161247		FITM1			TAAAATTTGTGAATTCAGCCTGGGGCTGGACATGCACTTTCTTAGGGGGCTTTGTGTTGC	Refseq	24131466	+	NM_203402	1064	protein_coding		
A_23_P99891	chr15				81005788			MESDC1			ACTTGGTGTGGAAAGAGTATGAATTTGCCATGTGATTTGCAAATGGGGGGAAGCTACTGT	Refseq	81000923	+	NM_022566	4866	protein_coding		
A_24_P101629	chrX				135052191			FAM127B			GTTTGACGGAGATACCGACCGACTCCCGGAGTTCATCGTGCAGACGAGCTCCTACATGTT	Refseq	135050932	-	NM_001078172	1275	protein_coding		
A_24_P101651	chrX				152740985	100130935		CSAG4			AACACTATCCAGCCACTCCGACCAGCCAAAAGAACTCAATCAAAATGAGACACAGTAGGA	Refseq	152733827	+	NR_073432	776	lncRNA		
A_24_P103686	chr8				41625001			AGPAT6			AGATGCTGTCCAGTTTGCGAATAGGGTGAAATCTGCCATTGCCAGGCAGGGAGGACTTGT	Refseq	41578200	+	NM_178819	6298	protein_coding		
A_24_P104091	chr11				69675353			ORAOV1			TTGGTGGATTTTTGTGTTTTGTAAGTTGTCTATTTTGATAATGTATTATTTTTATAACTG	Refseq	69665563	-	NM_153451	2484	protein_coding		
A_24_P106502	chr6				41787372	29964		PRICKLE4			TGTGGCCAGGCCCTGATAAACCTCATCTACTTCTACCATGATGGACAACTCTACTGCGGC	Refseq	41780762	+	NM_013397	1646	protein_coding		
A_24_P106839	chr8				38382271			WHSC1L1			AACAGAAGAGACGAAAGATCAAAACAGAACCAAAGCAGATGCATGAAGATTACTGTTTTC	Refseq	38269704	-	NM_023034	10768	protein_coding		
A_24_P106953	chr9				128127729	80142		PTGES2			GAGGTGACCGAGTTCGGCAATAAGTACTGGCTCATGCTCAACGAGAAGGAGGCCCAGCAA	Refseq	128120693	-	NM_025072	1598	protein_coding		
A_24_P108779	chr22				37063390	79734		KCTD17			CACCTCCAGGGACTTGGGGTTCCCATCTGAAATCCTTTATTTTTGTACCATGGGGTGGGC	Refseq	37051736	+	NM_024681	1707	protein_coding		
A_24_P110284	chr19				7006415	497049		FLJ25758			TGGCTGGCACCGAGAACAGGCTGTTCCTAGTCATGGATTAAGCCAGCTCGGGAGAGCTAT	Refseq	7004953	-	NR_024372	1463	lncRNA		
A_24_P110291	chr4				781848	100129917		LOC100129917			GACAGTGGAGGGGAGTCAGGGAGGGCCCACCAGATGGACTTTCTTGTGACTCATCCTATA	Refseq	780149	-	NR_036511	1700	lncRNA		
A_24_P112160	chr7				14763	105375355		UPK3B			TGATCGTCATTACCTCCATCCTCTCTTCTCTGGCCGGCCTCCTACTCTTGGCCTTCTTGG	Refseq	9510	+	NM_030570	1633	protein_coding		
A_24_P113131	chr17				58328795			BZRAP1			GGGTGTGGAATGGTGGGGGAATTTGTTTAAAAAGACATTTTATTATAATAAAGTCTATTT	Refseq	58301231	-	NM_004758	7698	protein_coding		
A_24_P115529	chr9				125745929	51145		LOC51145			CAAAGATACGTTTGTTTAGGAAGAGACTGGATTTCACTTGTCAACTTACCCCATCACCAC	Refseq	125743754	-	NR_122032	712	lncRNA		
A_24_P116710	chr17				42763041	10266		RAMP2			TTTGCTGGAATCATTATAAGGATCAAATGGATCCTATCGAAAAGGATTGGTGCGACTGGG	Refseq	42761227	+	NM_005854	752	protein_coding		
A_24_P117410	chr22				50551023	113730		KLHDC7B			GCTCAGGGAAGGGGCTGGGATCGGAACTTCCTGCTCTTGTTTCTGGACAACTTTCCCCTT	Refseq	50545899	+	NM_138433	5125	protein_coding		
A_24_P118011	chr2				55284472	344405		PRORSD1P			GAGCCCTGAAGACTTTCTCACATTTGTGAAGATGACAGGACATGATCCCATAATACTAAA	Refseq	55282319	+	NR_027258	2154	lncRNA		
A_24_P118231	chr14				50327957			ATP5S			GGCATCATTGCTTTGCGTCATTTAAGAAACCTCAAATATTTGTTGTTAAGTGATCTTCCT	Refseq	50312324	+	NM_001003803	3579	protein_coding		
A_24_P119813	chr13				99352027	100131561		FKSG29			ACACGTGCTTTCAGTTACTTTCGCAGCATTTGGTTAAAGTGAGTTTAGCTGCACATCCTC	Refseq	99351420	+	NR_024013	608	lncRNA		
A_24_P121956	chr19				55229264	255043		TMEM86B			TTTGAGGACGATTTGCGGAATTCCAAGTCCACTACTGGGTTCCAGCTGCCTTCCCCCGGT	Refseq	55226634	-	NM_173804	1751	protein_coding		
A_24_P122403	chr1				23762059			TCEB3			TTTCTGTGCTACACTACATACAAATCACCAAATTACAAATTACCCTTTTGTGATCCTTGG	Refseq	23743366	+	NM_003198	4959	protein_coding		
A_24_P12397	chr6				41163186	54209		TREM2			GTGGCACTCTCACCATTACGCTGCGGAATCTACAACCCCATGATGCGGGTCTCTACCAGT	Refseq	41158506	-	NM_018965	1076	protein_coding		
A_24_P124973	chr15				29269822			NDNL2			GGAGATCCAAAGAAACTCATTACTGAGGACTTTGTGCGACAGCGTTACCTGGAATACCGG	Refseq	29264989	-	NM_138704	4834	protein_coding		
A_24_P126262								BAGE4			CCTAAAACAGTGGTATCCAAAGAAGAATCAAGGCCTCCAAAATTTGTCATTGAATCTGTC	Refseq			NM_181704		protein_coding		
A_24_P126628	chr12				57078791			TMEM194A			ATTATGACCCAGTGATGTCTTTTGGTGACTTAAGCTTATGAATTCAGGTTACAATTGAGT	Refseq	57055643	-	NM_015257	5398	protein_coding		
A_24_P127564	chr19				51705190			SPACA6P			GTGACAGTGACTCGGGGCGACCAGGCTATGTTTTCTTGCATCGTAAACTTCCAGCTGCCA	Refseq	51693340	+	NR_024330	2017	lncRNA		
A_24_P131580	chr2				232410714			ALPPL2			TCATTACCTTCCCTCCCTGGGCCTCCATTCTTCTGGGAAACACAAAGCAATAATAAAAGG	Refseq	232406844	+	NM_031313	2492	protein_coding		
A_24_P135255	chr13				40921774	283507		SUGT1P3			ACCAAGCTGAATAGGCTACATTTAATGCTATGAAAGCTCTGTATCTATGTGCTTTATATC	Refseq	40911887	-	NR_003365	1078	lncRNA		
A_24_P135427	chr19				58007206	100128398		LOC100128398			AGCTGGAACTGTTCTGTATAAACAAAGGGCAAGGTAATTGCTACATAGATTCTTTTCTTA	Refseq	58002894	+	NR_036508	1897	lncRNA		
A_24_P135875	chr9				62847206	442421		PTGER4P2-CDK2AP2P2			CGACTCAGCTTTGCACTCCAGGGCTGCGTACCACCAGCCACTGTCATGTTAACCCCTTCC	Refseq	62838445	+	NR_024496	3705	lncRNA		
A_24_P136182	chr7				23491428	256355		RPS2P32			AAGGAATCCGAGATCATTGACTTTCTCCTGGGGGCCTCTCTCAAGGAGGAGGTTTTGAAG	Refseq	23490388	+	NR_026676	1041	lncRNA		
A_24_P136470	chr6				26430588	54718		BTN2A3P			AGAATCCTTTATGCCCAGCAGGTCTCCATGTGTGGTGATCCTGCCTGTTATCATGATTAT	Refseq	26421391	+	NR_027795	2483	lncRNA		
A_24_P136641								TOPORS-AS1			GCTAAGGAGGAAATACCCAGACAAAATCTTTGGGACGAATGAAAATTTGTAACTCTTCTG	Refseq			NR_033991		lncRNA		
A_24_P136683	chrX				15703721	340591		CA5BP1			CATCTGCCTTCAGGTCTGTGATGAGAAACGGAGTGGCCTGTTCCGTTGTGCCCAGGTCTA	Refseq	15674916	+	NR_026551	1364	lncRNA		
A_24_P140391	chr4				88523801	84992		PIGY			AATATGATACCACAGGCAGCTAGGATGACACGTCAAAGTAAGAAGCAAGAAGAAGTGGAG	Refseq	88520978	-	NM_001042616	1356	protein_coding		
A_24_P143076	chr12				111369095			FAM109A			CCAAAACCCCTTCCTTCTGTCTCTGGAGACCCTTGAGCTTGGGGAAATATGGAGGGGTGT	Refseq	111360651	-	NM_144671	3142	protein_coding		
A_24_P144303						442459		XRCC6P5			AGAGAAAATGCAATAATAGGTTCCAGAAGCAAAAGGCCCAAGCGGAGTATTCAGAAGAGG	Refseq			NR_024608		lncRNA		
A_24_P144784	chr17				50172476	373861		HILS1			AGGGGCACAAGCGGCTTATCAAGGGGGTTCGAAGGGTGGCCAAGTGCCACTGCAATTAAT	Refseq	50171428	-	NR_024193	1083	lncRNA		
A_24_P145009	chr7				32729983	441208		ZNRF2P1			TGTCAGTAGTCCCACTTACTATGTCACTTTAATTGGATGAATGCGTTAATGAAAAGTTTG	Refseq	32727950	+	NR_003502	2034	lncRNA		
A_24_P14634	chr22				29259597	129080		EMID1			GAGGCAGGCCTTCAAGGAGGGATAGAGGTACAAGGCTTCGTCTCATCTGCTGTCTGAGCA	Refseq	29205896	+	NM_133455	2128	protein_coding		
A_24_P14731	chrX				48835610	27344		PCSK1N			CCCCCGCAACTCTGATCCGGCTCTGGGCCTGGACGACGACCCCGACGCGCCTGCAGCGCA	Refseq	48831096	-	NM_013271	1025	protein_coding		
A_24_P152649	chr19				36422897	644189		LOC644189			AGTCAAGATCAGATTCTAGTGTTCAATAACCCTATGTGAATCAGCTGTCTCCTGGATAAC	Refseq	36421174	+	NR_033748	1724	lncRNA		
A_24_P153043	chr2				113627138	118433		RPL23AP7			TCACCACCCTGATTTGTCCTGATAAAGAGAAGGCATATGTTCGACTTGCTCCTGATTATG	Refseq	113611239	-	NR_000029	1231	lncRNA		
A_24_P153763	chr8				124247398	101927588		LOC101927588			CCCTTGGGTCCTTTTACAGAAGCAATCAGAAAATCATCGGGAATCTCCCAGAAGACTGAA	Refseq	124192691	-	NR_125420	1175	lncRNA		
A_24_P15765	chr1				240013260	645884		RPS7P5			TCCAAGTCTGGCTAGTACGTGAATTGGAGAAAAAGTTTGGGAAGCATGTTGTCTTTATTG	Refseq	240007524	+	NR_036695	953	lncRNA		
A_24_P15898	chr1				228213655			C1orf145			TTCTTGAGGAGGACACAAAAAAGTCTGAAGACAACTGTCCAGATGAGAATCTTGCACTTG	Refseq	228203506	-	NR_073155	981	lncRNA		
A_24_P160225	chrX				45200876			CXorf36			TGGGTGTATCTGGTTTGAAATGAAACCTTATTTTATTGGAAATGGTTGGTTTCCCAATTC	Refseq	45162323	-	NM_024689	2475	protein_coding		
A_24_P160413	chr1				32241710	339483		MTMR9LP			CAAAAGTACTGAGGGTCTTAAGTTTGAAGTGTCCAAAGTATAGGGAGGTCTCAATAATAA	Refseq	32231660	-	NR_026850	2341	lncRNA		
A_24_P16124	chr6				29751148	340198		IFITM4P			GGGATTCATAGCATTCACCTACTCCCTGAAGTCTAGGGACAGGAAGATGGTTGGAGACCT	Refseq	29750807	-	NR_001590	342	lncRNA		
A_24_P162454	chrX				73005712	645974		PABPC1L2B			GGCTGCAAAGGGTGTTTCCCTGTCCTCAGTGGTTTTGCTGCAATCAAACACTGTTTATTA	Refseq	73003513	+	NM_001042506	2200	protein_coding		
A_24_P164505								FAM106CP			GGAAAAATGTGGCAAATCATCTACTTGCTCCAATTCAATGGTGTTTAGAAGTAGGAAGTC	Refseq			NR_026810		lncRNA		
A_24_P167377	chr12				55637833	121130		OR10P1			AGATCTCCGTGATGACAGCCACCATAGTCTTCATTATGATCCCCTTCTCTCTGATTGTCA	Refseq	55636892	+	NM_206899	942	protein_coding		
A_24_P169013	chr6				32560002	3128		HLA-DRB6			TTCAATGGGATGAAGCGGGTGCAGTACCTGAACAGATACATCCATAAACGGGAGGAGAAC	Refseq	32552713	-	NR_001298	1235	lncRNA		
A_24_P169073	chr1				16073651	348487		FAM131C			CCCTCCTTGCGGCTCCCTCCCATCTCACTCAAGGTTCTCTGAGGACATTAAAGTGGTGGA	Refseq	16057769	-	NM_182623	1720	protein_coding		
A_24_P169343	chr9				96655317			AAED1			TCTGTTTTACAGCTTGTAGGAGTTCAGCATGTGAACTTTACAAACAGACCTTCAGTTATC	Refseq	96639577	-	NM_153698	2899	protein_coding		
A_24_P169574	chr7				64435520	649395		YWHAEP1			CTGAGTGAAGGAAGCTATAATACACTATGGACTTCAGGCATGCAGGGTGATGGTGAAGAA	Refseq	64433693	+	NR_029404	1828	lncRNA		
A_24_P169896	chr17				78903201			KIAA1731NL			GCTTGAACAAATGGAACACCCAGATATGAGCTTGGAAATCCACTACAAAGCTGAGCTAGA	Refseq	78890579	-	NM_001243541	2152	protein_coding		
A_24_P170439	chr6				41217947	340206		TREML3P			GAGGACTCGGGATCCTACTGGTGTGAAATCTACAACACTTCCAAAAACATCATCACTGTT	Refseq	41208554	-	NR_027256	1137	lncRNA		
A_24_P177531	chr5				141428258	56120		PCDHGB8P			GGGAAATTAAATCCAAAGACTTAATAGACTTCGAATTTCGTAGCAGTTATACCATGAGAG	Refseq	141426286	+	NR_001297	1973	lncRNA		
A_24_P177964	chr12				49828413	57701		NCKAP5L			TTGTTTAAAATGCGGCTGCTCTGCTTCCTGCCTCTGCTTCTGCCGTATCCCTAATAAAAT	Refseq	49791152	-	NM_001037806	4882	protein_coding		
A_24_P178300								PRR21			AAGTCTCTTCATCTACGCCTCTTCAGCCACAGCTCTTGCCTGGTGGGCTTCTCACAGCAG	Refseq			NM_001080835		protein_coding		
A_24_P179816	chr1				153780157	11000		SLC27A3			CCCACGCTTTGGACCTTATGCAGCTCTACACCCACGTGTCTGAGAACTTGCCACCTTATG	Refseq	153775407	+	NM_024330	2298	protein_coding		
A_24_P185117	chr17				1649866	83547		RILP			GGAGTCCAAAATACAGAGTTTCTTTGGCCTATGGTATCGGGGTAAAGCTGAATCCTCTGA	Refseq	1646150	-	NM_031430	1560	protein_coding		
A_24_P185158	chr17				42609374			FAM134C			GCCCCTAGTGAAATCATGTGATGTGAGACAGAAACCTAAACATGGTACTTGATTCTAAAC	Refseq	42579515	-	NM_178126	3749	protein_coding		
A_24_P186065	chr3				94062916			DHFRL1			GTTAGGATGCATTATAAACTGAAGAGGCTTTTAAAGATTACATGTATTAATATATGTATT	Refseq	94057922	-	NM_176815	3856	protein_coding		
A_24_P186114	chrY				9721296	252953		TTTY21			CCACTGCAGACTCATGAATGATTCACAGAAAAATAAAGAACACTGAGCAATACAGCCCAA	Refseq	9717653	-	NR_001535	307	lncRNA		
A_24_P186379	chr10				133358019	282969		FUOM			AGCCCTGGCAAAGATAGAGAGGTTTGAGTTTTATGAACGGGCTAAGAAGGCTTTTGCTGT	Refseq	133355158	-	NM_198472	758	protein_coding		
A_24_P186608	chr7				103280312	349152		DPY19L2P2			TATAGCAGCCGGAATCTTAAGGTATACAGATTTTGATACTTTAAAATACACCTGTTCTCC	Refseq	103175013	-	NR_003561	3700	lncRNA		
A_24_P188800	chr4				163613534						GTCACGCAAAAGATTTTCAGAAAATGTTCGGATATAATTAGCTCTGTTAAATACCCACAG	Refseq	163524298	-	NM_017923	5299	protein_coding		
A_24_P19175	chr19				7521025	140467		ZNF358			GCTCCAGCACCTGCACGTGCATTCGGGCGAGCGTCCCTATCGCTGTCAGCTCTGCGGGAA	Refseq	7516103	+	NM_018083	1968	protein_coding		
A_24_P19228	chr19				1401542	2593		GAMT			ACTCTCGGAGGAGACCTGGCACACACACCAGTTCAACTTCATCAAGAACCACGCCTTTCG	Refseq	1397815	-	NM_138924	1737	protein_coding		
A_24_P192914	chr11				118212946			AMICA1			CTCCTGTGGGCAGGGTTCTTAGTGGATGAGTTACTGGGAAGAATCAGAGATAAAAACCAA	Refseq	118193725	-	NM_153206	1784	protein_coding		
A_24_P194714	chr17				76271298	283991		UBALD2			CCGAATCAGAATCCCATCTCACCAGGGCGAAATTTTAATTTAAAAACTTAAAAAGAGACT	Refseq	76265348	+	NM_182565	1446	protein_coding		
A_24_P194755	chr19				1378429			MUM1			CCAGAATCCACCACAAAAATTGGACTCTTGCAAGTAAGAGGGGAGGAAACTCAGCGCAGA	Refseq	1354959	+	NM_032853	4117	protein_coding		
A_24_P194931	chr2				55617622			SMEK2			TGTGGAAGATACTTTGAAATCACTTTCTACTTTGTTAGTAAAGTTCTGTCTTTCCAGAGC	Refseq	55547292	-	NM_020463	5251	protein_coding		
A_24_P198629	chr15				100602184			LINS			TAGATTACGACAGCTCTGACGATTCTGACGTGGAATCCACAGAGCAGTGTTTAGCTAACA	Refseq	100566924	-	NM_001040616	4755	protein_coding		
A_24_P200694	chr6				33212716	6015		RING1			GAAATTCTGGAAGGTGTCCCGGCCACTGGAGCTGTGCTATGCTCCCACCAAGGATCCAAA	Refseq	33208500	+	NM_002931	1741	protein_coding		
A_24_P200942	chr7				100479214	81628		TSC22D4			AGCCTGGTTCACAAATCTCCAGACCCCTTCGGAGCAGTAGCAGCTCAGAAGTTCAGCCTG	Refseq	100466519	-	NM_030935	2318	protein_coding		
A_24_P202319	chr17				3964437	489		ATP2A3			CAACTTCTACCAGCTGAGGAACTTCCTGAAGTGCTCCGAAGACAACCCGCTCTTTGCCGG	Refseq	3923873	-	NM_174958	4202	protein_coding		
A_24_P202329	chr17				64781999			LOC146880			TATGGGTGACAGCACTCCTGAGCGTCGCTGTCCCTATTCGCTGCCGTTGCCAGCTCCGAT	Refseq	64749662	-	NR_026899	2879	lncRNA		
A_24_P203226	chr1				120890405			PPIAL4B			CACTGGTGACAAGTCCATCTATGGGGAGAAATTTGATGATGAGAACCTCATCCGAAAGCA	Refseq	120889746	+	NM_001143883	660	protein_coding		
A_24_P203328	chr3				14065984	348825		TPRXL			TGGATCCAATGGCTTATGGCTTCCCTGATGACTGAGAGGTTGAGAAGTTCTCACATGTTA	Refseq	13937307	+	NR_002223	2276	lncRNA		
A_24_P203964	chr5				70290177	11039		SMA4			TTGCCGATTTCATGACTAACCAGTCCAAGGATGAAGGAAAAACTGGACCTCATTATGGAT	Refseq	70138862	-	NR_029426	1943	lncRNA		
A_24_P204244	chr4				153308811	303		ANXA2P1			TATCAGCACTTAAGTCAGCCTTATCTGGCCACCTAGATGTGGCTTTGGGCCTATTAAAGA	Refseq	153307469	-	NR_001562	1343	lncRNA		
A_24_P206702	chr11				94307692	390243		IZUMO1R			CCCATCTGGATGTATCCCCACTCTACAACTTCAGCCTGTTTCACTGTGGACTGCTGATGC	Refseq	94305637	+	NM_001199206	753	protein_coding
[truncated: 33,081,329 more chars]
