# Supplementary material for: Identification of a 13-Gene Immune Signature in Liver Fibrosis Reveals GABRE as a Novel Candidate Biomarker
Source: Int J Mol Sci. 2025 Aug 28;26(17):8387. doi: 10.3390/ijms26178387 (PMC12429109; doi:10.3390/ijms26178387)
Supplement: Supplementary file 1 [file ijms-26-08387-s001.zip › interGenes.txt]

A2M
GABRE
VWF
TPM1
SLC38A1
C7
F3
CRIM1
NFASC
JMJD5
ZNF83
CLSTN2
FGFR2
PTPN14
ANK3
PDGFRA
SLC12A2
DPYSL3
SH3YL1
GEM
MAP1B
GPR98
NEDD9
OIT3
THBS1
KCNN2
ESRP1
FBLN5
ENPP2
CDH6
MME
MMP2
GOLM1
ITGBL1
LAMA2
SMOC2
SORT1
VIM
FGL1
BICC1
EPCAM
KRT7
