# Supplementary material for: Identification of a 13-Gene Immune Signature in Liver Fibrosis Reveals GABRE as a Novel Candidate Biomarker
Source: Int J Mol Sci. 2025 Aug 28;26(17):8387. doi: 10.3390/ijms26178387 (PMC12429109; doi:10.3390/ijms26178387)
Supplement: Supplementary file 1 [file ijms-26-08387-s001.zip › KEGG.txt]

category	subcategory	ID	Description	GeneRatio	BgRatio	RichFactor	FoldEnrichment	zScore	pvalue	p.adjust	qvalue	geneID	Count
Organismal Systems	Immune system	hsa04610	Complement and coagulation cascades	4/23	88/8848	0.0454545454545455	17.4861660079051	7.93438968366885	7.0018677137577e-05	0.00560149417100616	0.00464334385228142	A2M/VWF/C7/F3	4
NA	NA	hsa04820	Cytoskeleton in muscle cells	5/23	232/8848	0.021551724137931	8.29085457271364	5.74478999770728	0.000271385418534271	0.0108554167413708	0.00899856914087319	TPM1/ANK3/THBS1/LAMA2/VIM	5
Environmental Information Processing	Signaling molecules and interaction	hsa04512	ECM-receptor interaction	3/23	89/8848	0.0337078651685393	12.9672691744016	5.79251776365586	0.00150624775347137	0.0326216004714326	0.027041589864477	VWF/THBS1/LAMA2	3
Cellular Processes	Cellular community - eukaryotes	hsa04510	Focal adhesion	4/23	203/8848	0.0197044334975369	7.58020989505247	4.84183339702773	0.00169131611523721	0.0326216004714326	0.027041589864477	VWF/PDGFRA/THBS1/LAMA2	4
Environmental Information Processing	Signal transduction	hsa04151	PI3K-Akt signaling pathway	5/23	362/8848	0.0138121546961326	5.31347585875571	4.27794028391737	0.00203885002946454	0.0326216004714326	0.027041589864477	VWF/FGFR2/PDGFRA/THBS1/LAMA2	5
Human Diseases	Cancer: specific types	hsa05219	Bladder cancer	2/23	41/8848	0.0487804878048781	18.7656415694592	5.82054164063957	0.00498373314353646	0.0664497752471528	0.0550833663232977	THBS1/MMP2	2
Human Diseases	Cancer: overview	hsa05206	MicroRNAs in cancer	4/23	312/8848	0.0128205128205128	4.93199554069119	3.60967153762125	0.00789981774378491	0.0902836313575418	0.0748403786253307	TPM1/PDGFRA/THBS1/VIM	4
Human Diseases	Cancer: overview	hsa05230	Central carbon metabolism in cancer	2/23	71/8848	0.028169014084507	10.8364972443356	4.24816302300725	0.0144065576907342	0.131365322523861	0.108894938407938	FGFR2/PDGFRA	2
Human Diseases	Cancer: overview	hsa05205	Proteoglycans in cancer	3/23	204/8848	0.0147058823529412	5.65728900255754	3.43554362483138	0.0152251344688969	0.131365322523861	0.108894938407938	ANK3/THBS1/MMP2	3
Environmental Information Processing	Signal transduction	hsa04015	Rap1 signaling pathway	3/23	212/8848	0.0141509433962264	5.44380639868745	3.34326897543829	0.0168679207222566	0.131365322523861	0.108894938407938	FGFR2/PDGFRA/THBS1	3
Human Diseases	Drug resistance: antineoplastic	hsa01521	EGFR tyrosine kinase inhibitor resistance	2/23	80/8848	0.025	9.61739130434783	3.9525294241551	0.0180627318470309	0.131365322523861	0.108894938407938	FGFR2/PDGFRA	2
Cellular Processes	Cell motility	hsa04810	Regulation of actin cytoskeleton	3/23	230/8848	0.0130434782608696	5.01776937618147	3.15173904494665	0.0209191918218694	0.135817292921784	0.112585387553584	C7/FGFR2/PDGFRA	3
Organismal Systems	Nervous system	hsa04727	GABAergic synapse	2/23	89/8848	0.0224719101123595	8.64484611626771	3.70033516281384	0.0220703100997899	0.135817292921784	0.112585387553584	GABRE/SLC38A1	2
Human Diseases	Cancer: specific types	hsa05215	Prostate cancer	2/23	98/8848	0.0204081632653061	7.85093167701863	3.48147453060042	0.0264125242943621	0.139657355082209	0.115768596976042	FGFR2/PDGFRA	2
Human Diseases	Cardiovascular disease	hsa05410	Hypertrophic cardiomyopathy	2/23	99/8848	0.0202020202020202	7.77162933684673	3.45888514744538	0.0269149386945005	0.139657355082209	0.115768596976042	TPM1/LAMA2	2
Human Diseases	Endocrine and metabolic disease	hsa04933	AGE-RAGE signaling pathway in diabetic complications	2/23	101/8848	0.0198019801980198	7.61773568661214	3.41464151087326	0.0279314710164419	0.139657355082209	0.115768596976042	F3/MMP2	2
Human Diseases	Cardiovascular disease	hsa05414	Dilated cardiomyopathy	2/23	105/8848	0.019047619047619	7.32753623188406	3.32968864896721	0.0300107421486344	0.141227021875926	0.117069768133992	TPM1/LAMA2	2
