# Supplementary material for: Identification of a 13-Gene Immune Signature in Liver Fibrosis Reveals GABRE as a Novel Candidate Biomarker
Source: Int J Mol Sci. 2025 Aug 28;26(17):8387. doi: 10.3390/ijms26178387 (PMC12429109; doi:10.3390/ijms26178387)
Supplement: Supplementary file 1 [file ijms-26-08387-s001.zip › ROC.result.xls]

Gene	AUC	Cutoff	sensitivity	specificity	PPV	NPV
A2M	0.832(0.730-0.922)	9.53286386860697	0.816901408450704	0.782608695652174	0.920634920634921	0.580645161290323
GABRE	0.830(0.718-0.922)	4.23395483860118	0.830985915492958	0.739130434782609	0.907692307692308	0.586206896551724
VWF	0.873(0.793-0.941)	4.31538154999259	0.816901408450704	0.91304347826087	0.966666666666667	0.617647058823529
TPM1	0.830(0.731-0.912)	6.37597193410114	0.676056338028169	0.869565217391304	0.941176470588235	0.465116279069767
SLC38A1	0.829(0.727-0.913)	3.38264458663003	0.859154929577465	0.695652173913043	0.897058823529412	0.615384615384615
C7	0.821(0.697-0.923)	6.43627883142504	0.830985915492958	0.739130434782609	0.907692307692308	0.586206896551724
F3	0.822(0.712-0.910)	3.62156421423111	0.661971830985915	0.869565217391304	0.94	0.454545454545455
CRIM1	0.823(0.721-0.908)	4.65211354580368	0.830985915492958	0.782608695652174	0.921875	0.6
NFASC	0.808(0.710-0.889)	5.2471373281672	0.577464788732394	0.91304347826087	0.953488372093023	0.411764705882353
JMJD5	0.792(0.693-0.882)	6.0427346627653	0.732394366197183	0.782608695652174	0.912280701754386	0.486486486486487
ZNF83	0.810(0.700-0.904)	4.71894383837389	0.647887323943662	0.91304347826087	0.958333333333333	0.456521739130435
CLSTN2	0.816(0.713-0.906)	4.10821831252353	0.704225352112676	0.869565217391304	0.943396226415094	0.48780487804878
FGFR2	0.808(0.696-0.896)	5.85704184057962	0.661971830985915	0.869565217391304	0.94	0.454545454545455
PTPN14	0.747(0.622-0.855)	3.64392739876816	0.52112676056338	0.91304347826087	0.948717948717949	0.381818181818182
ANK3	0.789(0.674-0.889)	4.2272661417099	0.76056338028169	0.782608695652174	0.915254237288136	0.514285714285714
PDGFRA	0.782(0.657-0.885)	4.76334772777295	0.746478873239437	0.782608695652174	0.913793103448276	0.5
SLC12A2	0.777(0.658-0.884)	4.07231681636467	0.732394366197183	0.782608695652174	0.912280701754386	0.486486486486487
DPYSL3	0.802(0.669-0.915)	3.24049695496025	0.985915492957746	0.608695652173913	0.886075949367089	0.933333333333333
SH3YL1	0.771(0.653-0.868)	4.58909417758868	0.633802816901408	0.826086956521739	0.918367346938776	0.422222222222222
GEM	0.745(0.609-0.857)	4.36397401447238	0.816901408450704	0.652173913043478	0.878787878787879	0.535714285714286
MAP1B	0.750(0.628-0.864)	3.27155270256944	0.957746478873239	0.478260869565217	0.85	0.785714285714286
GPR98	0.733(0.607-0.843)	4.41992362682977	0.901408450704225	0.478260869565217	0.842105263157895	0.611111111111111
NEDD9	0.759(0.647-0.855)	3.68226886283802	0.690140845070423	0.782608695652174	0.907407407407407	0.45
OIT3	0.776(0.674-0.868)	5.94824935916564	0.676056338028169	0.782608695652174	0.905660377358491	0.439024390243902
THBS1	0.756(0.624-0.879)	4.79247493945946	0.859154929577465	0.608695652173913	0.871428571428571	0.583333333333333
KCNN2	0.733(0.596-0.849)	4.90914403414305	0.76056338028169	0.695652173913043	0.885245901639344	0.484848484848485
ESRP1	0.770(0.663-0.865)	3.03646526920792	0.619718309859155	0.826086956521739	0.916666666666667	0.41304347826087
FBLN5	0.752(0.627-0.863)	5.75757237261972	0.746478873239437	0.739130434782609	0.898305084745763	0.485714285714286
ENPP2	0.731(0.605-0.846)	5.33132271090887	0.802816901408451	0.608695652173913	0.863636363636364	0.5
CDH6	0.780(0.653-0.891)	3.22838827534153	0.901408450704225	0.695652173913043	0.901408450704225	0.695652173913043
MME	0.730(0.591-0.855)	5.26186102093	0.845070422535211	0.652173913043478	0.882352941176471	0.576923076923077
MMP2	0.745(0.609-0.868)	4.71452948817805	0.929577464788732	0.565217391304348	0.868421052631579	0.722222222222222
GOLM1	0.731(0.598-0.849)	4.95941015870423	0.732394366197183	0.739130434782609	0.896551724137931	0.472222222222222
ITGBL1	0.745(0.617-0.861)	4.08428756403719	0.647887323943662	0.782608695652174	0.901960784313726	0.418604651162791
LAMA2	0.718(0.581-0.830)	4.22151114944228	0.704225352112676	0.695652173913043	0.87719298245614	0.432432432432432
SMOC2	0.724(0.600-0.840)	3.70354889395702	0.732394366197183	0.695652173913043	0.88135593220339	0.457142857142857
SORT1	0.717(0.580-0.840)	4.47129228029634	0.746478873239437	0.695652173913043	0.883333333333333	0.470588235294118
VIM	0.701(0.570-0.818)	8.98877489297417	0.591549295774648	0.739130434782609	0.875	0.369565217391304
FGL1	0.692(0.563-0.808)	10.7462355340281	0.464788732394366	0.91304347826087	0.942857142857143	0.355932203389831
BICC1	0.731(0.598-0.848)	4.31422816994477	0.76056338028169	0.739130434782609	0.9	0.5
EPCAM	0.743(0.623-0.858)	3.29372746539442	0.732394366197183	0.739130434782609	0.896551724137931	0.472222222222222
KRT7	0.715(0.594-0.822)	4.61380957077993	0.591549295774648	0.869565217391304	0.933333333333333	0.408163265306122
